# Supplementary material for: Temporal dynamics of requirements engineering from mobile app reviews
Source: PeerJ Comput Sci. 2022 Mar 15;8:e874. doi: 10.7717/peerj-cs.874 (PMC9044251; doi:10.7717/peerj-cs.874)
Supplement: Supplemental Information 1 — The GitHub repository at https://github.com/vitormesaque/mapp-reviews contains the source code, all additional information, and details of each stage of the method, as well as the raw data and all the results obtained. [file peerj-cs-08-874-s001.zip]

Archive with 10 entries (9 files):
- raw-app-reviews/
- __MACOSX/._raw-app-reviews
- raw-app-reviews/.DS_Store
- __MACOSX/raw-app-reviews/._.DS_Store
- raw-app-reviews/ubereats-final-extract-bysentence.txt
- __MACOSX/raw-app-reviews/._ubereats-final-extract-bysentence.txt
- raw-app-reviews/zomato-final-extract-bysentence.txt
- __MACOSX/raw-app-reviews/._zomato-final-extract-bysentence.txt
- raw-app-reviews/foodpanda-final-extract-bysentence.txt
- __MACOSX/raw-app-reviews/._foodpanda-final-extract-bysentence.txt
