# Supplementary material for: Temporal dynamics of requirements engineering from mobile app reviews
Source: PeerJ Comput Sci. 2022 Mar 15;8:e874. doi: 10.7717/peerj-cs.874 (PMC9044251; doi:10.7717/peerj-cs.874)
Supplement: Supplemental Information 1 — The GitHub repository at https://github.com/vitormesaque/mapp-reviews contains the source code, all additional information, and details of each stage of the method, as well as the raw data and all the results obtained. [file peerj-cs-08-874-s001.zip › raw-app-reviews/ubereats-final-extract-bysentence.txt]

09/28/20 - I've been experiencing a lot of bugs in the app recently. I noticed that my restaurant options were different from a friend's and he was standing right next to me putting in the same search filters. We wanted to order from the same restaurant, but it was impossible. After a few tries, we finally found the restaurant we were looking for. As I was placing my order, the app started making all the food options unavailable on only my account. I just ended up submitting my order as is.
09/24/20 - This app only let me sign in once after that, all it says is "there is already an account associated with that number." I have I installed this several times and won't bother with it anymore over these past few months. Why have an app installed that doesn't allow you sign into an existing account. That really doesn't make any sense. So I use Door Dash instead all these months. Love that there are other companies out there where the apps work like it should. Back to Door Dash. Sorry Uber Eats.
09/02/20 - An app that sends me coupons weekly and none works as expected. Not to mention the rewards system that, provides a certain prize to the user, depending on its use, and does not allow the user to enjoy it. And when you try to contact the support team, it does not help. They send ready-made messages as if they have no interest in helping their customers and on top of that leave the customer at the mercy of the guesswork to know when their problem will be solved.
09/17/20 - It's good when it works. First, yes, catalog is very big and you have a lot of options to choose from. Delivery is usually quite experienced folks. Now, Support is bad and slow. Its been 3 weeks for me of payment problems, and I'm still not able to solve it. Any payment option doesn't work. Person with another account in few metres from me is not having any problems at all, so experience is always inconsistent. This is complete disappointment considering its so expensive service.
09/07/20 - Horrible experience!! Tried to set an order and it continued to have issues with its log in ability. The verify button for the I'm not a robot would be unavailable, everytime you clicked a picture the keyboard would pop up. It still said 40 to 50 min for fast food. I thought it was just a blanket est. Well 50 min turned to 90 system said couldn't find a driver and because the one place and it just said having a hard time to find a driver Now I cant cancel my order or get anyone online to help.
09/19/20 - I hate the new update to reporting issues with your order. I had 1 missing item, and I have to jump through hoops to get that refunded. There isn't a screen where I can tap on which item was wrong anymore. A support chat opens up instead, and there is literally NO PLACE for me to type in my response, so it is utterly useless. Missing items happen frequently, but there's no reason for it to be so complicated to report, other than making it more difficult to get a refund.
09/11/20 - A truly pathetic app. Put some actual effort into it. Server Error, Server Error, Server Error. Please wait 5 minutes before trying again, if keep attempting at this rate. You will have to wait longer. Seriously? You can't make an app that works At All, and I'm supposed to wait Even Longer? I've never once had a smooth, ordering process. Every single time, it takes me over half an hour to get the app the make my order. Now the order won't go through? I swear UberEats doesn't want customers.
09/09/20 - I bought a new phone and it was impossible for me to log in. Apparently, I had disabled sms notifications and there was no other way to login. The only option I had was to send an sms to a US number, which I just couldn't do since I live in Guatemala. I tried reaching to their support, but it was excruciatingly painful. They couldn't understand my issue and suggested solutions that were definitely not helpful. After several attempts, I gave up, and deleted the app since they couldn't do anything
09/25/20 - App is misleading. The UI is overly complicated and doesn't show the most useful information. Navigating to the restaurant of choice is a pain. It allows you make a full order, then when you checkout it claims the restaurant closed when you were ordering. And yet when you look it up on Google, the restaurant is clearly open still!!! It also will sometimes say sorry we don't deliver to your address, even though they have multiple times in the past!!!!!
09/10/20 - I've changed my phone number but I'd been registered by my email address. So, I can't continue to the next step. Unfortunately, this app doesn't over me any other options such as verify my email address or allow me to change phone number. I really don't understand why I should have new email address for new phone number. I would like to change this rating once I found it's fixed. Thank you
09/07/20 - Was good at first (about 2 weeks) but after that I keep getting "Server Error" "Server Error" all the time. I've only been able to use the app 3 times and I've had it now for a few months. Changed my review to 1 start after monitoring for a good while. Thinking of delete this app tbh. It's pretty rubbish.
09/10/20 - Doesn't work, first everytime I try to log in with Google it just goes back to the login. Then after I have let them make me log on with Facebook I can't even order because the app says it doesn't know where I am. Even though I've entered my address and the app is showing my location on a map .... Absolutely useless.
09/19/20 - The search functionality is always broken. Some times there are just blank pages loaded. The UI is clunky and unintuitive and seems to be getting worse. The app is becoming unusable. This review probably won't make a difference, but with about a 100 food delivery apps available, Uber needs to fix this.
09/17/20 - I wish I could give you zero star, but then I wouldn't be able to write this down. Get your app fix. It keeps on saying/writing... if you need more help with this issue, please press the button down below. How can I press the fken button when there's nothing there for me to press!!! Tried contacting through your website as well and that waa no fken help at all. I'm that angry now that I'm bloody swearing on here!!! Fm!!!! Well.. I'll using MenuLog for now on!!
09/19/20 - I went into the app and needed to sign in, I thought it was weird and I should already be signed in but when I went to it didn't work. It took me into Google and the website couldn't be found, then I saw it needed an update, so I updated it then tried again. This time it worked but didn't accept my phone # and so I closed the app and tried again. It still won't work 😠
09/03/20 - This app needs quite a lot of improvement. No option to pick up from my local Cafe. Which was there 3 weeks ago and suddenly disappeared! Less menu options than available at store. Often doesn't connect when you try to place order. Cant easily clear cart. Will show me a restaurant 2 mins walk away but tells me its too far away and won't let me order. And forget logging a support ticket they just fob you off and hope you go away :(
09/27/20 - I used to really like this app. We use it a lot & have high order volume that being said we also get missing items or the completely wrong order. I used to always get refunded which you should I didn't get what I ordered so I should be reimbursed. Now they are saying I have had to many order adjustments & will not be refunded. I literally got someone else's order they refuse to refund even when I provided pics so I have to dispute the charge. Always use a credit card if you can.
09/19/20 - So many app issues. First my card wouldn't register but after my order when I had to use a DIFFERENT card suddenly its there. My special instructions did NOT go through. Some time while dealing with the CARD issue the special instructions disappeared. Tried to report issue in app & all it did was give me a refund. UNABLE TO report issue. I DID NOT ask for a refund as there was only a minor issue & I still want to support the business as it was not THEIR FAULT and I want to support local business
09/28/20 - This app is useless when they put on a promo, site freezes and becomes inaccessable, tried on 3 devices my internet at full strenght to no avail, very disappointing to say the least including the message and I quote.... sorry we are having difficulty in connecting you but we will have you eating soon, when? next week.
09/26/20 - worst app ever went through load of arrgghh just to be able to use, then find out it was a wasted effort as it doesn't even work. stick with just eat so much easier and no hoop jumping to use. Decided to give this a second chance, even worse. Telling me can't deliver to me and yet my daughter can, same address and sat right next to me. Same happened with my brother too, ordered for his house further away and when tried to order at mine which is closer told to far. Get your app sorted.
09/11/20 - I am sure that this latest update is more like a downgrade. The service is much more worst than before. A lot of useful features are now gone and replaced with nothing but estimated times that are no where near close to delivery time. What a disappointment and I'm more so discourage to use this app moving forward. All these fees and it feels like regression. Who authorized these downgrades and call them updates.
09/12/20 - Using this app in Miami, and what a bunch of thieves!! So many additional fees and charges, you end up spending at least double (usually more) what you spent on the food!! The process for checking i.d. is so cumbersome and time consuming -- two photos plus typing in the details is excessive! My driver had to try three times for it to finally work so by the time I got inside to eat, my food was cold and beer was warm. Also of note, the drivers out here have been unreliable.
09/17/20 - Do not use this app. If there was an option to rate with 0 stars I would do so. My partner ordered some food on her app which failed to turn up. The app is well designed but NOT to help you the customer; It is designed to be bulletproof and to provide no meaningful way of getting your issue resolved. You will just get every automated excuse under the sun as to why you cannot get a refund. If you do use Uber then use a credit card rather than debit so your bank can investigate the issue.
09/26/20 - Frustrating because I keep getting server error every time I try to order now. This use to work but now I can't use my credit and have to use competitor's to get my food ordered. Your loss. 9/26/2020 update Latest update fixed above issue and I was successful in completing and receiving an order. 3 days later i placed an order and then waited 75 mins with the status still showing they were preparing the order and no one assigned. I canceled the order and ordered from Doordash instead.
09/24/20 - I was enjoying to order with this app, I don't know what went wrong, now the app tells me that I owe 92 cents, I don't know how but I told my self that is fine, I will pay. It gives me option to use my card, and to create a password to uber app, I did that but still, it doesn't allow me to buy. It keeps on telling me that something went wrong. I am so disappoint and I'm so hungry as I'm busy writing here.
09/08/20 - I installed the app last evening & no matter what when I select a Restaurant it goes to a blank white screen with a.black banner across the bottom. In white letters it says unknown error. I just tried today & it's still happening. I've Rebooted my phone, Uninstalled & reinstalled the app....nothing works. I can not use the app. Please help.
09/13/20 - A restaurant messed up every item on my order bar one, and i can't get help for it. The app leads me to a chat i can't type in, and the desktop leads me to a blank help page. Pretty good if you get the correct stuff, but if you don't get what you asked for you are on your own. The help sections just DO NOT WORK.
09/18/20 - I've never got the App to work. Everytime i try to Check out there's a problem. And even though the App has verified my phone number, also at Check out it says it's not recognised. This App and their Online site is shockingly poor! Trying to contact them for help is impossible. I've cancelled my account!!! +++ Beware thed added extra charges.
09/19/20 - Rubbish app! Go take a look at the functionality of the just eat app and improve yours to match. Not very user friendly. I used PayPal for my first payment and now I don't need to enter my password or anything before paying. I can only unlink it if I add a different payment method so if my phone wasn't locked anybody could order anything they wanted. Doesn't ask for any kind of confirmation before paying! The only reason I'll use you is for the 50% off offers you keep sending me!
09/26/20 - This is the worst app I've ever used. About 90% of the time it says. SORRY FOR THE DELAY We had some trouble connecting. But should have you eating shortly. The reason I am keeping the app is because it has restaurants that the other guys don't have. And I would say that the food is usually late 75% of the time. The only reason I am keeping it is that it has a couple of restaurants that the other apps don't have.
09/28/20 - Tried renewing Uber Eats pass 4 times today. It was set to auto renew. The first three times trying to renew the pass I received an error message and email stating there was a problem renewing, the fourth time I received a message and email stating it was renewed then within seconds another email stating it wasn't. My account shows no Uber Eats pass but I have 4 pending charges of $9.99 on the credit card linked to account! Called customer support 7:09 EST--automated message advised help in app
09/09/20 - Glitchy app, stalls out in the middle of the ordering process - doesn't allow you to hit "edit" at the screen where you double-check your order, which is the whole purpose of that screen. Since it won't allow you to edit when it says you can, you have to contact support. Support is understaffed and completely useless - they were condescending and told me it was my fault even after I described the specific UX issues. Delivery drivers are great, company, app and actual staff are were terrible.
09/17/20 - I had some issues a year ago. Stuck with it for a year. Overall, things have gotten better but the restaurants seem to forget items or mess up special instructions a lot. With the most recent update, however, you cant even request help...it takes you to a screen and gives you nowhere to type.
09/29/20 - App won't work correctly on wifi. Either the app won't load or, in the rare instances it does, Images don't load. Tried to visit your help site and I've not received a response. And yes, my home wifi is fine. I use it YouTube, Netflix, web browsing and work every day with no issue.
09/14/20 - I wish I could explain how frustrating it was over the past month with this company. If I could rate this app 0 stars my life would be better. Lately there's been a problem I've been having where I can successfully buy my food and have it delivered. And it gets withdrawn from my account just fine. But then they'll say your payment didn't go through and I have an overdue balance. Yet the money was taken out of my account. So now I can't order until I pay AGAIN. Completely disgusted with this app.
09/16/20 - I got a new phone and tried using the app for the first time on this phone. It asked me to put in my phone number but told me the number was already in use when I put it in. There is not place to log in for existing users. There are other delivery sites and I'm not going to even try to correct this issue. There are too many added fees and the prices are already more than the restaurant charges. Bad app that you can't log into, high delivery fees and overpriced. Lost a customer Uber Eats.
09/03/20 - This app is implemented terribly for Android. Issues: - Exists out of your order if you navigate away from the screen before the confirmation - Payment errors with little indication of why - Map doesn't load reliably at all times - The text box for special suggestions on the Eats part of the ridesharing Uber app gets blocked by the keyboard popping up, so you have to guess what you're typing - A store would be open but the app wouldn't let you place orders - it only came back live later
09/10/20 - Horrible experience with this app. Been overcharged/ double charged multiple times and payments have been taken out sometimes days after food is purchased. Support is impossible to get ahold of threw telephone and is put through enough barriers that its not worth it. I do not like to give negative responses but, I will not be using this app ever again. The drivers are lovely at least.
09/13/20 - I would love to use but after installing app and attempting to use multiple times unsuccessfully because it states (i) my email is already registered (2) no usable login options and (3) no usable password reset options and have been unable to find a phone number on website or app info. 🥴
09/15/20 - Honestly I find it sad that it takes me having to go through all of the subjects in the Help section of the app to try and get in touch with someone. I had to use the wrong subject just to send a message! And I also think it's stupid that we have to even go through this to get in contact with someone when we need assistance with an order. How about fixing when something is available or not instead of me getting a call from the restaurant that it's closed after I've been waiting. Ridiculous.
09/10/20 - Nothing worst than not being able to reach customer service. Tried adding different payment cards Visa, MasterCard, AmEx, and threw error every time. Something was wrong with my account. Spent half hr trying to figure things out and they don't have any instructions on how to talk to a customer service agent. Ridiculous.
09/14/20 - Notifications STILL not working. Need a direct contact line for ubereats. Response times are too delayed for when something goes wrong, which, unfortunately is too often lately: food delivered to the wrong address, bags torn open with missing items. Since covid I've opted for 'leave at door' and some of the local drivers shown little competence in finding and following directions. There's no way to make an official complaint. The help website is NOT helpful to finding most solutions.
09/13/20 - I tried making a payment 4 times yesterday but each time it failed. I tried both the debit card and paypal but no luck, kept on getting an error 'your order hasn't been placed, try a different method'. There is even no option to chat or email about the payment failure. This is a pathetic experience. Eventually I had to switch to just eat app and make an order.For a better user experience atleast give a proper reason and justification of error.Connect with me for details about my payment failure.
09/17/20 - I've used this app several times with out a problem, then all of the sudden I open it to use it and it's NOW saying it's currently unavailable in my area, but they are always looking to expand their coverage, this is total BS, 🤬
09/18/20 - Two times I have uninstalled this app. Food has taken way too long. 30-40 minutes longer for absolutely no reason. There is no way to cancel within the app as it says there is. This company doesn't care about anything but their profits. There is NO number to contact the company to address any issues. It's worth it to just pay extra to use ANY other delivery app.
09/23/20 - Throwing error when using my credit card. Ran out of payment options. Every other app and services works fine. In fact everything was working fine with UE until last week. Please fix it. Also it is impossible for me to contact help. And impossible for me to buy Eats pass because I don't see it.
09/11/20 - Dreadful app. UI poorly designed and full of misinformation. Unable to delete old address. Delivery charges don't make sense, 2 restaurants that are actually next door to each other, first has delivery charge of 49p "as it's close" the other 3.99 "because it's farther away" ... You can spit from one doorway into the other! Stick to Just Eat
09/05/20 - The app is great! That being said, about every other oder never gets picked up by a driver so I end up having to go get my own food anyway. Its just a waste of extra money being paid for someone to bring food to your door. You will get your food a lot faster just going somewhere on your own.
09/11/20 - Most embarrassing app I've ever used. They force you to enter your phone number to use the app but they don't actually send the text. How incompetent can you possibly be. It also doesn't have a login option so you have to make a new email everytime you want to login 🤣🤣
09/11/20 - Got a new phone and haven't been able to log in since. I get a message saying I've opted out of messages (which I haven't) and that I have to reply 'start' to some number to be able to receive messages. Even though I replied f*** all has changed. Uninstalled app... Useless
09/16/20 - App is kind of slow and buggy. They'll give you some "promos" when your food is late but it's like 10% on orders over $30 and they expire quickly, which is just a gimmick because they know how much you normally spend on food and how often. Honestly rather get nothing than some BS I'll never be able to use...
09/13/20 - Tells me "Use your Uber account to get started" I enter my number and then it tells me... "This mobile number is already in use and can't be transferred to another account. Reach out to support for further assistance." Yeah.... its my number from MY Uber account you just told me to sign in with on the previous??? Whatever... I'm over it, uninstalled.
09/12/20 - Buggy app. Today made an order and it did not appear on upcoming list (after weird transition from order to past orders via help, with no msg). I though it was some one time bug so reordered with same place. Same bug! I thought the restaurant is cancelling my order so ordered in other one (there were no upcoming orders listed up to this point). The same happend again for 3rd time! After I restarted the app, all 3 orders appeared on the list... I couldn't cancel either, ended up with 3 meals...
09/18/20 - I would rate it zero star if I can. I tried many times to update my country to Canada and it always reverts back to US. I keep getting US promotions which are of absolutely no use to me. Their online technical support doesn't care to read my complaint properly and troubleshoot for me. Terrible service and bad app with glitches
09/20/20 - The app no longer offers a good support system. You have to leave a message with the driver and wait to hear back and the support chat doesn't allow you to type out a response. I just ordered Tim Hortons and it came with 2 missing coffees of all things!!
09/18/20 - Location on the app is consistently wrong and they refuse to fix it. To the point where they put the "address" a kilometer from its actual address and drivers cancel the order when they get to the location the app sends them to. Other competition food apps never have this issue. Which is surprising considering how good the uber cabs app location services are Ill happily upgrade this review if they can get their basic location service fixed
09/26/20 - So far, it has really sucked!!! They sent me a $30 coupon which requires the app. I installed the app, but I can't sign into it. I sent a help request thru the support feature. They replied quickly requesting info to verify my identity. I replied w/the requested info immediately except the Visa card info but explained I no longer have that card. They keep sending the exact same request from different agents & no real help. The coupon has expired. Maybe I can get better service thru another app.
09/27/20 - Most worthless app I have ever used. After trying to sign in with my email address after an hour I finally gave up even though it worked on a PC, but would not let me order due to a "verification" issue. Back to Doordash.
09/25/20 - I use this app a lot and it is extremely frustrating as it comes up with an error after I have filled my basket as apparently I am too far away from the store. The store is a 5 minute drive from my house! It has been doing this on and off for nearly a year now and nothing has been done to fix this.
09/24/20 - After few years using the service the following happens for first time: Short Story: Ordered food - Food never arrived - Contacted Support - Support Refuses Refunds and does not provide explanation to why ! Few years back I felt support was in better state along with the possibility of replying on the app and getting a much quicker response; Feels app and service are slowly degrading; Not recommended and won't be using it anymore after this, that's for sure!
09/23/20 - Deleted the app. Not very user friendly. But to cap it off, with all the service charges and deliver fees and them putting the price of food up, you may as well go direct to take away and get it a lot cheaper! Won't be using UE again!! The £10 friend recommendation doesn't even bring price to a reasonable amount
09/27/20 - "were unavailable in your area right now" Why is this what I see when I open the app? I just made a order, the restaurant confirmed it. Now you've revoked access to this app from my city? Are you kidding me? Fix this garbage Uber eats. I'm no longer subscribing to your terrible Uber pass if my city isn't even allowed to use your app! Truly laughable.
09/22/20 - Had a lot of problems with the app when adding payment options, after a few days it accepted my card. I have only ordered once. They sent the wrong order. The driver said it's nothing to do with him now, so I tried the app.I have left messages but had no response at all, what so ever. Even after a full 24 hours. I couldn't fix the mix up with kfc as I had ordered with uber eats and uber eats didn't care once they got the cash. Poor app,poor customer service, horrible experience.
09/18/20 - Place order button was green but never ordered. Removed items from cart and tried 3 different restaurants here in Jackson Hole. All 3 restaurants were available for menu selections. No error messages received, the order wouldn't proceed past the place order screen. Provide better troubleshooting messages. I'm Hangry now!
09/19/20 - my numbers registered as a user but by someone else previously had this number, so it wont allow me to make a new account. Asking me for a password I obviously don't know, guess this is so you can't make multiple accounts and claim first time purchase discounts? Not a great idea beacause not everyone keeps the same mobile number!
09/20/20 - It's a good app but depending on the area you are in is what you would get. Update... I update the the app and now I don't get any notification. I always have problems with knowing if my meal is on the way.
09/05/20 - First time using the app, the app selected an absurd address across town, and i contacted them within minutes of order completion because it did not show the address until after order completion. It did not allow me to cancel immediately like help said, it did not allow me to change address with driver like help said, and customer service said we will cancel it and charge you $45 dollars for nothing. Nothing! I contacted customer service within minutes.
09/17/20 - You can tell that some guy designed this app, because it does not work well it does not function well, nobody has invented a way for us to save all of our favorite restaurants and our favorite foods in advance so when we are at work and we have a 0-ZERO time to play with an app on and on and on and on and on, if we could just go to OUR favorites click on it super fast and order it all would be good ... but Uber has not invented this yet.....😒😒😒
09/17/20 - I don't receive notifications any longer. I noticed this happening for a while now and now i am forced to monitor my phone every second to check the status of my order or the driver. It happened twice where the driver arrived earlier than the ETA and i took long to get to the door to collect my order. Please fix this.
09/21/20 - Support is so bad it is unbelievable. I can't tell if they even read the issue. A generic form email comes back as a reply that doesn't even begin to address the issue. I write back and ask for a supervisor, the same generic form letter comes back as a reply.
09/22/20 - Ubereats support chat does not work. I have tried to make several complaints regarding an order mistake and being charged for items that did not arrive. I follow the instructions to click on the "get help" button. It then takes me to the support chat, however there is no message box available to type anything and I am given no other way to contact UberEats. Please fix this.
09/28/20 - Does not work. "Payment not possible, please try another method" every single time you try to checkout, with paypal or card. Does not let you re-add card as payment method after deleting as well. App in now literally unusable.
09/16/20 - I installed the app recently and at first super easy it automatically had my info. But I dont have another option other than where the food is going. No home or search button options. And yes I uninstalled and tried again same thing.
09/21/20 - Reporting missing items is no longer easy. I have been trying to figure this out for 2 days but like others have been saying, the button they ask you to push is not even there. So without pushing the button you can't go further.
09/13/20 - Support is absolutely horrible. Takes over an hour for each message (from a different person everytime). The "help" they give you is just telling you to try the same thing over and over.
09/03/20 - I've enjoyed this app, never had huge problems with it. However, it has become useless for me now since they have added a limit on what you can pay in cash. Most of the time I want to order something I go over the limit and at the moment the only way I can pay is cash. Therefore, it's of no use for me to keep this app.
09/07/20 - Absolutly do not use this app. They do not care about customer service. This app will take your money then you can and you will wait for well over an hour and a half for your food. Meanwhile your food has sat at the restuarant all that time getting cold. I asked them to refund half my money. They absolutely refused to do it. Wanted to give me a $10 credit. On an over $40 order. So I am calling my bank before they are paid and stopping payment screw them.
09/25/20 - The app never pinpoints my appartment correctly and has them driving around not sure where to go. I recommend door dash if you have this problem. They let you change the marker on the map to pin point your location. Looks like I'll be using them from now on.
09/08/20 - I was only getting shown the breakfast menu for the places I wanted and when I made an order, I had to cancel since the breakfast menu was closed. I had to get help and when I was trying to talk to the person, the help menu kept popping up and kicking me out of the chat. I had to type crazy fast just to say one thing before I was kicked out again. Even when I'm already on the help menu, it would pull up another help menu on top of that.
09/23/20 - This app crashes more often than not, won't even let me log in at times. I've spent more time trying to get this app working than I would have spent WALKING to the restaurants I crave.
09/26/20 - The app works fine as one would expect, just attempting to delete my account i couldn t find the ability to do so yet to stop receiving the e mail notifications either. The reason for the low rating is thanks to their lack of help getting a refund after ordering raw food and ultimately not resolving the matter. So uninstalling and not using them again, better off cooking food at home anyhow.
09/07/20 - I would give this app 0 stars takes forever to get the food. Constantly watch the food get picked up and be drove away from my house as they go to multiple other places before dropping my food off. One time we ordered food and they never picked it up so we canceled the order. But because the food was already made they refused to refund us. They would only give us the delivery fee back and said there's nothing we can do about it. We had no food and didn't receive our money.
09/26/20 - App failed several times in a row and my card was still charged every time. No helpline service to discuss issue nor anything in app to report. Essentially I've been charged over £100 and am still hungry. Avoid.
09/14/20 - I couldn't get access to my old account i emailed them twice and they weren't even helpful. Didn't solved my problem, so i had to use a different account and i tried to order food then it said you're too far from you're location. Which doesn't even make any sense i ordered from my house address on the account.
09/18/20 - Useless. Every time I try to use the app it says 'You have opted out' and asks me to send a text to a mobile number but that text fails. I've never opted out!
09/23/20 - THE WORST!! UNABLE TO UPDATE PHONE NUMBER BUT ABLE TO CHANGE PASSWORD!! NEVER ABLE TO LOG IN BECAUSE THE TEXT MESSAGES GO TO AN OLD PHONE NUMBER!! I CAN'T CREATE NEW ACCOUNT BECAUSE EMAIL ALREADY IN USE. UNBELIEVABLE!! THIS WILL BE THE LAST TIME I TRY TO USE UBER EATS.
09/05/20 - Lousy app. Created an account long time ago to find out they dont deliver to my area. Deleted the app that day. Redownloaded the app today to try my luck but was stuck at the "verify your card" page when i logged into the account i previously created.
09/14/20 - Oh boy, where do I start? The straw that broke the camel's back is the false advertising in the app. Sometimes, offers will appear in the app (e.g. 30% off order of $30+), but the offer will not actually apply when you order. The worst part? Reaching out to support gets you a barrage of canned messages telling you that the offer was expired, even though the offer is blatantly still showing in the app. So not only is the app faulty, but the support has no concern on your compromised purchase.
09/10/20 - Horrible app, i purchased Uber cash and I can't seem to use it. I keep getting a service error message after I try to check out with my food. They also make a pain the ass to get in contact with them. Do yourself the favor and don't download it. You'll lose money. And that's what they want.
09/20/20 - Untrustworthy, when it states you can change this at anytime and take your payment method off, it does not say you will be forced to add another instead before you can take one off, i don't think it was very well stated and I wouldn't of bothered using your services if I'd of know
09/29/20 - Out of the blue it says my number isn't verified yet I can't enter it because its already in use. I can't use the app now.
09/28/20 - Uber is not user friendly whatsoever! Very dishonest and careless all together. You really have to watch your bank/card account with "UBER". Multiple times fraudulent charges have been on my card from the and I have had to put stop-payments on my account at the bank! And it is them 110% not someone using my card. You will not reach anyone from customer service with out paying $14.99 a month for customer service! Shady-stuff at UBER!
09/15/20 - Great app as long as everything goes as planned. Do not expect any customer support. I talked to 2 different reps because my order was cancelled due to the restaurant being unable to fulfill order and was told refund had been sent, however I have not recieved a refund yet, I do not have days to wait when I ordered because I am hungry now. I guess I will not be eating tonight, thanks Uber!
09/12/20 - Its incredibly frustrating with this app becsuse if you dont have an smart phone you cant speak to no one.... its noy EVEN AN OPTION UBER WILL CALL YOU BACK AT LEAST THE REP I CHATTED WITH VIA EMAIL KEPT LYING TO ME DIDNT EVEN LOOK INTO MY PROBLEM HE KEPT MAKING ASSUMPTIONS EMAILED ME 3AM IN THE MORNING AS IF HE WAS HOPING I WAS ASLEEP NEVER EVER ANSWERED MY QUESTIONS EVENTUALLY STOP RESPONDING WITHOUT A. NOTICE... HE MADE EVERY EXCUSE IN THE BOOK THAT WASNT TRUE... SMH VERY POOR SERVICE
09/13/20 - App freezes, continously blocks the screen with a "youve received $10 off your next order" messages (im talking about 50 full screen messages on one order) then took 30 minutes to connect with anyone at support. Will be moving on to literally any other food delivery app
09/11/20 - Promotions just don't work. Says its 'unusually high traffic'. Funny how that's around the clock and the rest of the app functions fine. Use a competitor or just go to the restaurant.
09/15/20 - Awful, information stolen and Uber is no help. They just keep asking for the phone number associated with my account but it doesn't work because somebody hacked it. They don't seem to understand I can't guess the phone number they changed it to.
09/20/20 - The "Get Support" button offers a text bubble offering help, but there is no text box to respond to it. So when I didn't get part of my order I had no way to get help. I used to use this app reasonably often, but this is extremely disappointing.
09/17/20 - It crashes occasionally on making an order, the app no longer notifies you when the driver is on the way or when the driver is near. This frustrates me because it does not give me adequate time to receive the food. Also another annoying thing is often my favoured restaurant does not get added to my favourites at all. Now the selected filters no longer applies on search results but only on the main page. Very poor consideration and planning on Uber's behalf.
09/24/20 - This is the worst app ever, i have R300 gift cards loaded and can't use it. There doesn't seem to be any support people, no one helps you. The app simply doesn't load my gift cards, with no error why?
09/03/20 - I've forgotten my password.. Tried several times using forgot password option. It's keeps on sending the OTP to my registered email. That's it. Can't proceed any further. I've done enough to confirm am the actual owner.. What else do you guys want to prove its me, when I enter the OTP you send to my registered email/mobile number. Its just a terrible experience. Disappointed all the way
09/19/20 - The app is fine, but the support is not doing a proper job. I have payment problems, every payment option is not working, so I can no longer use the app. Because the support seems to not know how to fix this problem.
09/24/20 - The App is optimized to take your money, like additional charge for priority order, but if the order is late in 30 minutes there is no place in the App to claim that money back :( uninstalling it. There are enough alternatives.
09/24/20 - Uber thinks they give you enough options with the help part of the app. For example they give an option to say that the delverydriver is stuck on the screen even if app is closed an opened (refreshed) I called the restaurant after 45 min and they said that the driver already received my food. I called that driver they said they on there way after an hour of waiting and then that driver was switched with another one on the app. Still no food so far after 1 hour and 15 min of waiting 😠
09/10/20 - Stuck in a loop verifying my address and I can't get out of it even if I close the app. App is unusable now. For a billion dollar company this is pretty sad.
09/13/20 - What a lousy app. Support send me a message but I just don't know where to access that conversation page after exiting it...and the first order promotion is a fraud. Referral promo is also a fraud. I repeat. A fraud. Customer service quality is breathtakingly low.
09/18/20 - Why when the app deletes you can't log into your old account and when you put your previous email when signing up its says email already registered? Its stupid that I cant log into my old account!!!
09/22/20 - Customer Service on the app is a joke. It "wants" your input but doesn't bring up the keyboard. And finding a customer service phone number for them is even worse. I have worked in customer service for over 10 years and this is just ridiculous.
09/26/20 - The app doesn't give me any type of notification or alert that the food has arrived. And yes, I have all notifications turned on for the app. It's honestly losing me money.... Please fix!
09/05/20 - Using agalaxy A50, I get a notification saying Network Error, and it doesn't allow me to place an order even though the restaurant is open, my card is functional, and my order is the usual. I even checked the menu to see if my order is available, restarted the app, and tried it several times.
09/07/20 - I'm annoyed that app kept saying I live too far and charged me £3.99 for delivery when I live right next to mcdonalds. 5minutes walk maximum. Fix up your GPS and stop charging people ridiculous amount of money . And there's no way to contact anyone to help with the issue! Not using it again
09/11/20 - Always cold, always missing stuff. Always get a weak response when I tell the company my food wasn't good. Last 3 orders have been late, cold or missing items. 'missing sauces don't matter' yeah, they do if it's a main component of the meal. Food left in resturant before delivery (around 1 hour). Turned up cold, no compensation. A joke.
09/05/20 - Its a good app but what's up with all the fees? If we get something under $10 we have to pay a fee and we have to pay a fee service and that's 15% then a delivery fee! I feel as though there should only be a delivery fee. This is nonsense. Edit: -1 star. Then it's a long delivery when if I call a lyft it's only 15 minutes away. Waste of my time I'm uninstalling this garbage of an app
09/18/20 - Well for some reason I can't login cuz it's asking me to confirm my card before sign in but the account I don't think I made has a different card number and won't let me you know change or reset my password and im not making a new email just for uber what a shame
09/22/20 - Horrible service and horrible customer service. They constantly forget food and then when you submit a ticket multiple people respond asking for more information and then none follow up after you send it. I am so frustrated that I have vowed to never use this app again unless they refund me for their last messup.ive honestly never been this frustrated with a company.
09/25/20 - Wont let me register. Says my phone numbers already linked yet when i try to sign in using my email address in the second step it says its not linked to that number/email. Yet ive never even register this number
09/07/20 - Please switch it back so that I can message the driver from the app, now it keeps asking me for text and messenger options only, I don't need people having access to my number and online information.
09/13/20 - "Server Error. Server Error. Server Error. Server Error". I reinstalled the app, restarted my phone, and tried the website version. Do yourself a favor and stay away. This app is poorly designed, bug ridden garbage. I have quite literally never had a worse food delivery experience than with Uber Eats.
09/27/20 - Option to pick-up narrows to almost no selection, missing menu items even though available on other apps, crashes regularly, and a ton of restaurants not available as well.
09/08/20 - I feel like every time I order from this app its a problem. The screen just stays on "prepping your order" forever. You guys need to scan the area and figure out if there are available drivers before placing orders in at the restaurants. People shouldn't spend an hour waiting on food that never even got picked up. Fix your app.
09/09/20 - The app sucks. I have a voucher loaded on my account but had to pay to cash for my order even though the voucher reflected and was added to my bill. Suddenly after my order went through and the delivery guy had arrived, I realise that I was charge the whole amount cash. This was first and last time using this app. Drive through is not bad. Secondly, the app glitches a lot and gets stuck on Help. Wouldn't recommend this app to any of my friends.
09/15/20 - Hard to reset password, change email and phone number. Also everything is based on inquiry. They don't provide customer service number. Worst app
09/18/20 - This service is GARBAGE. This company is hiding behind the virus so they can NOT have a customer service phone center to answer your problems. I just downloaded this app two weeks ago and it has been down most of that time. I cant order anything off of there and just today there is an internal server error when I went to order 2 items but it charged me for 5 items and triple the amount. Their support doesn't exist. What a schitty company and service.
09/16/20 - Lately, I've been having issues with orders not being delivered with all the items placed. Any customer service help requires running through the application through the placed order. However, when selecting to get help to inquire about missed items the app opens to a speech bubble asking how to help but providing no every field to place a complaint. So far, this is the only method on order to place a complaint or seek a refund as the website always routes back to the app.
09/19/20 - We had endless trouble with them taking way more of a holding fee then needed then promising to give that money back and havent. We will not be using this app ever again \. /. (
09/26/20 - The app doesn't show addresses correctly. I ordered 4 times and every time I had problems with delivery address. During my last order the delivery shown on the map was off by 3km. Other delivery services such as Takeaway don't have this problem because they use third pary maps that actually work.
09/25/20 - I have been trying to order with my card, and even though I have money on my card, it says it has an error, and will not accept payment. This has been going on for a while, and I'm fed up with this app. I'm done using it.
09/29/20 - Everything that's close to my location is considered too far away in the app. I used to order food off this app all the time. Now anything and everything in my area is too far away. I'm using another app now. This is ridiculous.
09/08/20 - Finally deleting this app after giving it Way more chances than I should have! Tonight I paid for priority delivery and waited TWO HOURS for my order, only to recieve COLD FOOD that was made wrong!!!! UNACCEPTABLE. Door Dash has my service now! I've never had a problem with them.
09/05/20 - Who was the genius that mixed Uber private cabs regular app with this? I have issues with old Uber and there is no way I can set my phone. It says I disabled messages (that I didn't) but even if I enable it, by sending START, it doesn't work.
09/13/20 - It doesn't warn you when your free trial of Eat Pass is coming to an end. The auto renew button is on and they automatically bill you for a month and there is no way to get in contact with them and see if you can get your money back. GOOD BYE UBER EATS.
09/09/20 - I'm definitely removing this app from my phone, i always get disappointed with this app. First time the driver went to a wrong address and did not call me. I had to ask for refund because i never got my order, second time different driver did the same thing and i tried to chat with the driver to confirm the address with him he never replied and suddenly my order was cancelled without any communication. I'm done with this app.
09/16/20 - Constantly crashes has issues starting the app. Needs to reinstalled or force closed. Even after reinstalling works a few times and goes back to the same problems
09/17/20 - Broken Opt in phone system. I had previously opted out of text a very long time ago but was going to give Uber eats another chance. But their opt back in option to recieve text doesn't work, and I'm blocked out of an app that keeps advertising to me.
09/18/20 - Account was created while in the US. But now need it changed to Canadian account. Gives me no option to do so. Support is not helpful and copy and pasting responses about my saved places.
09/23/20 - Uber needs to update their credit card verification scan. It only scans embossed cards and most new credit cards are printed on the back so it won't scan them. You're losing money.
09/25/20 - One of the worst app I have used so far. This app is not under contoll. Even if I did not select tip was charged. Promotions just disappear without reason. Stay away from this app.
09/08/20 - Horrible. Offers me a coupon to download and I try to check out only to keep seeing server error. This is my experience. Bait and switch bait and switch!!
09/11/20 - New complaint!!! Apparently wendys no longer has large fries availible.. Because everytime i try to order it says product no longer availible... But i can go right now and get a large order of fries no problem.. If it aint one problem with this app its another.. Uninstalling and wont re-install until yall fix this!!!!
09/16/20 - Truly useless. Not the app, the ppl behind it. I put in a complaint about a wrong item n received a barrage of emails asking for details they should already have. Order #, description of item (all ready given), ect. I didn't even want a refund, just th difference not a full-blown conversation/investigation on $2-3. Pathetic
09/13/20 - Used to be great. Now, a mortgage probably has less charges. With 30% Discount voucher on a £40 order, the total is £40 🧐
09/18/20 - This app has gone downhill for years. If you want cold food that takes over an hour to even be picked up, this app is for you. Good luck getting any support ever.
09/26/20 - Is a decent app. Unfortunately, the moment you have a problem with an entire meal instead of a single item, Uber do as little as they can to support the user. The support team are completely useless.
09/28/20 - I literally cannot sign into the app because I have an account already associated with this number.... Yes... I do have an account with this number, hence why I am trying to sign in with it.
09/06/20 - Just downloaded. Can't login. Says my account is already taken. No option to just login. Only to "create an account". Worthless programmers.
09/13/20 - App is terrible, have been trying to order for the last 2 days, but all I have been getting is server error, server error. Tried to contact them on twitter, instagram and email, no response. Their support team is terrible.
09/14/20 - I never get my food when uber says I'm going to get it. I don't have this problem with any other delivery app. Every time I get a time, that time is updated, then that time is updated. It's annoying when I could have chosen someone else.
09/18/20 - I have tried logging in to uber eats on phone tablet and laptop and have constant verification issues no matter what I try! The app is unusable, I've given up
09/27/20 - Do not download. Its not worth the trouble. Customer service is nearly impossible to get a hold of and they will sign you up for an eats pass automatically and judt start taking your money.
09/13/20 - Every time I order priority there is a fee yet it comes later then the property time. This has happened 3 times, won't be trying that again. None of your drivers read the receipt to be sure to check for sauces or drinks. Items that are checked inside the suggest option don't show up on the main order causing it to usually be forgotten. If the order takes longer it should automatically refund the priority fee.
08/31/20 - After seeing multiple unauthorized charges and only being able to recover a portion of it, i deleted the app. Now i had to reinstall it for one last-minute order and ended up having to cancel it but there was no way to cancel it. The steps outlined in the get help center did not reflect the app. I called the restaurant and they canceled my order but i was unable to cancel the order via the app. In the end, the driver marked it as delivered. She kept her tip and UE kept my money. Not cool.
09/04/20 - I don't get a single notification, there have been many times that the courier is outside and has sent a message through the app and I don't get notified until I manually go in and track de delivery
09/09/20 - Apparently I opted out of SMS messages so you couldn't verify my phone. Tried sending the "START" message to the number given and that too, failed!!!
09/14/20 - App refuses to work. States service isn't available in my area despite the fact that it is. Because of this, it has proven entirely unusable.
09/16/20 - Absolutely useless guys, have logged a complaint that there were items missing in my order, like 2 to 3 weeks ago, still no response, and guess what, it just happened again, items missing seems to be your thing now
09/05/20 - Customer support is very poor and don't assist you when things go wrong.... Menu log is so much easier and better. They look after you more.
09/07/20 - This app is so lame, payment process takes forever and rarely ever works, keeps sending me notifications saying it's not processing. Wont be using anytime near the future so wack.
09/10/20 - Before I lost my password it was great but now they want me to change my phone number to reactivate. Not user friendly.
09/14/20 - Keeps saying that they are having an internal server error but probably fixable...please try later..... uhhh... have tried (3) consecutive days in a row...what does that mean? It means obviously you done need nor want my business so I will go back to using Door Dash where I haven't ever had an issue...wanted to try your app out but too much trouble to do so.... too bad so sad.... if I could rate it as a (-) minus I would have done so...
09/11/20 - Honestly I've been trying to log into my own account for an hour now and they've made it almost impossible to log in if you've forgotten your password.
09/10/20 - Atrocious when it comes to help. Hit get help, it looped opening the help screen until I shut down the app. It did this every time. Trying to get refund on a missing item and then got the refund wrong. No way to add to the support ticket, no way to contact anyone on their mistake. No way to contact the restaurant from the app. I'm sticking with JustEat if it's this bad for any support.
09/06/20 - I go on Payement method, put my debit card details in and it won't let me click next, even though my card details are correct, the next box stays grey and I click it and nothing happens
09/19/20 - App is ok to use. But I've made a few orders from different restaurants. And they seem to get their order wrong every time. Either things are missing or are just wrong!
09/18/20 - Buggy. Keeps getting stuck in error. Have to clear data. Happens especially when changing addresses.
09/18/20 - I've had way too many problems with this app, too many times. Always some bug that causes my order to be delivered to the wrong house, can't communicate with the driver, can't connect with help support. Not ordering from this stupid app again. Hello, GrubHub & DoorDash!! ❤
09/18/20 - No longer able to use app, keeps coming up sorry for the delay as soon as I open the app and when I click OK it just keeps popping up the same error constantly, guess Ill use a competitor
09/18/20 - I was given a $100 gift card. I loaded it to my wallet and made my order, but the app did not read that I had the $100. It kept asking for the gift card number and when I enteted it said card already used. Useless...
09/24/20 - I have tried to reach out through the app but to no avail. I'm a cancer patient in the hospital. First the driver did not stay, then the app deleted that order so I couldn't do anything. Then when I tried to place a second order it was never fullfiled and that driver I was in contact with didn't tell me that what happened and never returned my message.
09/28/20 - Can you STOP inducing people to click the Eats Pass subscription button by misleading words and UI? The unsubscribing process is troublesome and not be able to be done in the application. What the hell. Please remove this kind of scam.
09/28/20 - No wonder so many promotions n coupons are being given out. So many mistakes done by yall, the app, the GPS and address. Everything. I ordered at 6:50. Didn't get my order till 8:20 & the food was still cold!! Not to mention I tried ordering 3 times before a restaurant confirmed my order.. tf by that time I should've jus fkn cooked something.
09/27/20 - Horrendous. Constantly crashing saying 'No Couriers available' at any point in the day. Will not be using again! Constant issues trying to order Mcdonalds
09/05/20 - It's like trying to explain an order to a 4 year old. Super clunky, and if you're trying to order in the future, save your time. This app is useless for future orders. Keep working guys...
09/01/20 - Prepare to be lied to... The estimate is never accurate, so don't bother with Priority Ordering. It not only won't be priority, it will be well beyond the highest estimate for time. Also, the chat client is almost impossible to find, but if you do, it crashes within 3 seconds of entering your comment. Type fast!
09/04/20 - The user support is terrible, I still have an open issue and they can't provide with a resolution, I explained it in detail multiple times and now its 11 representatives that I have talked to and they keep answering generic replies every time for questions not related to my issue, I requested to talk to just one agent so he or she can track my issue and actually knows what it is but instead I keep having someone new replying answers to questions or issues I am not having at all. Worst service.
09/02/20 - Garbage app. I can log in on my phone and computer but there is no way to sync the accounts. Cant update payment method, when I do and hit save it does not save. Cannot add a phone number on a computer. Wasted the 30 minutes it would take to drive and pick up my own food. Trying to place an order. Uninstalling this worthless app.
09/13/20 - Uninstalled it. 2 hours of it telling me it couldn't find a driver only to cancel the order. Well past the lastest delivery time. No compensation offered, phone service not available and Twitter help told me I should have contacted the driver. There was no driver! Never using this app ever again
09/16/20 - The credit card scanner got me so upset! Spent 10 minutes trying to get it to take a photo and finally gave up! Deleting app now
09/20/20 - Worse experience ever. Tried to use twice to order food I discovered through app. First time promo wouldn't work at all for first order had to call restaurant and paid regular price. 2nd time promo applied but kept getting a server error.. had to call restaurant and pay full price again. Wouldn't recommend to anyone ever horrible service and no solutions.
09/26/20 - Support is useless been trying to get a refund for an overcharge for ages now and they avoid you will half ass copy and paste answers 🙄 they tell you to use the app to get support and it doesn't work.
09/03/20 - It's a gambling app. Sometimes your order comes in with one item missing, sometimes it comes unsealed, cold and missing multiple items. Spoke to three separate support agents who couldn't manage to understand why I had a problem with my order not including what I paid for. If paying $40 for half of a $18 meal sounds reasonable to you, go ahead and install this. Otherwise, go with a competitor.
09/03/20 - This app is garbage. This company is garbage. I've been getting alerts that my payment didn't go through, but when I checked my bank it did go through. Then when I call the phone number it says "phone calls can often be confusing" an so tells you to email them instead and then hangs up. Then when I ask them what going on they say "oh those are just pending charges and will go away". That doesn't answer the question, an sometimes they don't go away. Use door dash or another company.
09/02/20 - The UI blink when we change to another screen. Too many different screens for few functionalities. The rating system is messy. Sometimes the application propose to rate the delivery 2 times, only to disappeared when we try to rate the second time. I guess the app understand too late that we already rated. Also the notifications are frustrating. When we click on one notification we cannot see the text of the notification in the app. I invited the devs to check Yandex eda for inspiration. :)
09/04/20 - Doesn't track anything! The app constantly says it's unavailabile, no matter the time. This app sucks! Just use the regular uber app.
09/15/20 - I have a new phone number, so I can't use the app. Troubleshooting says to go to settings through the app menu. There is no menu. There is no resource to contact to correct problem.
09/16/20 - Since I downloaded my app not opening I enter correct phone number still it say it's disabled please contact support team it's annoying alot last few days I can open my account on website but not on app don't know why
09/12/20 - Used to really like this app but now the support function is no longer working. You can no longer report an issue. Will be switching to GrubHub.
09/25/20 - What is going on with ur app? It is not functioning at all.saykng a cannot connect but it is fully updated and I have perfectly fine working wifi.
09/07/20 - Doesn't let me update my payment information and my financial institution says it's all good on their side. Kind of a failed application if I can't even use it and the customer service number doesn't work. The "help" section in the application also doesn't have a direct contact, just a bunch of FAQ's you can click on. Pretty disappointing considering this should be an application that helps the current crisus. Won't be recommending it in any means since I can't even make an order.
09/15/20 - Would rate it a zero if I could. Used to love the app. The last 2 weeks I try to order from different places and it always says server not available. Says it's fixable... try again later. Still absolutely nothing.
09/21/20 - "something went wrong" server error. Never gets fixed, this app is useless especially when you're starving. New update: my welcome bonus was removed when I tried again.😲
09/19/20 - ZERO STARS. So many problems. Missing orders. Orders disappearing. Orders not getting delivered. Food arriving cold. Drivers dont read notes. Support team takes forever to respond. Overall bad app. Save your time and energy and download Grubhub or DoorDash.
09/23/20 - This app can work, when the driver doesn't feel like stealing your meal. Note the apps customer service doesn't work. It's drivers can scam you in to 2 different ways they can use any coupons you have to pay for the meal then cancel the order so they get the food with a discount and you get nothing. The other way to get scammed is they can send you a notification that your food arrived and show up, to your address but not tell you where they are and say you never picked it up and take the meal.
09/08/20 - What this app is doing is adding ridiculous charges to the total amount then getting rid of that same exact amount because apparently the tip amount is based on "the highest amount of the bill ever was at any point." I had a $17 order and the app tried to tell me that a 15% tip was $4.90. I took off another star and canceled my UberEats Pass because there have been too many 2 hour delivery times.
09/10/20 - Put the free delivery promotions back at the top please. GPS has also become laggy during delivery and needs to be fixed too, maybe shorter refresh intervals?
09/11/20 - I do not know what you have done but I cannot update my card details. I've deleted and re installed but nope still cannot update. So now I wont be using the app
09/17/20 - Can't contact help anymore at all since that has been updated. There's just a blank page with the support of but no way for me to type a question. I guess that's one way to not have people contact you
09/18/20 - Always seem to have some kind of issue when it comes to ordering via the app, vouchers never seem to process successfully either.
09/21/20 - Have they changed the formatting? Use to scroll sideways and they have some free delivery offers. But now it is a vertical scroll?!
08/31/20 - Further to my review: horrible customer service; they can't help or know how to. After using my credit card on several orders, the app began refusing my method of payment. After following HELP instructions to restart/reinstall/log out, I had to add a second credit card, the app accepted new orders but the started refusing my second c/c. Is this a scam so I add funds to my "Uber wallet "? Signed with doordash and no issues thus far. Disappointed with Ubereats!
09/04/20 - Their Support Team is not capable of solving issues. App disconnects randomly at certain times and charges you for the wrong order.
09/06/20 - Terrible. Errors out constantly and now won't even log me in; just endlessly sends me back to enter my phone number.
09/15/20 - There is no option to give a zero star.. worst app comes from uber. I m stuck in the login process. No way to change password. I never had any email associated but the stupid app thinks otherwise. Sucks
09/18/20 - Terrible. Used all through lock down no issues. Latest update now shows our address on an incorrect road. Had no issues and gave drivers instructions. However the last driver refused to listen never delivered our food, uber complaints process is a joke got no refund. I have been told by local restaurants to use just eats as with that the restaurants get to choose drivers rather than accept whatever muppet uber send them
09/21/20 - Worst ever experience. I am trying to have 1 account with a new phone number it does not let me change my number. I place an order it does not allow me and asks me to go to app and login. When I go to app no email login only by phone number.. jeezzz you guys are worst!!!
08/10/20 - The app itself is glitchy, especially with payments. Our company offers a business account to us, and that option always has issues. Not to mention that in order to tip while paying through a business account, you have to use your personal card, which defeats the point of paying through a business account. The menus are not consistent with what the restaurants offer. The customer service is not great, but that is not on the reps as much as it is on the company's training and policies.
09/04/20 - Was working great until today they told me o you have to verify your phone number i put my number in and it tells me it is already in use.... I've been using the same account since day one looks like I'm ordering from door dash
09/04/20 - I tried to check and open chat with Support on Android phone and after starting conversation it keeps refreshing all the time without allowing me to type much I want to say things what is wrong with restaurant and it keeps closing and opening 🙄
09/04/20 - Wow my first time using the app and never again! My food got delivered to someone else and I was charged for it!!!! I tried contacting the driver and his phone went straight to voicemail. Contacted customer service and I haven't heard anything back from them. Wow such terrible service. I am never using this app again and will discourage everyone I know not use it. I am so upset right now.
09/14/20 - Absolutely scandalous fee costs. I've added £11 meal to the basket and your fees put it up to £20!!! i mean, c'mon... i'm a 5 minute walk from the place. think ill just walk down instead and save more than half my money. And only having 10% fixed tips? (unless we say no and you ask us again with a custom tip) This company is losing potential. OH AND LAST I HEARD ITS ILLEGAL TO SELL STOCK AT A DIFFERENT PRICE THAN THE LABEL INTENTIONALLY SAYS. YALL GREEDY AS HELL. WONT BE ORDERING AGAIN
09/16/20 - I goto login and it prompts as if I'm starting a new account but then says email is already in use... Like isn't that wonderful... So can I login now? Or no???
09/17/20 - Absolutely disappointing with the last delivery, the app doesn't show notifications anymore whether my order has arrived or not like how it did in the past. Messages from the delivery person didnt show up as well and when i opened the app, it showed delivery failed. I do not recommend using this app.
09/15/20 - 1. Can't even ask for a refund due to missing items, the "Help" option is useless 2. Drivers are just stand still on the map
09/21/20 - I can't say for all time experiences but as far as I'm concerned in Dallas this app is trash for ordering. I spent over $40 & all I got was $5 for missing items from KFC. Here's the kicker..each meal was missing items as well as condiments. Avoid my journey & screw uber. Use other delivery apps that offer fair compensation or at least a refund equal to the amount of food lost in orders. This isn't the first time uber has screwed up my orders. Its never consistent.
09/29/20 - I was charged twice for an eats pass and im not able to get any assistance on support. I cant find a way to contact customer support through the app and the phone number is currently not accepting calls. Give me my money back. Edit: three times i have been charged now. GIVE ME MY PASS AND REFUND MY MONEY
09/24/20 - Great app .... when it doesn't constantly decline your card after you made sure there was money on it ..
09/04/20 - Appalling. Can't apply gift card and can't check out regardless of the device I use. This is beyond bad.
09/19/20 - Server Error!!!! Everytime I try to order something and checkout, I get a "Server Error". Very annoying.
09/27/20 - Worst app ever. Resturaunts dont show up cant use it for collection from other areas. Just difficult to use in general. Still hasn't improved.
09/05/20 - Promotions do not work, bank cards won't be accepted no matter whose card it is. Nothing works on this app.
07/26/20 - Incredibly useless app (and website by the way)! 1. You get a selection of restaurants to choose from by adding your address, but when you complete the entire ordering process, the restaurant is suddenly too far away. 2. Even though they advertise in the Netherlands that iDeal is a payment option, you can't select it anywhere. 3. Making an account through the website instead of the app, it is impossible, because your first name needs to be your e-mail address(?!) and then states it is invalid?
07/15/20 - The absolute worst. FYI there is *no* human support available, even at the platinum level. Every time I try it, I end up in a loop of non sequitur responses from an automated system. Only once did I succeed in getting anything back for missing items, and they only offered half the price. I hope people start realizing that Uber's entire business model is to pit restaurants, drivers, and customers against each other, because it's become clear there's no way to honestly turn a profit from this.
08/26/20 - Horrible customer service. My account was hacked and it has been days with no actual help to fix the problem. No straight answers, no actual person communicating with you to solve the problem. Just generic emails that don't help anyone. This app is a complete joke, don't download, don't give them your information. Use other way more helpful apps like grubhub or door dash. Also take a look at how many bad reviews the company has on the Better Business Bureau page. They are known for not helping!
07/28/20 - Worst delivery app that i have ever used. Every thing takes time to update. Like when you add voucher you will get email confirmation but you can't see it in the app, bot until some time, in my case it took like almost 1 hour. Also, when you use the voucher it won't immediately reflect the remaining balance. Again you have to wait for it to update. And the worst part is, i payed to one of my orders with voucher but then it charged me to my card. And you can't even call the customer service.
09/03/20 - This app barely even functions. It wont accept any cards ive tried and it wont let you even make an account when you dont have one. It asks for an email and says its not a valid first name when you enter it. Then you enter your name and it says its an invalid email. Fix this janky pos.
09/12/20 - Horrible app, I ordered food then was unable to track it. Just tells me the app is unavailable. I've been waiting for an hour and the restaurant has my food ready with no driver.
09/18/20 - It's really annoying when apps send you random notifications about dumb deals. Especially when you have to leave the notifications turned on. Instant delete
07/31/20 - Don't waste your time with this app. Have been trying for a month to upload my driver licence. Keeps coming back saying it's out of focus when i can see it clearly from across the room. The bad part is there is zero tech support, not by email text or anything. Literally zero. When you are out on the road and need help with the app you will be on your own.
07/16/20 - Support team is really bad they don't seem to want to resolve any issues and just send out canned emails. My guess is they have support ticket close rates they need to hit. I have had to contact them a few times now and it's always the same thing. I get about 10-15 back and forth until my email is forwarded somewhere where someone actually looks into it....
08/29/20 - Rating this app one star is too much. I used it only once and the next time I wanted to use it I'm logged out, try to log in but my account is said to be disabled. I don't even know why because I wasn't even sent an email. I tried googling it but it only shows when employees of Uber get their account disabled, I'm not an employee. I emailed costumer service, haven't heard back but just today got an email to take a survey for their service. Don't use this service.
07/09/20 - I cannot edit any of my payment methods. I also cannot delete any expired cards. The instructions say to click on the profile icon and then on "Wallet" but there is no "Wallet" option - only one that says "Payments." So I click on that and then the card I want to modify and the three dots in the upper right disappear - almost like the screen scrolls up and hides them, but there's no way to scroll down or zoom out. Updating the app and uninstalling and reinstalling didn't work.
07/13/20 - I used to be able to order food really easily. But now there are so many bugs in the app I cannot even get to a single menu. Anytime I choose a restaurant (mind you, one that is open and close to me and from which I had food delivered before) it says its to far away for delivery. And that is for every single restaurant. I have uninstall ed and installed the app again, but to no veil. Guessing I will be looking elsewhere.
09/15/20 - The app often says no curriers available. Won't allow us to spend enough money to order food for the entire family even if we use debit or credit card to pay. The limits are set so low we often have to place one order per person and pay multiple delivery fees and get food at alternate times from each other.
07/31/20 - they always seem to take two different payment amounts, but they will "refund" one of them between hours and days. now that I've noticed it, I won't be using until this is resolved and only a single payment is taken at the confirmation screen. Uber Eats, fix this. there should only ever be one payment taken... ever. I may change the rating of this gets fixed.
07/27/20 - For some reason the app is pointing the drivers to a stop that is a block away from my place and there is no explanation and I cannot correct the placement on a map because there is no such option. Everytime we set a new address we assume it's pointing correctly in the map since we can't see it, but now for two times the drivers were lost because the app is pointing at the wrong place even though the address is absolutely correct. Let us correct the mark on the map like we do in Uber
08/21/20 - The constant stream of spam notifications is horrible. They will never receive more than one star until they go away. Edit: Now they send me to a generic help database with no way to "connect" visible,maybe it exists but I'm not going to dig for it. This is not what I'd call good a good customer experience. Edit3: They removed them for a while but now they are are back. Finally decided to uninstall, ability to redeam yourself is gone.
08/12/20 - The civic address for my home is correct on my account, but the App shows the drop off location several blocks away, on the other side of a major street, with no traffic light, so drivers getting lost and coming back takes extra time. It's especially hard for older drivers not comfortable with the App, and those who have a difficult time with spoken English when trying to explain the situation. The App even shows my "current location" correctly with the blue dot, and *still* puts the end point in the wrong place. There is no means to manually move the end-point on the map (unlike other delivery apps), and there is *NO* "support" contact info on their site. This is also a problem for some businesses, whose App location puts drivers several blocks away from their listed address, and even when drivers know where the real location is they have to physically drive to the wrong one (after the pick-up, or the restaurant can't confirm hand-off) or the App will believe they skipped the pick-up. This App is the embodiment of everything wrong with fully automated "smart" systems. Get some real, human tech-support staff, and while you're at it, classify your drivers as employees, you cheap-skate scum!
08/10/20 - Horrendous app, would give less than 1 star if I could. It found an old account from ages ago with an old address, it doesn't have my new address (even using location services) and won't let me add it in. Its stuck between a map view (of my old address) and the address entry screen which won't let me remove or overwrite the old address. Therefore I can't find local services. Totally useless and worthless app, don't waste your time!!
07/11/20 - Horrible app riddled with bugs. Edit : Clearing cache isn't going to help. App has a lot of unresolved bugs that were missed in development and testing. There's just too many to mention or keep track of. Quality control seems to be lacking with this app. I'd suggest you take this back to the development team and have them iron out the bugs.
09/08/20 - When u click certain options on the app itll crash it and make the app not work for like 10 minutes and they have no way to contact or get support for in app issues
09/23/20 - Awful app. Even at platinum level, the algorithm is dodgy and no available actual customer support to manage enquiries.
09/26/20 - Promotions are a scam. Customer service does not exist: you get robot answers that don't EVER address the problem and just go around in circles endlessly. HORRIBLE APP!!!
09/11/20 - Cant sing in. When it says enter your email address but when I do that it says email is already been registered and no option to sign in.
07/19/20 - This app is very frustrating. I'll click on a restaurant, spend time selecting what i want and then hit "place order" and several times have received a message saying "no couriers nearby" or "the restaurant is now closed". Why is that not said clearly on the restaurant page as a warning? Now i tried to place an order and it took me back to the home page twice with no error message or clarification. In all scenarios i am forced to go use the actual website which defeats the purpose of the app.
08/01/20 - Downloaded for the first time. Tried to create an account seems like my email has been used before. Can't reset password had to email them directly. Even worse not sure how to log in when I already have an account if it keeps asking me for my phone number and does not allow me to move on as it keeps saying 'email account already used' Too many issues just before even start.
08/02/20 - Worst experience with an app, ever. It says I've made an account before when i downloaded it for the first time, but it didn't recognize the only email I've used for 15 years when i tried to "recover" said account. My partner tried updating his card info and they kept giving him an error message. Either fire your app developer or pay them more to fix it.
07/17/20 - All the payment options fail. If I use my card it says card declined, If I use Paypay the UI is stuck in Web authentication page, If I use cash too it fails . Contacted support , but no use. No support centre numbers are listed and FAQs are very limited. Not to mention the huge service charge in addition to the delivery charge when the menu is already costlier than the actual cost at the restaurant. It's just a method to charge people without any customer support.
09/04/20 - Useless. Not in my area yet commercials advertise they are everywhere. And according to Vic government, I'm in a metro area. So its false advertising.
09/03/20 - This app used to work well and now it keeps freezing, glitching out, and repeatedly showing me pages and closing out of other things. Really really disappointed. I did an order to get free delivery well within the timed list, and it didn't take out the delivery charge. Every single order nowadays is awful and stressful and filled with issues. FIX YOUR APP.
09/13/20 - This app is absolutely ridiculous! I urge people to call the local restaurant that you are ordering from as this service is expensive. You will get your meal cheaper by using the restaurant's delivery service instead.
09/27/20 - Randomly stopped accepting paypal as payment. Paypal is completely fine and it says it's setup and accepting so it's completely on Uber Eats. I've talked with other people about it and the issue repeats consistently. Works for a bit, then it becomes a hasle. Just go with doordash or something till they fix this.
08/29/20 - Used this app twice. Worked once but today, despite having data on and a clear connection, I kept getting kicked out of the app. If I made it through to check out, I was informed that delivery to my address wad not available (but it was before?). Switching to pick up, I wad informed again that delivery was unavailable to my address. Even though it was pick up. Trying again, I was informed that pickup times in specific, or ASAP, were not allowed at this restaurant. A phone call proved otherwise!
07/19/20 - I love Uber Eats and Uber! But every time I try to update my payment information, I always encounter a problem that is not easily fixable. Either it states it is having problems processing credit card or won't save it. And the customer service is not that helpful with this particular issue! It's very frustrating and I wish that Uber Technologies would take some measures to fixing this and making it more simpler for their customers. other than this, they are great.
09/08/20 - There's always a problem, sometimes it works, other times the app is bs, well most of the time. Get even finish of my order due to some bs thing with the settings.
07/28/20 - Useless. I installed it on Google play for the first time, put my mobile number and email address and I got knocked back. The message from uber eats was that the email address is not associated with my mobile number. How inept is this. A waste of time in my experience. I would ask why are my details not being recognised. I'm ChrisPi and I'm hungry. I really fancy a mac takeaway but have to suffer because of the useless app. I'm going to uninstall it immediately. Don't bother with this.😡
07/31/20 - Slow, glitchy, painful to use. First couldn't find my address so had to put it in the notes to the restaurant. When adding items to my bill the app was really slow, multiple messages saying internal server error even after restarting the app. No where near as efficient as just eat or other delivery app services I've used previously.
07/15/20 - When u dont have a customer service to call when required for a solution. Pre programed solution in the app doesnt solve releated query need to have a customer service in place. This is been underlying for many years. Making millions of dollars and cant Spend a few money to get the customer service agents in place. It's high time for Sri lankans to support local supplier than international companies which we have to wait for days to get a solution.
07/12/20 - So, I used to be a big fan of this app, but for some reason I've been getting a surcharge of over $20 on all my orders and there is no evidence of it anywhere on the app. Also my food has been missing and incorrect too often to count and I rarely get the assistance I'm looking for. Probably going to uninstall and just start picking up my own food.
08/01/20 - One of the least user-friendly for food delivery. The app makes it nearly impossible to make changes if something goes wrong. Also, the app provides incorrect information on charges and which account or card is being charged. I have been charged incorrectly for multiple orders despite what the original receipt shows (they change the tip charge to a different payment type after delivery) and I'm unable to get the help I need to make the changes. I dislike this app the more I use it.
08/19/20 - I was using this app a lot before. But looks like now I will not use it anymore untill they fix my issue. That's not my choice, it's their choice. The app keep saying that my payment can't be processed because bank declined it. I contacted my bank and there is no problem with my card. I had to order food from another app, as I couldn't do that in Uber Eats. Moreover, I can't contact support at all. I can't find neither email, nor phone number. I can't even send message through app!!!
07/25/20 - the app worked 1 time for me. only 1. after that the same card i used said it couldn't be verified. tried another. nothing. bought a gift card. nothing. they keep emailing me the same generated bs about having security locks on the gift cards and how it's fixed now but that's not true. nothing works. and there is no phone support. i keep getting asked to rate the support that i'm not getting.
08/30/20 - I live in Japan and have had a lot of problems with this app. Delayed orders. I had a driver abandon my order because he was having trouble finding my place even though he was relatively nearby. I have four bank cards (including a Japanese one) and all of them are for some reason incompatible with the app, except for one of my American cards. I am on crutches after an injury, so I am forced to use this app. For something developed in Silicon Valley, it just feels week and unfinished.
07/15/20 - Not long after I posted the original 5-Star review both of my payment methods stopped working in the app - though they work everywhere else down here. Their HELP topics are extremely limited, and I'm finding it impossible to contact customer service (the phone number won't work because I'm not in the US??) I tried buying a gift card on Amazon, but this gave me a balance that is "Not available in your region." So now I'm down that amount and can't use it. Worst access to customer service ever.
07/16/20 - I had such a horrible, hangry experience using Ubereats. My card expired and tried updating with my new expiration date but could not access the option that they offered in the help section of the app. They claim that there are 3 dots in the top right corner but none existed. I tried adding the card as a second payment method but was met with an error saying that I already had that card on file. I couldn't even pay with venmo because I had to have a valid card on file. I went to Doordash instead
09/17/20 - Can't get past putting in my phone number......that's it. I send a message to get into my account and nothing. No message, no email, no access to order food.
08/24/20 - My family and I absolutely loved this app customer service for the most part is always helpful. Whenever there's a mistake I usually get refunded or a credit. Update: Update: I guess they're getting used to their customers because they are going downhill. It takes customer service so long to get back with you and they do not help like they used to. If I have a problem with my order don't tell me I can't get a credit or refund. And major problems at that.
08/10/20 - Used to be a very good app never had any issues. However, lately there almost hasnt been an order that wasnt wrong or i was missing items, and then you get a support saying that you have made too many reports and they wont refund for the items you didnt get. I dont want a full refund, i want my money back for the things i didn't get. I unsubscribed to the pass, signed off, and uninstalled. I'll go somewhere else. I am a gold member. I use this a lot. Not anymore. I'll just stick with uber rides.
08/04/20 - This is a rating for the app, not the service. It's buggy and you have to force close it. It will often act is if the back button was pressed when it wasn't. It take forever for things to load, and the help menus aren't helpful. Maybe just use a computer to order.....
08/09/20 - Make sure you you really want something before you add to cart. There is no obvious way to remove items, if you change your mind. They will let you order two of an item, but not zero. I had to quit the app, delete app data, and restart the app, and then eerily, it still knew who I was, but finally gave me the option to empty my cart.
07/24/20 - I noticed this app likes to often say no couriers near by or currently unavailable whenever funds are low with the card connected with the account. Found it odd that every time i got paid that all of a sudden restaurants would pop up but if I only put $30 on the card to spend for food there's nothing. Deleting this app based on that finding.
08/12/20 - When purchasing items from Woolworths, the app doubles the price. I logged 2 tickets stating its a bug cause bread is R35.48 for 1 loaf and the response was the 'price was displayed at the time of purchase, you knew what you were getting... deal with it' . Be careful you gonna pay double for woolies items. Butter doubles in price, Coke doubles in price. Uber eats support is the worst they didn't even bother to get the qa team to check it.
07/24/20 - I had a lot of trouble using the app first it would crash alot, I tried to pay with multiple cards but they had trouble verifying it. I scanned it for them but still didn't work. I know I have more than enough money in my account so I know that wasn't the issue. All around bad experience. I'd rather just go get food myself.
09/06/20 - This is the most frustrating, horrible app I've ever used. I received 100.00 Uber Eats gift card, it has been applied to my account, however I am unable to use it
09/05/20 - Junk, stupid app keeps declining my debit card. They have no way to contact any sort of customer service. Horrible experience and very expensive even with the pass
09/11/20 - There's no way to give Uber feedback about how the drivers are getting the wrong address every time. Since some update on their app, they seem to get GPS location instead of the entrance to my driveway. And it's not their fault, so giving 1 star for the "delivery partner" when it's actually Uber's issue seems mean. But seriously, I can't be the only person in a suburb with irregular shaped blocks. If you can't get this basic stuff right - well, I'm super glad there's more competition now.
09/14/20 - My orders are constantly wrong, cold, missing items or simply just get canceled for whatever reason. Paying nearly $50 for 2 sandwiches is ridiculous. I am deleting this app forever.
09/12/20 - This app is not working at all! I'm trying to get help from uber eats support and the stupid app won't let me type anything out.
09/23/20 - Remove the "Give name a moment to leave your order at the door" notification. It's useless & way too many notifications for door delivery. Or at least give an option to disable these notifications & only get the final "It's here" notification only.
09/23/20 - Constantly sends you notifications begging you to order via the app. There seems to be no way (in-app) to turn these off so you have to turn off all notifications from the app.
08/11/20 - App will not proceed past screen to 'Please verify your card for this account', but I have completed all fields. Tried multiple times from multiple devices. Ultimately switched to browser to place order where I'm unable due to "There's no mobile number associated with your account, please download the Uber Eats app to add one." Terrible customer experience, why is there not mobile verification supported in browser?
08/24/20 - Support team are a joke. Refuse to help, stating a breach on account means they can't do anything to help but refuse to say what this supposed breach is. Safe to say we won't be using again. App is OK in itself, but the constant notifications, as well as emails from them are a nuisance.
07/31/20 - - When chatting with Help/Support a new "Help" popup will cover the screen, consistently blocking you while you text - Service is not always guaranteed, a restaurant on the app appeared opened, but after placing the order and waiting for delivery, it took two drivers to confirm the place was actually closed. Later confirmed closed for the whole day.
07/11/20 - Have used the app only a handful of times. I noticed something odd with my bank account and that Ubereats has been charging the meal/tip seperate(which is fine). Then refunding just the meal, before charging me for the full meal/tip price again. Then I noticed there has been various transactions from ubereats over the past few days moving money in and out of my account. And as of now they have over charged me by about 100 dollars.
07/30/20 - I am really, really frustrated with the app right now as well as the inability to actually speak with someone at UberEats about the issue. I was supposed to have a refund, but it's not showing. My Uber wallet seems to have disappeared and I had $25 in it that I would like back. I have had no problems until the past couple of days! Once I receive the funds out of my mysteriously disappearing wallet, I am closing my account! I really liked Ubereats, but now I'm very disappointed.
07/26/20 - Extremely buggy app. Installed it several times because I receive discount coupons in my mail. Turns out none of them work, it just says 'you are not eligible for this promotion'. One time I actually managed to place my order, my discount turned out to not be applied so I ended up paying full price. On top of that, delivery fees are always higher for all restaurants in the Netherlands compared to other delivery services like Takeaway.
08/17/20 - I despise this app. The fees routinely add up to 50% to 100% of the order. For example, I paid $45 on an order worth $30 -- *after* a discount. That's insane. No other delivery app charges fees that high. I finally brought myself to uninstall this app when the layout changed so that you can't see the final price before ordering. It is extremely deceptive!
08/04/20 - How do you turn an app that worked perfectly in to a hot mess? The address entry is so messed up and seems to get worse with every release. It will not let me select an address from manual entry. When I am able to enter address the apartment number doesn't populate at delivery's side. You went for a slightly better visual to ruining all working app functionality.
07/31/20 - I'm done with this app! I've only ordered twice and Uber eats put a temp hold on a specific amount both times, meaning only one meal out of 5 meals were delivered and my family didn't get to eat!!! We waited almost 2 hours for our food for nothing. I ended up having to go get more food for those who didn't get to eat. To top it off I gave high tip because it was a big order all to get one meal!! I will not be using this app anymore!!
09/08/20 - I am done with this app, on more than one occasion. I have been double paying my meals ! There is literally no excuse for this !
09/22/20 - Not worth using unless its your only option. Compared to just eat all the food costs more from the same restaurant, delivery usually costs more and on top of that they put on a 10% service fee. Customer service is bad, had a bad order and £16 food went in the bin, as a "one-time courtesy" they refunded the delivery fee and nothing else, when I have had similar issues with just eat I actually got refunded for the food. Even with a £15 discount they are still only cheaper than just eat by about £2
09/27/20 - Never has the option s you want. If a new item is out well too bad customer you don't get to have such thing the app is not worth it they charge for service when it's a meal on wheels also the app has no way of contacting support never use this app
09/27/20 - Awful awful app, fairly techy but this app is as frustrating as trying to find an customer service number for their cabs!!!
08/25/20 - poor menu layout, also drivers seem to take always the longer route. app needs improvement for faster delivery. Update on 08/2020. App keeps sending driver to the wrong side of the street. I am right in the corner and drivers always have trouble to find my location and end up in the wrong side of the street.
08/20/20 - I tried to create an account first time, and got a message like my phone number is already registered and I should use my email to login, the reason I think is old owner of my phone number was registered. So I contacted customer service and the most STUPID and FUNNY answer, they wanted me to contact them by the email which is already registered. Guys if I knew the email why I should contact you? 😃😃
08/01/20 - I had no problem using this app for months in the Caguas PR area. Two days ago the app was updated. Yesterday due to Tropical Storm Isaías no couriers were available. Today I tried to use the app and only delivery info is available and a map of PR indicating that "We're Coming Soon. We're not quite where you are yet." I uninstalled the app then reinstalled it & got the same info. Please correct this ASAP as we are senior citizens using this service during the pandemic shutdown.
08/09/20 - The app help menu information is completely different from what's actually available in the app. Very buggy and when contacted by a driver the notification cleared immediately and I couldn't even read it. The app is horrible considering Uber has been in this type of mobile app business so long. Would recommend trying something different.
08/14/20 - Was a great app... a few months ago... Now it always says "We're not available right now" so when will it be available again? Plus the last dozen or so times we've ordered, it's been at least an hour late, or the order gets cancelled. Not worth the headaches and empty stomach.
07/13/20 - This app will provide "Free delivery options" for restaurants that aren't open, allow you to place an order, will charge you for the order, send a driver to the restaurant, and only then will you find out that the restaurant is closed, your order can not be completed and you will have to wait days to be refunded. And then, best of all you'll get a piss-weak reply from them blaming the apps failures on the restaurant! The very people whose money they're fleecing to provide this awful "service"!
09/12/20 - The app did not send a email confirming the order and appeared to erase it. So I ordered again, did it again. Restarted my phone only to find that it did do the orders, tried to cancel the second order, the help section glitches out, after tap dancing on my phone it provides me q inactive number for their support. This is awful experience.
09/19/20 - Useless app. Does not bring results near me. You choose pickup option, still says the restaurant is too far while I'm in front of the restaurant. Ended up ordering through grubhub.
09/20/20 - I linked mycard to it success but whenever I try to order (I've tried on my account using multiple phones" it always says there was a server error
09/22/20 - Impossible to find contact option in app. I signed to get a month free for a Eats Pass and I was charged immediately.
07/15/20 - The Uber Eats app has been glitchy, and contantly bugs out. I know it's not my new Galaxy S10, so I don't know what the issue is. It's very annyoing because with every update, there is some kind of new issue that negatively effects the users. If it's not broken, don't fix it.
07/28/20 - Absolute joke of an app. My payment option which is a debit card has expired which prevents me from using it. I have a new card but the app will not allow me to update my old information, delete the old card or add my new one. I'm stuck with just not having a payment method. PayPal is also bugged even though I use PayPal almost daily elsewhere and it works fine. Just to top it all off I can't find any helplines or support to help with my problem, the only helpline that exists is for drivers only
07/30/20 - I have three different payment options on the app, I need to delete one but it won't let me, looking it up it tells me to go on my wallet to delete the payment method, but there is no wallet button, no matter how many times I uninstall and reinstall the app, all there is is a payments button, which when clicked on gives no method of deleting the card method. Please help
07/20/20 - Can't add new voucher numbers for some reason. The existing credits already loaded isn't working and I end up paying full price for items instead of discounted. The ins and outs of the app really isn't user-friendly and the help section is terrible.
07/17/20 - There is no way for existing Uber accounts to sign in to this app. None. According to forum research, the only way for existing users to sign in, is to first be signed into the Uber rider app. I don't use Uber rider, and will not be installing it on my device. The only reason I have an account is because I used to drive a few years ago. I have no intention of riding or driving again, so it would be nice if this app had features as basic as the ability to sign into it. Unbelievable.
07/30/20 - I got problem with Uber payment. I try update new card and delete old card. The payment section does not Allow me to delete then I have to sign out and uninstall the apps. Then I install back still not allow me to update new card. Terrible system of uber apps. Now I uninstall the uber app. I hope uber app need to notice it about the system in apps really poor. The information completely cannot provide any helpful.
08/18/20 - You people just missed some basic authentication normalities. What kind of App does ask users to give phone number then ask for password, if the user forgot the password it may be the case user forgets email too. But asking for email is the dead end. Again asking for phone number and then prompting 'this account has no password' is the worst kind of UX.
09/09/20 - Just like the Uber taxi app I am unable to register as my email is taken - yet wont show a login box.... or throws up some other server error. Literally never been able to register/login or even use ANY Uber service since their conception well over 5 years ago! Am I blacklisted?
09/16/20 - Unable to edit/add payment method. App just gives an error when adding or updating the payment method.
09/21/20 - Tried using the app for the first time. While placing my order, I kept getting notifications from the app, which was annoying. Finally placed the order for scheduled delivery. Then about twenty minutes later I get a notification that my order was cancelled. I tapped the notification which opened the app but could figure out why the order was cancelled. Not a great first time experience, so I probably won't be using anymore.
09/19/20 - Uninstalling as there's no way to disable promotional notifications while leaving other functionality unaffected. Garbage.
09/28/20 - Glitches and isnt reliable. Do not download, do not depend on it if you want food. They charge you 10.00 to cancel and leave you without a delivery drive while holding your lunch money for ransom.
08/25/20 - It glitches with my card - I have funds available but it keeps saying card declined. Uber says it is the bank but I have tired 4 different cards all decline. Then I tried to log back in but it says I opted out of texts so I text the number to opt back in and it hasnt processed it. Now I'll just get charged for the text for no reason.
08/07/20 - Estimated time is ridiculous, original quote time can be 9pm, latest delivery 9:25, and woopsies this order is delayed to 9:40. There's just a pop-up that says it's delayed, no feedback option in app. It's not rush hour, it's a bad app algorithm. I recommend the app leadership build a channel to hear about these experiences.
07/21/20 - It's very hard to set up. When I went to save my location, I clicked save, it showed me a map and when I wanted to order food there was no way of doing that, bc it only went on save address and the map. And for some reason it added an address I didn't even add. I expected more and better.
08/13/20 - Great app, but I really don't like when the uber driver delivers two orders at the same time. Especially, when your order is the last to be dropped off.... I understand the service is to save me money but I don't want cold and soggy food. I'd rather have an option to pay a bit more to ensure that my order goes from kitchen to front door... Otherwise its not worth it.
09/05/20 - The app does not work. Error message for days just a troubled app. Big disappointment
08/20/20 - I DID sent back info to support team, same lame automatic response. Everything in app I've tried but is inadequate to my situation. No human beings at Uber Eat to help you. As of August 20th 2020 still nothing has been done to help me. Worst consumer service ever, app crashes every update. They don't care. Choose Skip the dishes, much more reliable.
07/31/20 - The app times out a lotttt of times when opening a menu. 1 star mostly bescause of the WORST customer service experience I've had so far with every agent just assuming the issue wrongly, offering some very basic advice and closing the ticket instantly. If a user has opened the same ticket again more than twice, give them an option to contact an agent directly
09/03/20 - It was great but all week every restuarant says no couriers available no matter where i am at or what resturant i click on.
09/04/20 - The inability to adjust notification settings dropped this to one star. After a recent update I no longer receive push notifications, but only text notifications and I do not like that. I should have the option to decide what type of notifications I receive
09/12/20 - Horrible. I can't log in my details... error for the last 45 min...
09/20/20 - Iv consistently have had problems with them regarding multiple charges and have not been reimbursed. They say the money is on hold and to contact my bank but my bank says they have the money, theres nothing they can do. This is a frigging joke.
09/26/20 - Would literally give it no stars if I could right now. Tried to order and there was technical difficulty but it charged me anyway, tried to fix it and it charged me again! Called the help number and I was hung up on before I could ever talk to someone, have no idea how to fix this. Horrible app honestly I'm so disappointed. Only info I was able to research no thanks to the app was that I may be waiting 10 business days for the charges to be paid back to me! So stupid.
07/11/20 - Was excited to use the £15 discount offer but keeps saying my mob number is not valid/supported & prompts me for a valid mob number in acc section. Don't understand why when both email and mob number show as "verified" already. Is it just me?? Update: 11/07: unistalled it after much effort to get it sorted, just to get an email with the discount offer extended to 21st but still can't place the order..same issue smh. Help centre not even sure so asking me to try random stuff. No luck so far!
07/24/20 - Want to delete payment cards due to many people reporting their information was hacked and their cards used over seas but app will not display the 3 dots on Samsung S10 that enable you to delete them. Poor app design. Update: I have a screenshot to help you understand what I mean. I have 3 payment cards loaded and no way to remove them on the app as the 3dots menu that comes up is hidden within black notification screen on the S10. So as I said earlier, poor app design. Will update review if fix
07/31/20 - I hate this app so much! Constantly glitches where it'll say someone picked it up then it'll disappear then it comes back and keeps doing this. I have had to start bringing it up on my laptop just so I can watch the screen. This app is terrible.
07/31/20 - My partner and I have been avid users of this app, until it seems that uber have updated the address registry, now both uber and ubereats can't seem to pick up our address. This is highly fustrating, especially after being able to order from it without any hiccups not even three days ago. Please fix this uber.
07/25/20 - 1 month update... NO CHANGE 🤦‍♂️ Your support email supplied doesn't work! *You keep replying but you're not listening. The link you provided is just questions/answers. No way to make direct contact.* Can't even send Uber a simple email! Developer contact doesn't even work! The help section is just questions/answers! Delivery driver not following instructions and leaving an order on the roadside for someone to steal. Complaint made with Uber who sided with their driver. Not good enough.
08/08/20 - I'm trying to use the app for the first time and having problems with the location. I have my correct address registered and even though the app acknowledge where I am, it is only showing order options from far away locations and keeps telling me that: I am far away from, where I'm supposed to be..?
07/25/20 - Had to give it 1 to leave a review never will I use this app again! Used 3 different cards to order food all declined even though funds were more than sufficient what a complete waste of time worst app I've ever tried! 2nd time of trying promises promises still no luck still worst app I've ever used!! A real shame because the taxi app I'd give 100% Great service above all great drivers
07/24/20 - I can't change the address in the app, it automatically sets me to a different address. Tried contacting CS, mission impossible!!! So frustrating to spend 30 min trying to find some form of contact and I end up just going in a loop with automatic answers and unable to get a human response🤬
07/20/20 - The availabity of couriers decides whether: 1. A previously accessible restaurant would be "too far" all of a sudden 2. You could access a nearby restaurant's menu at all When the restaurant is not opened you couldn't even see it show up in search thus you couldn't decide if you want to wait up or not.
09/21/20 - What a horrible app. I live in Canada so of course the $25 US off my first order coupon didn't work... There's no way to find support easily either.
09/18/20 - When you try and report an issue it takes you to a chat page with Uber support but doesn't give you an option to type a response.
09/20/20 - If the app had allowed me to use the promotional discount promise to me I would have given it five star however using it cost me $20 more than it should have
09/17/20 - Went through all the faff of entering details including payment details only to be told it isn't available in my area. Waste of time.
09/19/20 - Outdated menu options for restaurants, then you order the food and some of it just doesn't show up, without any warning. You call the restaurant and they tell you they don't have those options anymore. Then support only refunds part of your order, unless you bug them about it relentlessly. I had a $30 promotional credit for my first order, and I'm pretty sure I lost most of that in the $15 worth of food that I didn't receive. Pretty bad experience for a first time customer.
08/30/20 - Worst app ever. They charged my card, twice, that isnt even attached to the uber account anymore on dates that I didnt order food. And they've made it extremely difficult to find how to email them. My question isnt a FAQ, and I'm not able to ask my own question. Plus whenever I've had orders that took hours to get to me, I never got any coupons or anything. And I cant find a WORKING number.
07/25/20 - I hate this app already & I haven't even got into it yet, it shows with turn on location before app has even loaded(stupid feature), I get to the app & it says you have to have a phone number to use it(makes no sense since you don't need a phone to may a delivery), even worse than that is when you click to place phone number & the screen goes white, I press back & goes to same screen, I select type of number, white screen, I paste my number & everytime its just a white screen, fix the bloody app
08/16/20 - I was given a gift card which I loaded, didn't show up but thought it might automatically deduct it from my payment, nope, I was charged full price. Tried loading the gift card again thinking I may have missed something and get the message that the gift card has already been added to my account. On top of that, I've found the menu prices to be inflated by about 30%, then you still have to add a service fee, delivery fee & tip! A total waste of money.
08/03/20 - The app was great at first but i have had several problems with it over the last couple of days. Delayed/cancelled orders as well as the app changing my delivery address mid order. Now i cant even delete my saved credit cards from the app. I will be immediately deleting the app.
08/09/20 - It has been three months I can't order because the app states I am too far away for the restaurant (any in the vicinity!). I tried to change the address manually, it didn't work. I tried to uninstall and reinstall, it didn't work. I tried to create a new profile, it didn't work either! My wife, using the same network provider don't have this problem! It could be a glitch with my phone, but Uber acts like my issue don't exists! No FAQ about it, no support, no help. 1 star until solved!
08/01/20 - UI seems solid & clear. Issues are: Delivery time quoted as 30-45 min, changed 3 times & took 90 min. There's 0 traffic/things 2 slow it down on 10-15 min drive @ this time of day. There's not good real time tracking like other food apps. Other complaint is several additional fees tacked onto order at checkout besides food costs, tip & delivery fee, adding another $12-18 for 2 burgers & fries. Food @ room temp, containers & food was very soggy. 4 what would be $47, very poor value, never again
07/30/20 - I hate this app. I am trying to order food but every dang time it shows like half of a full menu. And still, even when I try to order, it always says the menu has changed and I have to go back to edit my order. I don't understand why it's so hard to order with this app. Please just use TB. Too bad I can't use the coupons they bombard me with. Edit: the app makes me choose so many things only to suddenly tell me it can't be delivered to me. STOP showing restaurants if they can't deliver to me...
07/21/20 - Inaccurate estimate times. When problem occurs with order like missing items you have to use the app to resolve issue - sometimes only partial credit is given (example you order 4 of the same item, it's missing they give you credit for one item). Subsequent attempts to resolve issue (through app) are ignored.
07/31/20 - Have literally been using this app for months...and months...and now all of a sudden today it decides to say it's not in my area. Incredibly inconvenient and doesn't make sense. I've tried going in multiple times and restarted my phone, to no avail. Was very happy with it until now.
07/10/20 - Hacked! This app has been hacked. They stole my Amex details through this app and I can't seem to contact Uber directly to notify them, so here is my message to them. Your uber domain name is not secure and other users are using it. Your app is not secure and other users are aware of certain changes made. I can't even guarantee if my details are deleted securely since you make me wait a month to delete! I can't even explain why I want to close my account. You need to listen to your customers!
09/04/20 - App is poorly done. Help menu pops up every 5 seconds while trying to read the help info. There is no cancel button so when the restaurant doesn't have what you order yoy can not cancel the order and it sits gets passed from driver to driver eho then calls you telling you the order is not available.
09/15/20 - Awful ap, I had to download it to get micky Dee's delivered. It wouldn't accept my payment method. I tried getting in touch with support and its non existent. I would probably have starved before I was able to speak to someone. I tried deleting and reentering the info and calling my bank. When I tried to re add the cc info the ap tells me I already used that card. Long story short I ordered from burger King instead. I pop in the same card info on BK Ap and tahdah works fine. Amazing... #deleted
09/19/20 - This app is a shambles, it seems they have purposefully designed it so poorly in an effort to hinder you when you try to make a complaint/ get in contact with them.
09/19/20 - Can't log in, just tells me the email address is already registered, which as it's asking to use my Uber account of course it is.
08/10/20 - Tried to sign up for an account, got a message saying my number was already in use. Had to dig for a form to contact someone, heard back from 3 seperate customer service reps all asking for the same info. Now a day later still nothing from anyone at Uber. Not sure I could believe it takes a day to look into such a simple issue.
07/21/20 - Doesn't work. Installed for first time, told me email is already registered. Upon being told this I can progress no further. No option exists to log in or reset password. Insurmountable barrier to entry, and not fit for purpose.
08/11/20 - App used to be pretty good, but the recent routing algorithm change means the only guarantee when ordering food is that it will arrive half an hour late and cold, because Uber sent your driver in the opposite direction after picking up your food, to drop off someone else's first... And when you complain about how the food arrived 30+ minutes after the delivery estimate, they say "The restaurant requested for extra time" and blame them instead, while giving you a 5$ credit to stay quiet...
08/26/20 - Not easy to use. I find it hard to clear my cart or to pick another item if he food is not avaivle. When I click the button meant for customers who picks foods that are not available, I get rerouted to the selection page. And I have to click and guess what foods I need to exchange for something "equally diliscous". I would prefer if the item that is unavailable is highlighted in red or something. This would help greatly.
08/22/20 - The app is easy to use, but the customer support is almost antagonistic.. they also don't follow through on offers consistently. Its handy for sure if you want something now so to speak. But just hope that you don't have any issues, they may not get fixed.
08/10/20 - Be very careful the app schemes $15 monthly from your account under uber pass. They will not allow you to cancel it thru the app. This is a fraudulent activity. Be very careful. Refunds are hectic if not impossible. Forced too lock my card to stop the unrequested auto drafts.
08/14/20 - The very first time i used this app it not only charged my card for the order but then charged my card for an amount more then my intial charge. I contacted support and was asked to provide information 4 different times and had multiple different people responding. Thefe is no way to delete my account or remove my card. My card ended up being charged 3 different times and i cannot get a refund so a happy meal and a 10 nugget meal ended up costing me 50.00 i am so disappointed and furious!!!!!!!!
08/26/20 - Used to really like this app, but they have seriously eroded my trust: 1. Got rid of the easy to redeem $5 cash rewards option. Feels like a bait and switch. 2. Priority deliveries have been a worse experience. I've noticed a large increase in stops without priority. With it, the order is often late anyways. 3. As a platinum member, Im still waiting for "Uber Eats rewards coming soon!" 4. Literally no support option in the app, even with priority support. How am I supposed to give feedback?
08/01/20 - So after over 2 months of me trying to order with them, no success. It constantly says I am too far away. I never get to use the promotion discounts, I just go on the other app and pay the full price. Super annoying!!! Every time I open the app lately, it says I am too far away. Every restaurant i pick (even though they are all within a mile or on a doorstep). I keep on getting promotion emails but can't use them sadly. My location is on, and the address is correct. Not happy really.
07/21/20 - Mostly horrible service in-app and too many unresolvable problems. Help option effectively useless. Can no longer get to customer support in-app and speak to someone directly for immediate assistance. Actually cannot cancel orders anymore after ordering (Help option explains how to cancel, but the option to actually cancel is nowhere to be found) Switching to DoorDash for good. Just overall a piss-poor experience. Was good for a little while, but these guys dropped the ball hard.
08/07/20 - I have tried this app twice now, and both times it has taken over an hour and a half for delivery. It initially shows a reasonable time, but then it gets delayed. I have used two of the competitors apps and have never had this happen. Worst case scenario with them is 40 minutes and usually under 30. I will be uninstalling this app whenever I finally get my food this time.
08/08/20 - I never received my referral credit. My friend clicked my referral link, but the App defaulted his order to a first order discount instead. The company refused to credit my account, even though we contacted them immediately after it happened. Also, when I've signed in to the App recently, the rewards tab doesn't populate. I have to close the app, and reload it mutiple times to get it to display.
08/24/20 - Was a good app at one point but not now. They take way to long. People cancel on you all the time. I just waited an hour for food that never came. Never get oders right on some items. So there no point on odering them because you not going get the item you want. Uber you suck at custmer service anymore!!!
09/13/20 - App won't complete a single order. Need to repair this before it can be used again.
09/15/20 - All most every restaurant I tap on, I get an unknown error statement and can't see their menu. What's up? I'm in Colorado Springs Co.
07/23/20 - Worked great until 2 orders ago the tracker stopped doing anything. Took my money, the restaurant made the food, and no driver was ever assigned my meal. Got refunded by the restaurant, decided to try again the next day. Same thing, even when I check on the computer. Worst of all, there isnt anything in the FAQ and no number to call.
07/12/20 - I Used to like the app however I got a gift card and put it in my account then tried to order and had the app tell me i couldnt use my phone number (that it wasnt compatible). I dont have another phone number and i couldnt get my $25 back that i spent on the gift card. So my account and money is unusable. When i contacted help they were not helpful and did nothing to remedy the issue.
08/21/20 - I downloaded Uber years ago. Never used it but signed up for it. Now when I actually try to download and use Uber or Uber eats I can't because I can't get in the account. It tells me to update my account info but you have to be able to actually get into the account to change anything and I can't. Can't send them an email. Can't do anything so I will never be able to use Uber because it always recognizes my phone number or email address and won't let me start a new account. Horrible set up
08/28/20 - When it works, it's ok. The app will constantly prevent me from ordering saying my PayPal was declined, then not letting me use my card, and randomly working again. Sometimes it takes minutes, sometimes hours. Errors on app are vague, and the retards working their customer service are useless.
08/04/20 - The chat keeps closing..no point in being a gold member, I waited well over the expected time frame and had to go thru so many "virtual assistants" to get a refund. I should have gotten credits added to my account for the inconvenience alone, aside from the fact I spend hundreds thru Uber. But instead I got a $10 off AFTER spending $30, the same promotion they give to everyone. Uber is supposed to be a step up, but they're trash just like the rest. Back to Lyft and Grubhub and doordash I go!
08/26/20 - UPDATE: yeah still no help and several times told to email an address that doesn't work. Have updated and reinstalled. Have deleted payment details and added again. Still won't let me order. Says payment details are invalid despite the fact they didn't used to be. Tried to call the help line but it goes to nothing. Great help.
07/27/20 - Was going to try their subscription but their app doesn't work. Ordered almost 30 dollars in food and paid with my card which has over more than enough to cover it. Declined, check to make sure with bank my ends fine. So I try paypal and use it connected to my bank account now I get a server error try later. Close and reopen and try venmo again nothing wrong on my end and again I get a server error. I've cancelled the subscription no point in paying for a service I'm getting nothing from.
07/14/20 - Charged an extra £10 for an order, had to contact fraud department at the bank to have it refunded. App also doesn't cover certain areas and just gives no information, app has multiple bugs and annoying notifications and no obvious way of disabling them through the app, forcing you to mute the app entirely within android's settings. Regardless of covid, this app isn't worth your time, the idea of fast food is simplicity, speed and ease. This app solves none of those.
07/18/20 - Adds at least $10 to your order (and still they pay their employees poorly) and half the time the food doesn't even arrive. The maps are bad, no driver can ever find my house. Definitely not reliable enough to bother with. Updated to add: the app will send you 10 million notifications that you don't want and there's nothing you can do about it. Edit 2: they keep adding new intrusive notifications. Everyday I get new ones telling me more annoying garbage I don't care about.
09/11/20 - Downloaded the app but can't log in it goes to a website but then it says there is an error loading the page
09/19/20 - Useless. Can't add a payment method. Have tried on 2 occasions to order and given up now. Won't be trying again.
08/04/20 - Waste of time, couldn't even sign in due to already having a linked email/account password that I don't know, despite having just downloaded and not remembering ever using the app before... No obvious way to correct this. Just want some food without getting cold outside, pshht!
08/14/20 - Although the service is good I'm rating the app so low over the many issues I've had with it. If you do plan to use the app make ABSOLUTELY SURE you check the payment method. This crappy app decided to switch to my dad's card randomly and we didn't find out until this months bank statement.
07/20/20 - This app is a joke biggest coin toss ever of weather or not you'll get you food in a form you can actually eat. I have CONSTANT problems with this app quality,time,price, everything. Good luck getting a refund on some food you didn't even eat, they just hit you with we're sorry you food wasn't in a form you could eat it in but your gonna have to just take this one cuz we are not giving your money back thanks for the free 50 dollars. Use door dash or grubhub, apps do the same thing but not trash
08/20/20 - A lot of drivers have trouble communicating in English. I've had a lot of orders get lost or delayed because of this, always a frustrating experience. App glitches at the help screen as well and the customer support always greedily sides with the drivers. Terrible experience overall, would give zero stars if I could.
09/05/20 - Always takes 30 min more than the app tells you, customer service is impossible to get ahold of. And God forbid you send customer service an email, not a response yet, it has been 6 months. Doordash is 100x's a better app and company, with better customer service, drivers and options for food. Uber eats is subpar at best and not worth the time it takes to download the app.
09/14/20 - BS -- again I didn't get something from a restaurant and I seem to be getting nowhere when I try to get refunded for the one item ... help throws me into a chat where there is no chat box for me to type in ?????
09/11/20 - Says my email is already registered but won't let me log at all? If I already have an account why can I not just simply LOG IN!!
09/19/20 - Useless app.. Won't even let me message the number to start the verification and begin using..
09/23/20 - Lacking in crucial safety features. My order arrived watered down bcause all the ice has melted. The driver claimed that he had 3 other deliveries other than mine which made the delivery too long. I think there should be somewhere in the app that informs us exactly when the driver needs to go to other routes once he already has the order with him. He had my order with him for 40 minutes. Otherwise how can you guarantee that food won't be tampered with or arrive in poor condition like mine did?
08/08/20 - The app glitches a lot. It won't let you proceed for help with orders. It also won't allow you to filter restaurants in your area unless you order for pickup. The menu items are different on the app versus what the restaurants offer. I've had deliveries go over an hour past the estimated time given on multiple occasions. Once an order was marked as delivered when it never showed up! I've also had delivery persons leave the job and others assigned which also delayed the delivery time.
08/29/20 - BAD SECURITY AND SUPPORT. the most AWEFUL experience trying to sign up. customer service is zero help. App denies access, and asks for Password login?! I HAVE NEVER HAD AN UBER ACCOUNT> NO PRIOR LOGINS EVER! Customer Support keeps replying with automated BS asking for my Email ownership proof, Personal Identification, Payment method details... i have replied to Customer Support 3 times, always the same useless automated responses. HORRIBLE EXPERIENCE. PATHETIC SERVICE
08/29/20 - I have been using this App for a while and it's been fine until today. I made an order for £22.60 and was given the wrong order which values £18.18. I got in touch with uber eats straight away and despite me explaining all of this with the receipt for confirmation they still refuse to refund even the difference. It's not a big amount of money but could very easily have been. I was told its policy but I cant see where this is stated anywhere on the App. I wont use any uber again.
08/06/20 - I created an account. After sharing payment info it finally tells me they don't serve my area. Cool, I'll delete my account. Except there is no way to do that in the app or through the Uber website. I'm not surprised, just disappointed. Uninstalled it real quick.
07/24/20 - The customer service for this app is horrible. I have reached out to them to find a way to register for Eats Pass and no one seems to know how their system works and repeating the same instructions over and over again like a robot although I have mentioned that I am contacting them since the instruction does not resolve my issue. It is extremely frustrating and there needs to be a significant improvement in their customer service.
07/20/20 - The app isn't very good I have had a lot of errors when trying to order food it has worked a couple of times but it stopped working this Uber eats app needs to be fixed it only works when it wants to it's a waste of time just trying to order food going through all that trouble if it keeps coming up with the errors it's not really Worth it
07/21/20 - I couldn't get my card details verified even though I've checked many times. I've constantly faced these issue with this app. When it works, the app is great but if I can even use it, it's worthless to me.
07/25/20 - It's not accepting my payment method. AGAIN!!! HOW CAN A DEBIT CARD THAT IS LINKED TO AN ACCOUNT WITH FUNDS NOT A VALID PAYMENT!? The only reason I use this app is because of the pandemic, but as soon as its over I hope you would have gotten your act together, otherwise you're gonna loose so much business.
09/01/20 - Hate this app! Couldnt see if the driver had my special instructions for delivery at door. Showed her all over town...Tracking map is all over the place. Not to mention gave her the longest route to my place and my food was cold!!! It wouldnt let me messege her. And when they ask you to rate there is no where to put complaint but on here! Not happy
09/02/20 - Just no. Don't bother. Maybe it works in urban areas but then just walk!! Things consistently unavailable or no couriers. Just what is the point to a service which is not convenient when that is its only goal. Takes nearly 40 minutes to go 10 minutes down the road. Food cold. Just eww.
09/11/20 - What something quick doesn't work , first it says 15 to 20 mins I order and now you switch it up to 40mins. Not only I didnt take my lunch but my food wasn't even fresh. Make sure your driver's check the Damm order received because I missed my drinks 3 times all ready. When I put standard and I add more money is because I want my food not make another Damm stop, then what's the Damm point. Once I get my car I'm for sure gonna work with postmates.
09/14/20 - Confusing UI that takes forever to update an expired payment method..
09/24/20 - I have an account. Re downloaded the app. Now says an account already exists so can't log in. Doesn't give any other way to sign in
07/25/20 - I wish there was something lower than one star I could rate on this app. I have tried several days and several different cards including a cash payment method and this stupid app always comes up saying oops something went wrong please try again later. It's not worth your time to even try.
08/01/20 - The app has always been good until recently. The shared $0 delivery section was shifted way down so it became hard to navigate. I also couldn't access the eatspass since the tab appeared to be missing from my app. Not sure if this is an unique issue on my device.
07/09/20 - This is the worst app I've ever downloaded. My number is tied to a profile I never created. I then created a text now account to download a new number. It was also tied to a profile that I didnt create. This app was a waste of space on my phone, and as a soldier in the U.S. Army, I dont have time to waste on broken apps. If you have obligations throughout your day. Choose another app!
09/02/20 - Worst service I have ever used! Payment method always gets denied and when trying to figure out what the problem is by contacting Uber customer service, It goes nowhere and I end up with a very unhappy family. Use a different service and save yourself some time. Still nothing resolved, going to delete my account and leave my $12 credit as a loss. Hopefully you use my $12 to fix your app and make it better. Please everyone, do not use this app unless you want to play a game of Russian roulette.
08/04/20 - Terrible! I bought a gift card and attached it to my account because it would not accept my prepaid card even though the balance was more than sufficient, however no matter what payment method I put through, two different PayPal's four different cards, not one is acceptable for payment oh, so I am out $25 because I can't use the app for any purchases and the gift card is now stuck in me up as well as losing out on the 20 off 25 intro promo. Terrible.
08/12/20 - Absolutely the worst app I've ever tried using 1 star is too good.Tried to place my 1st order - select restaurant, can order, can't order, can order, can't order, can order, can't order eventually can order add items to basket and go to checkout to pay - error too far away! Having promised the kids this treat I went to the restaurant and bought in person only to find that SOME ITEMS I ORDERED THROUGH THE APP ARE NOT EVEN ON THE MENU. Will never use again and couldn't use special offer. DELETED
08/03/20 - Absolutely awful for support. There is no contact section. And tough luck if your question isn't listed in their help section. The star ratings mean nothing if you can't see people's reviews. As are the '$' ratings since some things marked cheap are actually expensive and vice versa. Scummy company with a bad reputation. They want me to tip extra on top of the already inflated prices? Sorry I don't think so.
08/05/20 - The app has updated to include up to 3 separate extra hidden fees to make orders more expensive than budgeted and advertised... The subscription that is overpriced and only valid under certain conditions to make delivery free also no longer has any use as delivery costs is made up by separate service costs.
08/08/20 - I opted out of the sms a long time ago and it said text a number START but it doesn't work. It says the number doesn't exist and it won't send. I can't log into my own account because. Please fix. I really want to order but I cannot.
07/12/20 - A few dollars extra here and there, enough they hope you won't notice, this app takes unauthorized money from you. I am still trying to figure out how to permanently delete my saved credit cards from the app because as well as scamming money, its also incredibly difficult to navigate.
09/05/20 - The stupid algorithm on this app allows the drivers to accept the order and cancel it whenever they'd like , I had to wait 2 hours on both the occasions to get my food delivered!oh yeah and the shared delivery thing that's a joke, takes forever 😂😂 uninstalling this right now!
09/11/20 - Terrible. Can't even get the text message to register the app. Waste of space and time.
09/21/20 - I decided to use the app after receiving a £10 off your first order voucher only for the app to be unclear on where I could order and then when I had decided and placed ar order for 7pm that evening to be notified the restaurant hadn't accepted my order and wasn't taking orders and untimely I ordered elsewhere.
09/25/20 - Just basic functionality available (can't edit / cancel order). Too high delivery costs
09/27/20 - This apo has many bugs. But it's worst feature is you can't ask for special instructions to the store.
09/28/20 - Horrible service! This app has gone down hill. Most of the time they don't deliver. Your delivery time keeps rolling forward to a later time, till it reaches a 2 hours delay and automatically cancels the delivery. Then they give you $5 Uber cash that you can't use anyway. You try to call customer service and because of "covid" they're not answering phone calls. In addition, they took away the customer care/ online help chat center so there's no way to talk to customer service representative.
07/18/20 - This app is great for rich people. 32 bucks for 2 burger meals at mcdonalds is just too expensive. They take a percentage of your total price instead of a basic service fee so i wont be using it often. Trash to be honest just walk to your store to save 50 percent of your money..... then the robot leaves a stupid comment blaming the restauraunt. no its not the restauraunts fault its the apps fault.
08/08/20 - Its okay, id like more features around restaursnts, discovery and menus. EDIT: major issues right now as of 8/7/2020 in the app, whenever I try to select leave at door it defaults to meet outside and ignores all the directions I give in the delivery note forcing me to contact drivers directly each time, such a hassle and confusion. Support also does not seem to be well equipped to route this answers and wasn't useful. Please fix!!
08/09/20 - They created EATS PASS but won't let me subscribe to save money. Support is useless and continues to send me copy and pasted solutions without reading or looking at screenshots I'm sending. Twitter support is asking me to stop asking for help. Why can't anyone from support just subscribe my account for me? App is up to date, tried phone, tried pc, tried different browsers, tried email link that they sent me about the whole subscription.. useless support!
07/25/20 - Driver picked up food and got stuck in one place an hour ago, not available on messaging and doesn't answer calls. Live chat also isn't available in the app even though I'm using the latest version, email box of uber is a bust and twitter is also useless - I've been an advocate in the past, but making it impossible to contact you guys if the driver is unresponsive is a joke
08/13/20 - Worst app ever will take all your information including your credit card info but when to go and hit place ...nothing. This is ridiculous and the website is just as bad. Would not recommend to anyone. And better not be charged on my credit card for anything!!
07/22/20 - Cannot select an address when you are not in the country that the Google account is registered in. It will not let me save. The developer email is not monitored, don't bother emailing it. And no place on their website to contact them directly other than social media
08/10/20 - The UI changes to Japanese every time i go to account tab, had to log out and login again to fix. I created my uber account in India but later moved to Japan and now use it with a a JP phone number but i still only get promotion from Uber India making it impossible for me to subscribe to Uber pass even tho I want to. Garbage internationalization!
08/28/20 - **Don't recommended this app** After receiving an excess amount of advertising and multiple offers for free delivery etc and none of them working, constant promotions that lead to nowhere and emails with "links" that aren't even buttons, I have had enough of this app over promising and under delivering.
09/05/20 - Avoid these scammers. Absolute nightmare, they forget your items off your order. But refuse to refund the money for the missing items. Pretty sure that's called theft. I have no idea how google works out the rating system. But 4 stars is completely misleading. Just look at the 1 star bar compared to the 5 star. Somethings really off here!!
09/21/20 - Fine if you don't have any issues. However if you need any customer support you will only receive a loop of automated responses and will never recieve a resolution
09/25/20 - Can't remove items in a cart, also APP stuck during checkout. Had to wait until time out.
07/29/20 - It use to work fine but when your order is missing , cant find anyone to take care of it send email not respond , I pay alot of money to order the food then I missing more then half of my order , but still change with the full price , wil not use the app no more it unacceptable , I end up to pay for the food that I never recipe
08/21/20 - This app is trash! The orders are always missing something. You report the problem and uber will send you a message like their going to reimburse you or give you a credit but they never do. There's no way of speaking with anyone at all. Not threw a call or a chat. So you can't dispute not getting your refund or credit. You just take a lost and clearly they don't care. The eats pass is pointless for many reasons. I can't go into detail cause i'm running out of space to type. A waste! Uninstalled
08/15/20 - Uber eats been having issues for me. Everytime I want to place order it keeps saying payment details decline. Even though there is funds, details correct and all it still won't work. Put in different card details still won't work. I resorted in buying what I want through different app. This is really disappointing!
08/19/20 - The app used to work fine and then it got stuck between two steps of the ordering process. Now I can't even order again. I have deleted the cache, the app data, restarted my phone, uninstalled and reinstalled the app and nothing, still stuck.
08/11/20 - I'm uninstalling this app because of the stupid Return of the Mack song that plays literally every 5 minutes when they run their commercials. I will not support this constant assault on my ears. Not sure if your campaign is meant to annoy us to death with the same bs commercial but everyone I know is removing the app and using other delivery services for the same reason. Knock it off already.
07/23/20 - Your new mapping system is completely inadequate giving your drivers the completely wrong delivery location. This is even after the correct address is loaded onto the app. A delivery journey that should take 5 minutes took 40 minutes. Go back to Google maps, at least then we got hot food. Disappointed.
08/08/20 - App isnt good anymore. Free delivery and special offers dont come up for me anymore. Checked with family members and it comes up for them. App also crashes alot now. Maybe its my old android phone? Is 2.5 years old but thats still no excuse. Im slowly moving onto different food delivery services like. Menulog which still works and has free delivery options.
08/30/20 - Downloaded and. It asked me for my home number which I entered. Then it said account does not have password. Tried 4 times. Won't let me go any further. Guess I won't be using Uber eats then. Goodbye. And can't answer your questions on my experience because I didn't have an experience, couldn't get in to the app.
08/08/20 - It actually sucks more often thank not. It's happened to me on a number of occasion, more than I wish to remember. I go through the entire order process (can't be more than a 5 minute process), and get one of two things happen... 1) Restaurant "closes" or stops taking orders. I can understand. If a restaurant plans to stop taking orders, give a 30 minutes countdown, and show it on the app. 2) The "Place Order" button never completes the order without any message as to why
07/20/20 - This app is borderline non functional. Aside from the constant internal server errors I keep seeing, vouchers that I was provided with were added to my account and then removed before I spent them and while they were still valid. I seriously don't know how Uber gets away not having an actual customer service line.
08/02/20 - I spent nearly two hours trying to sign up it doesn't recognize my cell phone number it won't recognize the email I tried linking it together with and it won't let me add an email address. This is the worst app I have ever seen. Screw ubereats I'm not using it.
08/30/20 - Randomly makes certain restaurants unavailable without telling you before you construct and try to order. Had a Courrier cancel on my doorstep for an unknown reason and all support did was assure me they'd do better. Glitchy app too, always resets my address to a different one. Skip and other apps perform way better and are often cheaper!
09/04/20 - Terrible!! App kept opening up the help page constantly, didn't let me set an address on the order individually and instead sent it to some random address. Luckily the driver was willing the help but the app is dog poo
09/03/20 - Used a $20 voucher and spend an extra $5 to get some food but the withdrew the whole $25 out of my account and used up my voucher as well. Support made up some story and said i can take up to 10 days to get refunded but 3 days later they just withdrew and extra $5. Very bad first time experience 😡. A similar issue happened with my friend.
09/01/20 - Wouldn't let me login This app simply wouldn't let me login. There's no option to sign-up via email and it doesn't want to accept my phone number and email address combination ever.
08/31/20 - I never rate apps. This is the worst experience I've ever had. Why can't I contact the driver? Where's the cancel order button? There's a help page ,but then none of what is says is true. I tried to find a number to call,but the link wouldn't work. All I wanted to do is change the address because it was incorrect.Uber eats continues to disappoint! I get it's a business,but still...
09/01/20 - Does not have sign in option. There is no button to sign in, app just opens up with option saying get started and when I enter my email app just says Already Registered and does not give me option to sign in. Had this problem a year ago, tried again now but same problem.
09/13/20 - Useless app as no option to sign in only create new account, would give negative stars if was a option.
09/27/20 - Não dá possibilidade de troco no pagamento em dinheiro. Lamentável. Doesn't have option for change for cash payment. Unacceptable.
09/27/20 - The app doesn't actually save settings/food customizations properly and when I tried to report the issue with my order when it was messed up, got slow customer service that didn't even resolve my issue. Use grubhub or doordash, because in my experience, they at least care about the food that gets to your door
09/29/20 - Does even work. Put phone# and supposed to send a sms but nothing. Stupid click bait garbage app.
08/07/20 - App doesn't work. Been stuck on endless loops of being stuck on a map, can't change my address after moving and when the driver tried to contact me it freezes after he messages or calls. This is after 3 phone changes and uninstalling and installing
07/15/20 - This UI is difficult for no reason, to select pickup or delivery is in a whole other section hidden in the corner while changing locations for delivery is inside 3 menus. Makes absolutely no sense, because of dumb ui i accidently placed an order for pickup, which i immediately canceled after which is also a hidden option for NO REASON, and THEY STILL CHARGE FULL PRICE. Im talking like i placed order, canceled within the next min and still charged me. Use literally anything else but this.
08/16/20 - Since the last update on August 7, app no longer sends notifications for order status for any reason, so now have to constantly check for updates on the status of orders. It was bad enough that they used the order notification channel to push ads all day, but removing them altogether was a stupid move. If it doesn't get fixed soon I'll likely be looking to a competitor.
07/17/20 - The only thing good about the app is its UI. Apart from that, you will find insane delivery fee up to $10. When your order comes cold, you will get no refund, neither Uber eats or the restaurant takes responsibility. Drivers hand you over the food at the building door (instead of no contact delivery) and abuses this system by no longer coming to door with 9 dollar delivery fee. Good work.
08/23/20 - I am extremely annoyed and upset with the way the company behind this app operates! Over the past few weeks we have been having to order out a lot more than we normally do. Literally every other order I placed with this app went wrong; from missing items in my order to missing straws... Sometimes I get something completely different from what I asked for! When I attempted to contact the company for help, they have more excuses than they do ways to correct any mistakes made.
08/27/20 - It was easy when I became an Uber Eats driver about a year ago. They now required a new background check, which I can see has been marked as clear. I've now been waiting a month or two on Uber to approve this new background check. The help website just says that things may be delayed because of local courthouses being closed due to COVID and that I'll get an email when it's approved. My courthouse is not closed. I'm a college student who signed up for this to make money on a tight schedule :(
07/10/20 - Wont allow me to attach my payment method. Keeps removing LITERALLY EVERY ITEM I WANT DELIVERED, I even went as far as to go to different vendors and select 24 different entrees from 6 different restaurants, and it said ALL of them were no longer available. After getting food into the cart and going to select payment it stated I had to enter my card information and verify it, I did that, and then it wouldnt allow me to place order, stating that i need to add a payment method. But wont let me.
07/13/20 - If you planned to order food, wait for an hour, then get your order canceled by the driver so no food to eat at all, then get no explanation from Uber, then this app is for you. This was great and useful a while ago, but lately there's been issues with deliveries, all the time. I'm stopping to use this app right now and going back to get my food myself from the restaurant. Edit: I did try to contact you many times, customer support isn't of any help.
07/18/20 - A good idea, very poorly executed. After several bad and costly experiences, to which you only ever receive automatic responses I would rexommend one of the several other apps, such as just eats, hungry house, deliveroo or if they have it, using the outlets own app.
09/05/20 - I got my account deactivated mid delivery. I'd rather use Mr delivery than this horrible app. Also this app has no official help line for customer help! This app is a joke.
09/06/20 - I can't get into my account, i cant remember my password and when i click that idr what i set my account too. JUST SEND ME A RESET PASSWORD THROUGH MY NUMBER!!!
09/14/20 - I'm getting server errors been doing this for 2 days now. Please fix this
09/15/20 - Error, error, error. So frustrating to use the app.
09/21/20 - No way to contact support. It sends you to a chat that asks how they can help you...and there is no way for you to reply. They are literally removing support options more and more, like they dont even want to help you and so they make it difficult. There is a problem with the orders 8/10 times, so this is ridiculous. Between the drivers and restaurants, a lot of things can go wrong. Wrong items, wrong sizes, wrong orders, etc. All the hassles and stress of everything just isnt worth it anymore.
09/18/20 - Slow and food never showed. Help option is usless. I mainly use door dash, just check delivery fees and compare. The last 3 times using this has been difficult and time consuming, if it even shows. Double thumbs down
09/20/20 - Everytime I attempt to order, I get a server error and it won't go through. No other info, same results on two phones.
09/27/20 - So my friends phone wasn't working and he put his debits cards info on my account. I deleted it and then there was an error. I reput his cards info back on and his account was charged and so was mines. We were both charged 41 dollars. So 82 total on just a 41 dollars order.
09/27/20 - Tried to charge me for the "eatspass" luckily I didn't keep my payment info on the app.
09/28/20 - I've never seen a company strive to go above and beyond to beat EA in for the "Worst Customer Service" award. But if anyone would give them a run for their money, it's Uber Eats. If anything goes wrong, expect pre-scripted messages, and if you ask a clarifying question like "how do I access the feature you just said existed?", expect a copy-paste of the message telling you to use it instead of an actual answer. Then expect the ticket to be closed so you can't respond. Utterly incompetent.
08/19/20 - Works when it works. This app places more responsibility on the consumer than the businesses they contract with. If you are quoted a delivery time no refund will be issued even if it is extremely over the time promised. Hard to communicate issues with customer service due to platform. Truthfully the issues negate the convenience in many ways sadly.
07/29/20 - This is the only way I know how to contact someone with Ubereats. The help section is not helpful for my needs and on Android there is no option to email customer support. I follow the steps on the uber website to get help and those functions are not there within the app. Super disappointed. They apparently have no employees so you'd think their app would be better.
07/22/20 - The app doesn't display restaurant hours of operation, shows me businesses that have already closed for the day but its not like I'd know until I click on it. Constantly having to reload for it to function properly.
08/07/20 - Ok, used the service two years ago on the regular between finding a new place and weird job hours. It was great. Sometimes the orders were messed up or the driver got lost, no big deal. I know how life is. Stopped using it for a few years. Came back to find my account was wiped. Start new account. Multiple orders in a row get canceled. No drivers call to explain why. 0 customer support help through the app. Just use door dash or grub hub.
07/22/20 - This is so bad. Customer service does not exist and if something goes wrong, no one is going to be there to fix anything for you. The app also is glitchy and just jumps back and forth without you clicking any button.
08/04/20 - Never using uber eats again, I've ordered off this app 5 times and each time something f***s up. For example: 3 times now they have delivered to the wrong address (I've checked multiple time to make sure I put in the correct address) and 3 times it's taken over an hour to deliver my food. I'm sticking with skip the dishes for now on, I've used them dozens of times and have never had a problem.
08/22/20 - Updating from 5 to 1 star as there is absolutely no way to contact customer service through the app. You find yourself running in circles to do so only to discover there is no way or if there is a way it's extremely difficult.
07/26/20 - When the new update happened there was a feature that allowed u to share a delivery slot you didnt have to pay for delivery and thats not there anymore its a disappointment and the promotions that where at the very top of app for discounts are not there anymore as well its like the app went back not forward i hope they bring that those features
09/04/20 - I'd really like my money back. The place ran out of what I ordered and i can't even order some place else because its already come out of my account, and NONE of the instructions match the current update of the app. So i can't cancel, change items, contact the driver, get a refund,-Nothing.... i am HIGHLY Annoyed.
09/09/20 - drivers are okay app is terrible. My last order disappeared with a driver. This order I got double charged for and than when I was trying to clear it, I was charged a third time.I have been waiting half an hour for a customer service person and my account has been hacked. After I cleared this I am ever using this again.
09/14/20 - Cant even log in. Dont have my old number, to log in, cant use email.
09/20/20 - I was able to click cancel immediately after an order. It allowed me to cancel, then still took the money but canceled the food. I tried 20 times to get a hold of some sort of customer service to no avail. Go with skip the dishes!
07/14/20 - This app ruined my NOKIA 5.1. Had the app running in the background while I was waiting for my delivery. When I went to check on progress the app had completely burned the screen bright white and now it won’t even turn on
08/29/20 - App currently so buggy it's hard to use - keeps changing what page you're on all by itself, repeatedly when in the help menus, but less often in other areas. Highlight was it closing a feedback chat page with a "what do you think of the app?" screen.
07/25/20 - This app is VERY broken. I placed an order, and it dropped the main part of my order and submitted the order. I tried to cancel the order as per the instructions on the help screen, which didn't exist. But what the help section DID do was continuously pop up as I tried to navigate the app and fix my order, making the already frustrating experience absolutely rage inducing. This will be the first and last time i use this app, and i will warn others of my experience with the app. FIX IT
08/15/20 - This is a terrible app. I used it for the very first time tonight to have starbucks delivered to my job. Not only did the order NOT ARRIVE but the Starbucks threw my order away! I watched as 2 delivery drivers showed up and then left WITHOUT picking up my order!! I'm going to file a complaint against Uber, block the payment through my bank AND SUE UBER!! Dont download this app!!!
08/14/20 - Won't apply uber credit despite toggle being on and following steps. Has no way to dispute or troubleshoot this issue further AT ALL meaning I have a useless gift card and have just been charged FULL price when I expected to pay less because I have a voucher. There is literally no way to contact uber to deal with this!? Dodgy.
08/17/20 - Miserable experience. Where is my cart? Why isn't there any feedback when I click "add to cart". Is my app bugged? Or is this just programmed THAT poorly? There isn't anywhere to even check how much my order is accruing in cost as I (possibly) select items. Clicked every visible option on the app. Do you guys even want my money? Again. Miserable, miserable experience.
08/29/20 - If you are hungry and want a conveniently delivered meal, DO NOT use this app. Repeated "server error... Something went wrong" messages when trying to place orders. Get this app if you enjoy looking at menus, compiling food orders and getting error messages.
09/04/20 - Dumb app with terrible customer service help. Account has locked me out of paying for my orders (so I can't order food) and trying to get help with my account is like stumbling through a maze in the dark. Useless
09/16/20 - It won't let me log in using a existing email? Just switched phones and it won't bypass that message
09/17/20 - Aparently someone else used my number for uber eats when i never download ded this app a day in my life and i doenload it now to find this out. Fix some kind of two step verification or something!!!!
09/23/20 - Thought I'd try them again since they sent me a $20 coupon and there seems to be issues with processing the payment at this time. Tried a different card, no dice. Just a waste of my time.
08/20/20 - Promotions don't work, it says error when I place order even without promotion. The app sometimes just goes off. Restaurant are available one moment the next they're not available again. Dear developers please make a plan. It's painful when you're hungry and the app is malfunctioning.
08/08/20 - The default payment option becomes LINE PAY and I cant modify or delete it, as a result, I always have to place order twice to fix the payment option - Sometimes I even found it stuck at processing payment after a few minutes.
08/17/20 - Would not let me log into my pre existing account and then would not let me verify my card on file, I am so done with this app it is not user friendly at all !!! If I could give no stars I would !!
08/13/20 - App error: item was not added to cart, so I clicked to add it, and it added it twice. Didn't notice because it was a bigger order. Cancelled the order to reorder with the correct order, to later receive an email that I would not be receiving a refund for the first order because it "wasn't within 5 minutes". Look I get the 5 minutes, but why would I be able to cancel the order past the 5 mins and not be given at least a message that I wouldn't get a refund? Would have just taken first order...
08/25/20 - It's not easy to use. Cancelled an order because it kept crashing when trying to replace an item the restaurant had run out of (timed process by the way). Help in the app consisted of "you can cancel order from app" that was it. When I finally figured out how to cancel the order. it was only a partial refund they kept the 10-11 dollars "taxes and fees" which is mostly fees because I know my tax rate.
07/13/20 - Overall not had much of an issue with this app however the customer service is poor if not worse. After a fault in the app had resulted in me being charged twice and receiving two orders which I didnt want I was met with a variety of difficult methods as to try and contact a member of the customer service team to help. This was then followed by an incredibly rude response and if I could write more I would express many more issues I recieved.Please talk to your customers like people in the future
08/24/20 - Doesn't give live notifications from the start (which means I can't meet drivers and deliveries get left next door). Perhaps don't send notifications for me to open the app after I've just received an order is probably a good fkn idea (what happened to doorknock). It's annoying, delayed, bad coding and I'm pretty sure it's not using Google Maps (because I usually see myself sitting next door or two houses down on the app while Maps at least places me on my own property). Just a hint to success.
07/21/20 - Everything is great until you have an issue. Their policies are financially motivated and are not in the interests of the consumer. The application glitched and placed an order for £33 of food which I did not want. Their customer service and refund department refused to acknowledge there was an issue and even refused to credit the account. I DO NOT recommend this app or any uber app.
09/03/20 - The most annoying thing is delayed orders. They are allowed to double up on orders, so I end up getting my order late, lukewarm, or cold. This, along with missed order and delivery notes makes the app super frustrating. I will probably switch over to grubhub or postmates. Those apps tend to be timely with their deliveries and the food is always hot.
09/07/20 - Unable to use any payment methods. Unable to add PayPal. What a worthless app
09/11/20 - Help option is beyond a joke, no direct way to contact anyone if there is an issue.
09/14/20 - Bad app. No promotion can be used. No partner nearby. Not support at all
09/15/20 - Ive never been able to sign in to my account and they virtually dont have a support department... Ive tried to reach out but no help.
08/01/20 - At no point during your order does your app let you select which of your saved cards or payment options that you can pick for the order. unlike previous versions of Uber, there's also no way to later transfer it to the correct credit card.
09/16/20 - Since they removed the ability to report missing items on orders, if you end up missing something your only recourse is to order more food and hope you can get them to give you a credit. Good luck with that. I'll be looking at other restaurant delivery apps to use in the future, personally.
08/07/20 - This app doesn't even work for me at all.I can't even delete an address I put in wrong accidentally & I see no way to get a hold of customer service or anything to delete the profile. Waste of time & now my damn info is in this app & I have no way of removing it.
07/18/20 - If I could leave a review with less stars I would. Usually fairly reliable, but I just had a driver with a near perfect score, circle my house for 20 minutes and then cancel without any attempt to contact me. First time in two years this has happened, but the issue is that you can no longer rate the driver after they cancel. So no wonder they had a near perfect score, the driver can just cancel the order with seemingly no consequence if they know they won't get a good review.
07/25/20 - Pure garbage app with terrible service. Ordered some food. Driver gets to restaurant and it's closed. No big deal, I'll cancel the order. Only there's no order cancellation button. Try to use the help menu. The help menu was automatically cycling through pages and was unable to stay on any one page long enough to get help. Check online, listed instructions for cancelling order don't work because icons referenced in instructions don't exist on app. Good luck getting help lol. Pure. Garbage.
08/23/20 - Asks for my number then says I've already have an account, I have never used this before. So I click on 'forgotten password' as it's my only option and then it says my email is 'incorrect'. So I can't even try it.
07/27/20 - Terrible service and I don't mean the drivers. They get 13 stars out of 5!! But the app will be sneaky and force you to add a cc on file instead of PayPal or Cash! Why offer cash payment option if you will give us b........s........? And not allow it with network errors when I have a business account for internet at my house and a payment plan with unlimited data on my phone. What error? Dont be fake and Like the oldie says...TELL IT LIKE IT ISSSSSSSSSSSS!!!
08/02/20 - When ordering through this app please take note that the delivery driver may deliver several orders on their way to delivering your order... adding 30min plus to delivery times and causing your order to go cold and soggy. Thank goodness more apps are coming online which are way better. Do a bit more research and find a better local app suited to your area before attempting to use this elephant. Cheers
07/11/20 - Edit: what is with that junk help site? Provide details here but where can I do anything that isn't a troubleshooting article? Had to open on my tablet to update my payment? What a joke turns out for the Samsung Galaxy S10+ there is and always has been a major sizing issue. "Click the three dots that don't exist on your device to adjust your payment information" damn useless apple conversion of an app
07/12/20 - Service is fine aside from all the fees. However this app abuses the notifications feature of your phone to send you ads and promotions. I look forward to this practice stopping with the next update.
08/29/20 - Over the last month, this app has been misleading me about the expected delivery time. Before I've ordered, I've been quoted times that are 30-40 minutes less than what actually happens, and I use this app every day. And magically, now there's "priority delivery," which is no better. Leave it to uber to make their product worse rather than better.
09/12/20 - Terrible UI, difficult to find what you want. Customer service is awful and live chat doesn't open keyboard to actually speak with support. Use Deliveroo.
09/09/20 - I have a issue with the promotional push notifications. Uber eats need to let the consumer decide if they want push notifications. I hate this app sending me deals at all times of the day. STOP.
08/05/20 - This app has no support. I ordered food and walked away. Came back to check on my order and it had been cancelled and I was still charged. So, I'm out 10 bucks and still don't have my coffee lol uninstalled the app. 1st and last time use for me.
07/15/20 - This app freezes everytime I try adding new items from different places . I can't even enjoy a simple lunch with out some kinda complication with this app. Gee whiz. Fix this uber! Yall love to over price the orders, with that money you can't fix these bugs?
08/04/20 - The YouTube ad that starts with screaming has annoyed me so many times especially when I am playing relaxing videos I have now deleted the app and will never use Uber eats again. Why would you intentionally make terrible ads when you have 2 other big competitors that don't annoy everyone.
08/29/20 - Couldn't sign in because it sent me through a loop to reset my password and never got an email with the reset link even a few hours later. I think that functionality is broken. May want to look into getting it fixed.
09/03/20 - Was a good app, until I got the Ubereats membership, suddenly every other order takes over an hour to to get processed... everything takes for ever except the charges. Whats worse is there is no one to contact if something goes wrong. Either you get your food on time or they'll just take your money and leave you starving for hours. Stay away from this app
08/25/20 - I received 12 euro Uber Cash credit in compensation for the coupon I used, but I can't seem to use it. It's the third time I am trying to use it, but it doesn't credit it from the total amount. I use it correctly and set up the payment option correctly, but it does not give me the discount. Could you please look into this for me? Thanks, Bori
07/18/20 - The user experience in this app is really really bad. It's so easy to get confused or get stuck during the steps, especially when it comes to editing orders or check.
08/03/20 - I keep trying to CREATE an uber account and it keeps saying "Welcome back" after I've put in my number and to give my email. Then proceeds to say that the email isn't connected to the number and I can't get in.
08/07/20 - My previous orther was completely wrong and I have got my money back wich is fine. My last orther I've been waiting almost 1 hour and was showing on the map will arrive in 4 minutes and suddenly shows orther cancelled. Trying to call for complain there is no body responds on the phone call. When you are hungry and they accept your orther, cancellation on last minute as a joke. Don't accept my orther then I will see there is no food propering for me and I don't have to wait...
09/18/20 - Hasn't worked for over a month for me. I put in my order, place order. I get message that says "Hang tight" and then a Server Error.
09/15/20 - The app has no active customer care services. It doesn't have any support where we can reach and get help from for an order. The tracking information is not always correct and the chat with the delivery person disappears frequently. The order always takes longer than estimated.
08/16/20 - Please don't use this app!! If a business is closed you can't cancel your order. The app is glitchy and the help menu open multiple times no matter how many time you exit out of it. If you ask the driver to cancel the order the app just sends a different driver. Compared to doordash this app is trash I wish I could give it less than one star.
07/15/20 - I have a new phone so now this app is completely trash because it won't let me sign in. It keeps telling me this is not the email I signed up with or phone number. I'm pretty sure I know my email and I'm with a whole nother phone company yall don't even give an options to actually put that in though.🤦 so now what
07/13/20 - Keeps stopping if i try to update or search for take aways,also it failed to let me add the 25% promro on my last order.i have uninstalled and installed.same thing happens. Keeps stopping when i go to search Will delete if this issue carries on as its very very frustrating
08/08/20 - awful app... you dont get these problems with skip the dishes. App didn't apply BOGO promotion, I ordered by accident and when I wanted to cancel order immediately there was no order in my "Past Orders" or "Upcoming" orders tab, fully empty. I did receive an email from PayPal saying I authorized the transaction, but even after speaking to the restaurant they hadn't received my order. First time trying to use this company and it's been a total waste of time and headache.
08/26/20 - I started out loving the service. It was great it didnt cost much, then more fees were added but now, now they take your food to 1 or 2 stops before bringing you the food my food has come cold and they said they couldn't offer a refund. I am uninstalling this app. Why pay money for cold food?
09/13/20 - Tried placing an order multiple times and if it wasn't bad enough that it's glitchy as hell, the app says items are sold out but when I call the restaurant they tell me the app is wrong. Thanks for the inconvenience.
09/19/20 - Unwanted promotional notifications and no easy way to disable them.
07/28/20 - I would give it zero stars if I could. I got a gift card and tried to add payment as well and it wouldnt work. Now I have a ton of money just sitting in an account I messaged for help dozens of times and I just kept getting basic robotic answers with no help. So awful. I really wanted to use it. Still havent heard anything cant use worst ever!
09/15/20 - This app is absolute trash!!! Like complete garbage!!! It won't even connect most times! What a joke!!
07/27/20 - Could you please put the 0 Delivery fee and Deals further down please. No one wants to see these categories, I am not sure why you have even kept both of them this long... I will add Stars to this review as I see them pushed further down. Almost 2 stars atm, but would be ideal if it was far enough the app crashed before you got to either category. That way people assumed there just weren't any in their area. Thanks in advance
07/18/20 - Sad. Tried to order food from several different places. Everytime I go through the order process for a family dinner list the app says that one of the items is no longer available. Doesn't even help by saying which item isn't available, it just clears the cart and starts over. Nobody got time to keep trying different orders while guessing what is and isn't available. Uber rides has always worked great for me. But Uber Eats... Don't want it, don't need it, and wouldn't use it if I did.
08/22/20 - Very confusing when applying vouchers. My employer gave out team vouchers and a few staff have had trouble applying the voucher. We thought we had applied it, but then charged full price. Unable to see the cost breakdown before payment
07/14/20 - I cannot access this app, it is telling me that my mobile number alread has an account but it is not associated with any of my email addresses. I was given completely wrong information by customer support. Utterly useless.
08/30/20 - Never loads things. Always have to close and open before use. Takes your money and says things from various places aren't available and then you don't get your money back. UPDATE now the app doesn't even open. 🙃🙃🙃
08/17/20 - Slow & unhelpful. If you eat halal, vegan etc then add a note even when ordering from a branch that caters to your diet. I ordered from a halal place, the app placed the order at a non halal branch. I immediately tried to cancel but the app became unbearably slow. I couldn't cancel on the app so called customer service. They were too slow. They blamed me for not specifying halal diet was desired from the halal branch & refused to refund the £30 spent. The delivery man offered to bin the food...
07/18/20 - Unable to disable push notifications from the app or promotions. I work on call, and waking up at 4 am to an advertisement with no way to disable it pisses me off. Uninstalling.
07/31/20 - The cancel button does not exists while the order is on going. False documentation. The support chat on the app keeps reloading while typing, making it really impossible to communicate.
09/02/20 - Im sick of this app right now. Its a roll of the dice whether or not I get my food. They will always refund the missing items, but thats all they do! After waiting 90 minutes and getting nothing, the 4th or 5th recent messed up order, its clear to me that they're not taking the necessary steps to fix the issue. They are also not making it right in terms of customer service beyond giving my money back. Its such a pain for a premium. I canceled my eats pass and I'm migrating to another app. TTFN!
09/07/20 - Stick with other services. I had an order in progress, it was never picked up, and then the app broke so I cant get a refund or anything.
09/23/20 - Not very user friendly. The search option is confusing
09/26/20 - I cant even log in it doesnt even let me make a new account it just says enter your number and the it says welcome back sign in and I didn't even use my number for uber eats
09/14/20 - Update: Gave them another shot. Same type of thing happened. Their support is practically unreachable right now. ...... Wasted over $20 on a meal that was horrible and cold. Reported it and got $3 back. Not the first time support has let me down. I only started using this more because they gave me a free EatsPass trial. It's not worth it to keep using it even with the free membership. I'll just cook for myself or order directly from restaraunts without being charged $2-3 extra per item.
07/29/20 - Many menus do not open, on either Samsung phone or tablet, due to "unknown error". The problem seems to be getting worse over time.
08/30/20 - Your recent update has made it so I don't receive notifications for when the order is being prepped/on its way/close by/delivered. I have the notifications turned on but it still won't notify me which causes food to be left outside for longer periods of time.
07/20/20 - Tried updating card payment and it won't allow me to.. There's meant to be a button that allows you to update it but it goes missing off screen. Now trying to change payment method and it won't allow me to. Absolute joke..
07/30/20 - The app itself is great. However, the last 2 times I've ordered from this app I have been duplicate charged. On their website they explain that it's a "authorisation hold" and they say that it will "never be charged". This is complete bs because both my orders had a duplicate charge on them that took a total of around £80 out of my bank!! I reported this to customer service both on the app and on the website but they just told me what the order was without any refund for the unnecessary charges!
09/19/20 - No support when food did not arrive. No refund. No explanation. Do not use this app. Overpriced on all food just to make money on each product. Not to mention they lie and say no couriers available. But you can walk into the store and theres a courier picking up someone's order . Absolute joke
09/12/20 - Log into app is very hard,not accepting my password and email to recover password
09/10/20 - My phone number is associated with someone else's account and there is no way to fix this problem on your own.
09/15/20 - I cannot view or access any of the latest deals, always says that there aren't any however the person next to me can view all the deals?
09/19/20 - Anything related to uber always i have 'unable to create account' Finished with this app. Useless for me
09/28/20 - There's always a issue with your drivers! Seriously! Never again... uninstalling!
07/22/20 - Awful. Never ever ever does it accept all the acceptable payment options like credit or debit card or PayPal. It sucks no support to contact. Offers are useless when the app doesn't work ever.
08/03/20 - First order on this unreliable app was cancelled, and I was offered no reason for why it had happened. Only given a "ten dollar gift card" with no indication if I was reimbursed. Impossible to contact customer service without jumping through hoops, and it was only to ask if I was being reimbursed. This is a multimillionaire brand so my distaste doesn't matter at all to them, but I feel as though the customer should feel like the company cares about giving quality service.
08/10/20 - The app often glitches, resulting in me having to reorder and then only to be charged for both orders. This has happened to many of my friends and family members as well as myself, twice! It has happened to many folks online. They also refused to refund us for their mistake and at a critical time during the pandemic are profiting off of people. Shame.
08/05/20 - Can't change the default language. If you're traveling to a country where you don't speak the language (or living overseas as a student, military, work, etc), this app is completely useless. Why can't we change the language? I can't order anything cause I can't read any of the descriptions.
08/05/20 - Don't use this, they will charge your card randomly. They randomly said I owed $41 (cause of insufficient funds), Wich I don't believe because I have bank statements to prove I paid for everything. They told me they didn't know what I'm talking about so I go to take a screenshot of my bank account and notice they charged me $0.20 for tip on a order that I never made. After telling friends about it a couple of us noticed more of these tip sized charges being charged for no reason.
07/25/20 - I received a gift card. I submitted the gift card number and the credit appears in my wallet, but I cannot use it. No support available to guide me telephonically.
07/10/20 - This app is full of bugs. I spent almost an hour trying to buy food but I got just stupid errors such as 'phone number not supported' even if the number was correctly verified
08/04/20 - Had a wrong delivery £9 ... To my £35 .... Absolute ridiculous trying to get ANY FORM of communication is completely useless ... Calling .... Any email that actually works. And messaging on app... 24 hours later still bloody nothing .... Absolutely ridiculous... there costumer service is NON EXISTENT ABSOLUTEL BS.!
08/06/20 - This app sucks. It never works properly. I have an email saying free delivery from Zaxbys. then once you click on the link and go to checkout it charges you for delivery. Last time I tried to use it it didn't have the dinner menu to outback or to cracker barrel. This app never works. This app always has problems You can't contact anyone for assistance. The people who are running this app are completely incompetent. My one word to describe this app would be. HORRIBLE!!!
08/30/20 - I ordered something and then nothing happens, i check upcoming orders and it's empty so i order again and the same thing happens. I assume something is wrong with the restaurant so i order from somewhere else, same thing happens and the upcoming orders list is still empty. When i closed my app and opened it again, all 3 order went through! So i ended up paying for 3 meals! Be careful of this app, it's buggy!
08/05/20 - They keep adding the fees and having additional stops which food is cold or melted by the time they arrive! Service fee and delivery fee for most apps, crazy how 5 service fee even after increasing the cost at each location!
07/12/20 - Glitched up app that advertises free delivery and charges you for it on checkout. Sepererte to service charge mind you, which I do not mind. Flase advising and also can't have the option to ask McDonald's for sauce which is stupid. But needs must and a nessasary evil for when u need food quick. For the size company it is it shouldn't have these issues. Hence 1 star
07/09/20 - Doesn't recognise my email addresses wont let me re register with another email, doesnt give the option to log in with chrome and won't recognise my facebook even though I signed in with facebook. No option on the app to alter any sign in details.
09/10/20 - If all is well, this app is just fine if things go wrong it is out and out terrible. A restaurant failed to deliver and would not answer the phone. Was charged for it and when I complained they (Uber Eats) said they would refund and kept telling me to contact the restaurant if this happens (the restaurant who do not repsond). The refund never showed and they do not respond. Customer service is alien to these guys if things go wrong. Trying to resolve through PayPal now.
09/27/20 - Used to be good app.. But not it takes for ever to get your food. System just waiting to match the driver, and then the priority it's just a rip off I had never seen an order made on time,, thank you for just wasting people's time
07/27/20 - Almost impossible to get live help with a current order from Uber Eats. They make it very difficult to navigate to live help, by going in loops in the help menu. After I finally found the chat function, and waiting for a long time, the chat timed out and they said to leave a message and someone would get back to me.
08/04/20 - The app changed my address on the 1st time I used it, the app changed the order and I made the request for 2 exact same menus. I got a call from someone saying that my address was changed.
07/10/20 - So I can't even login to my Uber account because there literally is no login option for previous accounts. When I type in my email address, it says that email already exists...so why isn't there an option to allow me to login to this app?
09/04/20 - Bad experience with consistently being ignored and patronised by the customer service team. The issue remains unresolved.
08/20/20 - My account has been deactivated for whatever reason. I've tried contacting support at least 5 times but I never got anything back, not even a reason of why they deactivated my account.
08/08/20 - You need to add a credit card before a gift card can be used even if the amount is less than the gift card. It is not obvious at all a credit card is required. The app itself works fine.
08/10/20 - I've been actively trying to use this service for a year now, and it has literally become an inside joke among my friends, to be shared with you: roughly 1 out of 4 orders will have issues. And its usually the same issue: wrong order or missing items. And the customer service is terrible. They just throw $5 Uber cash at you and say we can't doing anything else, and that $5 barely covers their high service fees. This is a terrible service. I've had better service with Door Dash.
07/24/20 - Support will only help if you consider help a cut and paste response. No refunds no matter how many times the app itself messes up, only $10 off an order of $75+, which is ridiculous.
08/27/20 - Cannot register - only way to register is to give mobile number to receive a OTP, which never arrives. Only troubleshooting step available in the app is to send the message again, which yields the same results.
08/28/20 - I have to say this. This app is useless. Everytime we order we end up having problems such as, " no courier nearby" "store is too far for delivery". It so frustrating, why woukd you add the store to list when you can't accommodate delivery? Might as well delete this app and register for deliveroo instead.
07/28/20 - After approx a year of using uber eats it's more of a headache than good to use. I order a family meal or whatever, go through making choices and at the end it tells me something has just become unavailable. So .. it doesn't tell me what it was. And I only have two options. 1.to clear cart. 2. To re-choose everything. Then when it is view cart time. IT TELLS ME THE SAME THING! fix it ffs
08/06/20 - Can't log into the app cause I had my old phone number on my account. In order to access the old account it sends a message to my old number for me to be able to log in. So guess I won't be using uber eats.
09/05/20 - Gift card feature completely bugged on Android DO NOT USE the gift cards cannot claim back the money
09/08/20 - Tried to order chick fil a and was very disappointed. the app has all kinds of glitches and you can't even fix the order after it messes it up. It won't let you order meals. Only each item separately. Tried to call the restraunt and they said they didn't even have the order but when I tried to cancel it through the app the chat interface said I would be charged because the order was already completed, the whole thing is a scam and terrible "customer service"
09/14/20 - It sucks and doesn't work half the time, no options to contact support or anyone really... used to think door dash was bad but.. this is getting worse.
09/11/20 - Sucks!!! Five open restaurants listed Server Error unable to process order...hopeless
09/16/20 - Notifications completely stopped working without warning or adjustment to settings
07/21/20 - Their subscription service enabled itself on my app and only found out about it after a payment went off - its the biggest problem getting a refund as they just take you round and round in circles with what they call "support".
08/28/20 - It was really good but now with the added service fee, it's expensive & you're better off finding an alternative, more affordable service. Missing item in my order but was not remedied.
08/20/20 - Orders take forever. way longer than other apps such as door dash plus it costs MORE! If you pay for the pass you have to spend a minum of 15 just to get free shipping and only get 5 percent of fees. The pass is pricey along with even taking longer to deliver. Most products are 9 dollar shipping more that alot of 2 day delivery for big packages. Door dash pass is cheaper and fees and delivery are free if you spend 12 or over plus it takes half the time to get there. Never using uber eats again
08/12/20 - Terrible service, guaranteed. I dread using this app, but it's not just Uber, it's every delivery app. If you order snack/side items, your driver will almost inevitably eat your food (like chips and a drink), and then you have to struggle to get a refund for the "missing" items. Your money is gone in an instant but it takes days to get back into your account. It's a total rip off. They charge more for the delivery than your food if it's a meal for one person. SAVE YOUR MONEY. PICK UP YOUR FOOD.
08/17/20 - When restaurant updates the order by saying item is out of stock, app gives an option for update it. What i thought was it will ask me to replace with something else and then uodate the order. But after i click on update it just delete the item from the order and continue with the rest of order items.. and customer have to pay for other items and if i cancel the order i still get charged for that.. either app should cancel the whole order or ask to continue with order or not. So that i dont pay
08/31/20 - Unable to check out and getting constant "Something Went Wrong" message when I try to make changes.
09/07/20 - Over expensive charges add another £5 on top of what you pay.. no thanks
09/03/20 - First time using this app and the last what they should tell you is that they don't knock on your door or ring the door bell they just ring you phone number, i was on a important phone call and missed my delivery (I live in a 3rd floor flat) if they had pressed the button for my flat I would of let them in. I will not use this app again even though I got refund the concept of not ringing a door bell when they deliver when living in a flat is stupid.
09/07/20 - The app basically doesnt work. I make an order, get charged, receive updates, and it gets marked as delivered.stuff never shows up, and the driver always hangs up on me when I ask for a refund. There are tons of actual food delivery services out there, just use them instead.
09/14/20 - It's perfect, until something goes wrong with your order and you need uber eats support. I ordered a combo, and they missed the fries (probably a honest mistake) i message the support to get the refund on the value of the fries, but for the third time i received an automated response asking to explain AGAIN the problem. UNACEPTABLE.
09/22/20 - I've given this app several tries and between the drivers never delivering my food or you just can't get a driver to deliver at all the app is useless if you're not in a big city still going to give app one star and wish I could get my gift card refunded to something different because I'm never going to get to use it
09/18/20 - Always coming up unknown error while trying to order give up.
09/20/20 - This app is horrible !! I get Server Error (Something went wrong) whenever i try to order
09/22/20 - I just downloaded the app and can't even get past the number process it's saying enter password but I have no account with them it makes no sense
07/15/20 - Unusable, it used to work fine now for the past few months it's put me on the screen where i choose my location but doesn't allow me to choose one... Broken as ever.
07/17/20 - The app is buggy. When I try to chat with support, the screen only stays active for 10 seconds. This isn't enough time for me to report my problem.
07/17/20 - God forbid if you ever need to use the help function. There is no number to call, you are only able to use the help chat in the app. A constantly repopulate the new help chat making it impossible to type. I highly recommend Postmates or GrubHub. Everyone needs to get off the ubereats bandwagon
08/28/20 - Why is there no way to speak to a human being either by phone,chat, or email? I have a simple problem that could be fixed quickly if they had in app way to talk to someone instead of having doze prompts that lead to no where.
08/14/20 - Poor experience need to be able to search locations. I was emailed a coupon, i tried to use it and it daid i didnt qualify. I appreciate the quick response when there is an issue with food, but beside that the app os not very user friendly
07/24/20 - I like and use the app but there is no way to edit your payment options on it and that is just unacceptable. I have two payment methods on my account and I need to delete one but it just won't let you do it
07/18/20 - Won't let me login in to change phone number. Can't login because I haven't added the phone number to my uber account. Real smart. How about letting people update details via a desktop website. Idiots.
08/18/20 - Would not recommend this app. They stole money from me. They changed one of my cards $14 then decided to take an additional $14 from my girlfriend card. I than reached out to customer support with no help. We will be disputing the charge. I am Uninstalling tonight and do not recommend this app to anyone. Save your money.
08/12/20 - I go onto this app for the first time and certain restaurants such as Mcdonalds don't deliver my address as they say its too far, its a five minutes drive away! But it wasn't just Mcdonalds it was other restaurants like; KFC, pizza hut and other local restaurants in the five minutes drive district. But Just eat and deliveroo do so much better than just eats. Poor choice to download this app.
09/02/20 - Notifications either don't show anymore or appear as delayed text messages
09/06/20 - Useless. I have a gift card that i cannot use because when placing order, it sends me again at pay option, even though the credit is recognized and available
09/12/20 - Does not recognise my phone no, cannot edit my data, therefore cannot confirm delivery, therefore useless app
09/29/20 - Awful UI! Zero cust service, and I have Comcast. That's how bad hahaha 👎 Don't know why it took me so long to use a different service, very first use was drastically better
08/02/20 - The cancellation button is there for like 1 second and it disappears and I DO NOT recommend you to use card payments on this app! They just give you some excuse to not dilever your product and they don't even pay you back. It's not fair!
07/11/20 - Upon opening the app the ONLY option is to proceed with an account. Since I just downloaded the app, I obviously don't have an account, and I couldn't use. There is no option to CREATE an account! WTH?
08/01/20 - The app is very unreliable. Also there is no way to make error reports. When the app fails uber neither knows nor cares. It never gets any better.
08/19/20 - My girlfriend and I have used this app for so many orders and almost half of them have either been missing something or been wrong orders. We let them know that things were incorrect in one way or another and they have now said that there is nothing they can do about it. I like the app and think it is a great idea as long as they make sure the customer gets what they order.
07/23/20 - Almost impossible to get my address right, the app wants to tell me where I am, and I think I know better! And then it's not delivering in my area! After all that trouble. Couldn't it have given the areas beforehand?
08/13/20 - App is sluggish and frequently freezes up. Also, the search is buggy. It gives you different results each time you try, regardless of what order time you entet
08/21/20 - Bad . I understand its probably a great app. After I entered my card info I find out it's not available... shouldn't you know that before asking for my information?.. and there isnt a way for me to delete myself off of the app....
07/28/20 - One of the more recent updates made checkout overly complicated with the flow of all the checkout info being on different pages. It was much easier to checkout in previous versions
08/30/20 - Cannot find the food you want, difficult to navigate. Will not find where you are, and tells you a restaurant in the same town as you is too far to deliver, but one 3 towns away is close enough
08/17/20 - I couldn't even log in to the damn app! It has a reeaally tedious log in process, and you better not type the wrong password! You'll have to do it ALL OVER AGAIN. 🤣
08/01/20 - This app is great😀...when it actually dilivers!😡 twice i have been messed with on the dilivery says there is a delay...ok thats fine i dont mind..... says 1 min away so i look 2 mins later nothing so i look on phone goes to 0 mins away coming up the road..ok so its a bit out..then it jumps to enjoy your meal how was the service...thats twice this has happend! Not impressed!
08/20/20 - Dodgy app, great when it works horrible when it doesn't and not able to contact anyone. I was given a voucher and told to request a full refund still waiting 4 weeks later.
08/27/20 - Everything is "currently unavailable". The app's search functionality is useless; when i search McDonald's for example i get 18 results and none of them is the actual McDonald's
07/25/20 - Worst app ever. It's always freezing or coming up with a service error when placing an order. Promotions that you have not used disappear or you cannot enter them because of "high traffic". Customer service is disgusting. You'd get more use out of a chocolate fire guard.
08/02/20 - Multiple issues with the app. Get to the end of placing an order and then when submitting it get told the restaurant was shut (when it wasn't). Also wouldn't accept the promotion cide id only been sent the day before.
07/21/20 - Very disappointed. Restaurant menus incomplete compared to what is available in store (honey dipping sauce and water bottles at MacDonald's, for example). I had a bad experience with them, so have me a coupon for free delivery, but it expired before I could use it. You can't contact Uber Eats directly by email either, so addressing concerns is difficult. You are better off using Skip the Dishes or some other delivery service.
08/26/20 - The ordering system is quite straightforward but every time I go to pay for my order it says "server error" and locks me out of the account! Until this is properly dealt with I won't use this app again. I can't seem to find any feedback option except this review area either, which is frustrating because if it's an easy fix I don't like having affected the rating of the app negatively but there's no other way currently.
08/31/20 - DON'T INSTALL THIS APP, IT'S VERY BAD, You can't even sign out or edit the payment method. All they will do is spam your email. This app got a very bad service i seriously had higher hopes for more options. I recommend you to not install it
09/02/20 - keeps giving me server issue. Has done this for about a week now
09/03/20 - I can't create an account and use this app because my phone number is already in use by someone else along with a different email. I've emailed Uber's help center twice but they have yet to respond.
09/11/20 - Fine when it works but if a driver messes up and doesnt deliver your order they wont refund the missing order even when they have proof it wasnt delivered. Support is all copy and paste answers that will not answer the question you ask or actually provide help just forward your feedback. The experiance was so negative that after years of using them i will never use them again
09/10/20 - Unable to register because someone else must have an old account with this phone number
09/16/20 - This app doesn't tell you when a restaurant is closed (I live in Hawaii)... It just cancels your order 15-30 minutes after you order without giving you a reason. I actually found out from the driver. I used this app when I lived in NYC and this wasn't an issue. I've got 3 orders canceled in 2 days because of this. Garbage.
09/19/20 - Used the app literally one time. For some reason it did not use my location and had a random location in. I was not aware until literally seconds after ordering. Cancelled order but was charged $18 for canceling literally seconds after ordering??? Tried to call the restaurant that was ordered and got no answer either. Would really like to know how thats even a thing since uber is SUPPOSE to use my location data, which was turned on
09/24/20 - Won't update payment method or change payment method. Useless
09/24/20 - Does not work once you enter your address, just shows your location
09/25/20 - Latest update fail, nearly all restaurants show no Currier available except fast food. Uninstalling and canceling membership
07/16/20 - UNHAPPY unable to change payment method or even delete a credit card that has been cancelled from the app. It keeps using a card that i dint want to use and followed instructions how to delete the card and it doesnt work! Cant find any way to contact them to sort it out either
08/13/20 - USELESS APP. Very limited choice never heard of 10 of the 12 restraunts on the app. The app feels like a children's unfinished school project with all these sub-columns but the same 12 places being recycled.
08/27/20 - After last update my phone number has been removed from my account, and now i want to add my number, error occurs, therefore I just can't order anything at all. I wrote to customer service, but yet haven't received any response, disappointed.
08/30/20 - I never use the app but just now i download and run it will show me that my acc is already exist... ?? Also for new no it will showing this cot register for password?? Difficult to use.. And fix the bug for the new no.
07/15/20 - Disabled my account for months tried numerous times to get in contact to reactivate my account. Bad customer service. (Edit 15/07/20 still disabled no help received the link they gave me requires me to sign in then tells me my account is disabled worst customer service I've experienced)
07/28/20 - Works great, until you actually need something. Customer service is horrible! After dozens of deliveries, I had a really bad experience and reached out and they pretty much said "too bad". So, I will be deleting the app and NOT using Ubereats ever again.
08/07/20 - Tried this app multiple times. Previously ordered to an address just 2 miles from where I am, had loads of choice. Now, there is literally NOTHING open apparently. Terrible app.
08/04/20 - Customer service just continues to push me aside! What a terrible resolution to my issue! Here is a copy of their reply. "I would have to end this chat so I can assist other customers." So dissatisfied as they canceled my chat before any of my issues were truly resolved. The sad part is that I'm an uber platinum customer also. I can see that they do not value me at all.
09/20/20 - App having issues with being able to report a delivery issue. Cant communicate to get my money back that was lost
09/21/20 - Never signed up to Uber Eats and apparently my email is in use??? Create an option at the start of the app for signing in and changing such user names and passwords.
09/18/20 - Don't bother with it. There are many other delivery apps, that are cheaper and better. If something goes wrong with your food, don't expect to get any sort of resolution. If you intend to talk to, a person at Uber eats. Via live chat, or any other means. Don't count on it. It's a bunch of automated responses, that at times have nothing to do with your issue at hand. This app has only gotten worse and worse.
09/27/20 - All of a sudden it'z not accepting any cards keeps saying try again later
09/27/20 - can't open very often. Always meet problem.
07/09/20 - Better service, but sometimes, order items are changed 🙄🙄 & sorry to say,i contact with help line included screen shoot but the result was,no action! & also i face app error "server error" auto ordered.
08/02/20 - They charge you twice and keep your money without authorization. Their reps copy /paste responses. Worst app ever. I'm still waiting for an "authorization" charge to be put back and nothing. Horrible experience.
08/01/20 - Tried to sign up on the website, but there it forces me to set my email as my first name. Tried to put an order on the app, only to have it be cancelled an hour before it was supposed to be delivered without any explanations or notifications.
08/23/20 - Terrible! I've tried to have them fix the problem of their map sending drivers to a different address ever since one of their updates. Customer service seems to care less, as one customer rep purposefully hung up on me, the other said nothing can be done. My being a disabled vet, that lives alone, I can't make food for myself anymore, so I rely on food delivery to survive.
07/16/20 - Horrible. Put in my number to which it says I have an account. I've never even used this app. So no way to even use it when my email doesnt go with my mobile number.
08/30/20 - Be careful with them. Prices seem to vary in the app and when I thought I got a good deal I was actually getting ripped off. On top of getting half the food the app made it perceive to be, it was cold. It took an hour to get and then extremely dissatisfied with the food. Maybe it was part of the restaurant's fault but the menu was sloppy and unorganized. This was also my first experience with Uber eats so I DO NOT plan on using them again.
07/10/20 - 1 star for not allowing marketing push notifications to be turned off separately from order notifications. There's no way to manage notifications within the app and no way to limit marketing notifications.
07/28/20 - I originally had it at 5. I changed it to because of the poor system to verify the order. In plain fact, there is none. An item is missing from the order, you report it back to uber, and they refund the money. At first, I didn't mind because at least I got my money back but now they are refusing to refund me anymore. It's kind of bs because its not my fault that these restaurants are constantly messing up my order. If they had like the driver actually verify then this wouldn't be an issue.
07/31/20 - I got a gift card to use I activated it by following the instructions went to make an order, ended up paying for the whole order. Tried to use it a week later and the gift card is lost and does show on the says it's been used when it hasn't been used.
09/02/20 - I've heard many complaints recently about this app because the Uber drivers take on additional orders and don't delivery per order. So the estimate delivery time increases and the food turns up cold. This has happened several times. It's also unfair because you're paying a lot including additional charges for delivery and the service. Would not recommend.
09/13/20 - New feature which now sends your order with another one that just guarantees you food will be warm at best unless you pay the upcharge to have to sent to you first
09/19/20 - This app is useless. Don't bother. My most recent order was entirely wrong and I was directed to the app to get help with it and the app wouldn't even let me put in my complaint. There's absolutely no point to this app.
07/24/20 - Ideal doesn't work. It just says processing payment and eventually cancels and I have to do it again with PayPal. >:( And the drivers come by car, even though the app says they're on a bike. It would be much quicker by bike.
08/25/20 - Usually I just order through the Uber app and have no problem with my orders, nothing is usually missing. But yesterday evening I ordered a meal from taco bell when I got off work because I hadn't eaten all day. It took a little while to get here but it did say it would on the app. But the driver never sent a pic like they usually do saying it was here and never notified me. So when I finally got it, my drink was missing, my crunchy taco was missing and the other one I got was smashed flat.
07/18/20 - No way to manage notifications so I can turn off promotional push notifications. I guess I'll just turn everything off. Thanks for making it easier to not use this app.
07/31/20 - Awful, I had already registered but when I tried to reinstall the app it told me that my email was already registered with no where to just "login". I'll stick with skip thanks
08/30/20 - Got a new phone and can't log in, it keeps prompting me to make a new account but says my email is already in use. Tried a few times and frustrated. I'm going to door dash
07/12/20 - I'm not seeing the purple ribbon in any of the restaurants, but they are visible in others phones at the same time. Tried reinstalling, clear cache, but no luck.
08/19/20 - On Friday I tried to order a meal. No confirmation and the items disappeared. Did this again, same issue. Nothing in the active orders tab. Third time the meal came through on to the active tab. An hour later another meal appears. And a third. Drivers refuse to take back due to corona. Uber eats claiming as its separate orders zero refund policy. Never using them again and reporting them for breach of consumer rights. Steer clear unless you want the same meal multiple times.
07/21/20 - I was randomly signed out and now my phone number is no longer working? I contacted help support and being the smart people they are, asked for my new number even though I explained over and over again, I do not have a new number 😒😒😒
08/09/20 - 😡😡😡Opted out of the text option as I got loads of spam Then deleted the app. Now I have re-download it and txt the start thing to re activate the texts so I can place an order which I can't do with out my number active wont work so the app is completely useless 😡😡😡😡
09/11/20 - Shockingly dreadful. Bad interface, incredibly tedious to use, kept picking wrong address and crashed at checkout. And the food is more expensive than on the restaurant's own delivery service.
09/15/20 - No problem with app, but the service provided is horrible. Uber drivers stop in different take away shops to collect as much as possible orders keeping your food for now than 30 minutes in a motorcycle. If you cannot guarantee a decent delivery time do not provide the service
09/24/20 - When you try to complainyou cannot. Just deadends and circular prompts and blank screens. Didn't get half my order abd can't complain. Will use again or recommend
07/28/20 - Nothing but buggy, slow and unresponsive now, they've actually pretty much stolen my money without giving me any option of how to get it back. Reporting them and uninstalling.
08/30/20 - The cancel button they direct you to doesn't exist - it's impossible to cancel orders. Also while using the app, if you open the help screen once, it will reopen it again every few seconds until you force close the app.
08/15/20 - Your couriers keep forgetting food items. There's clearly a missing feature on the courier side to "check for all items before departing", because this shouldn't happen 3/4 times.
07/23/20 - Double ordered a meal, app kept glitching and wouldnt let me cancel and there was no way to call customer support because it kept glitching and i ended up having to pay for both meals but only recieved one and could not get refunded. Sadly this was a bad experience with the app but all other times ive used it, it has worked well and been very efficient.
08/30/20 - Unable to complete ratings. The app repeatedly goes directly to my order and gives no option to rate the food and the restaurant as it states. Very frustrating because I would like them to know how dissatisfied I am with the food preparation.
08/10/20 - Worst app...when trying to order it'll reset itself and you have to start over. When I go to my cart and press order I always get a "server error" message so you can't order anything. Tried uninstalling and changing payment options and NOTHING!!!
08/24/20 - Food is without package thrown into an open, not sealed plastic bag. Way to go with food sanitation! Great job at taking a cut and refuaing to resolve the problem with your support center!
08/16/20 - Unsure how this app can pass itself off as a 'delivery service' when the driver goes to the wrong address then rings saying "you come to me" I explained over the phone exactly how to get to the address but he made no effort to move from where he was. After paying DELIVERY CHARGES and service fees on top of it I should not be expected to walk 10 minutes to collect my order which was cancelled with no refund. Since sent several messages in app that have been ignored. Disgraceful service
08/06/20 - The app is great, the service (in Cape Town, South Africa) is extremely poor. Food is always cold. Twice in a row now we have had service problems. First the restaurant forgot to include some items (we got a refund for this), and then on another order the driver stopped outside our gate for less than a minute (I saw him) before driving off with (stealing) our food. Uber refuses to reimburse us this last one since the order is marked as delivered.
09/28/20 - What a joke. Received an offer for $25 off your first order so I downloaded the app only to be told that I can't add promotions from this device. Got the same message on every device I tried, and you can't contact customer service. Can you say "bait and switch" boys and girls?
07/30/20 - Incredibly hard to find the contact support section, clearly designed to be automated as much as possible to reduce costs.
07/21/20 - When the app opens , it freezes , when placing a order the app freezes and tells me it's stopped running. More then 5 times , can't even place a order. Especially in the sushi and Asian sections.
07/24/20 - How can an app be so bad? Clunky, difficult to use, and ALWAYS an issue connecting with the restaurant, bank, verifying payment, everything. I've never just successfully ordered something. Issues 100% of the time, always something different.
08/03/20 - Couldn't use it on chrome so it suggested to download app. Now I can't get past registering my phone number because it says my email already exists but won't give me any other options to log in. Useless
08/07/20 - The last two weeks, my food was delivered at the address. The food was delivered blocks from my house. Please correct this error until then, I will another food app for deliveries. I'm still having the same problem, but I have the same problem with my Uber app too. It's time to use the other apps.
07/18/20 - Waiting more than an hour for food and never getting any credit when I get the wrong food for the time I wasted. Previous Review: This has been a lifesaver.
07/09/20 - Doesnt work as expected and doesnt even give an option to update my credit card. Everytime it takes the payment from credit card and not the gift card.
08/21/20 - Customer service is absolutely shocking, don't expect anything from them at all. Any issue you have, will be a copy and paste of 'thanks for your feedback'.
08/29/20 - This app doesn't work at all now because of location error. Also, I am not your f driver, just want to save the stupid service fees. The pickup function is state of the sht, onece the order placed, I cannot find the address of the restaurant, had to call the restuarant when I arrived at a shady alley. Also why can't you let customers to sort results by distances? Let your outsourced developers know that please. Cancel button shows blank. Cannot leave feedback with uuid missing error.
07/14/20 - the app doesn't work, literally added my phone number and then just white screen, hell yeah, lovin it, just turn up the brightness and then its a really bad flash light
08/22/20 - The latest version doesn't send notifications when the driver delivers. Please fix this as this causes a bit of rift between the drivers and me.
08/12/20 - The app works OK but as soon as there's an issue it's almost impossible to get customer service and when you do it's barely of any help.
07/24/20 - The new update is bugged! Just doesn't accept the right location be it by GPS or even after manually entering the address it always takes the delivery guy to some random places!
07/27/20 - Their app has been so buggy the promotion and makeup coupons won't work and they won't even help you resolve the issue. I have been asking about it and they just desolve my query without responding back. Awful experience
07/28/20 - Have not been able to log on, have had to change password many times and all I wanted to do was talk to a person but can't I will differently not be saying positive thing if people ask my opinion.
07/09/20 - One I turned on my location just so i can save my new address and have my food come here. That didnt happen i said saved but somehow my food ended up across town at a place I visited once!!! Two the food always cold and Third im reviewing my latest experiance on google play store because this damn app keeps jumping when i try to put my complaint in!!! I want my damn money back.
07/10/20 - If I could give their app less than one star I would! I have had nothing but problems with them everytime I order my food they take my money and then my food just never gets made, never get sent to the restaurant and I'm sitting here for an hour or more starving not knowing what's going on and can't get a hold of anybody ever to help me their app does not help you in any kind of way It is not user-friendly at all. I don't even know why I tried this again... DoorDash is way better.
08/23/20 - Payment Method: CARNET You should enable option to use Ticket Restaurant Edenred (CARNET). 08/22/2020 Error Message: We're not available right now. Everytime your service is getting worse and your app fails. Rappi and Sindental are getting to be better options now.
07/19/20 - Support options are limited, and support has no interest in solving problems other than issuing a refund. Removed subscription and am now uninstalling.
09/06/20 - Just waited two hours, finally contacted support, oh we don't have a driver. Maybe next time don't make me wait two hours and then tell me I can just cancel my order. Customer support use to be much better and didn't run into these issues but it has gotten so much worse now that ppl are stuck ordering delivery.
08/31/20 - Uber recently started offering a Priority program that if you pay extra for, they guarantee your meal will arrive on time. The only problem is that if it is late and you contact support, they have no idea this offer exists. Then they will close your case without answering any questions and if you reopen it, they will close it again without saying anything. Over and over again. Stay away from Uber Eats. They used to be great but are now shady.
09/11/20 - Says there's a promo, then they ad a service fee. Better off using skip or calling the restaurant directly
09/11/20 - Says my email address is already registered, won't let me log in, fix your shiz
09/20/20 - Try adding a notes section for for requirements for drivers. Wasting money for drivers who cannot access military bases
09/22/20 - keeps saying order to far even at locations like 10 mins away. Why even let you add items to cart if order is too far. Very buggy app for how long it's been around.
09/26/20 - Grossly unfair that the rotational free delivery gets removed at the checkout stage when the timer expires. You'd think once you reach the checkout it would ensure your promotion stays there. I was at the checkout ready to pay and a message popped up stating free delivery had expired - seconds before I confirmed my order. Very frustrating to build your order only to have a promo taken away at the checkout.
09/27/20 - The app is let down by it's bugs and support desk who don't care about the customer. Twice I have ordered a meal and something is missing on arrival. The second time I decided to just reorder the missing item, then emailed asking for a refund for the second order as it was their system error. But they would not refund the £4 delivery fee, only the item! Worse they pretended to not understand the query and kept sending back scripted responses, really showed their true colours. Still unresolved.
08/20/20 - Very good need more photos of menus from stores. Tryna edit address its not very good. App keeps crashing and the delivery drivers are incompetent thieves. Twice my order never got delivered after clear directions were given very SNEAKY the way they rip you off and steal food from my kids mouths. Menulog is way better 👍
08/08/20 - Horrible experiemce the app suck and online,tried 20 times to.schedule a delivery.keeps popping up when i go to checkout error then clears my cart.i go back to the restaurant shows unavailable go back to order now samething takrs my order time to checkout error or cant be process or now it shows too far for delivery. I tried again to use this app it same issue doesnt accepr any of payments sent verfication to my bank card over and over but doesnr let my order ever go through an hour trying.
08/16/20 - Can't log in, it asks for my number and email, when I enter them it says I'm registered already but there's no option to log in.. There's no menu button NOTHING!
07/31/20 - Uber eats seems to have this bug in their system which doesn't show the door number. My wife's account had the same issue (few months ago now already) and our food wasn't delivered and we thought it's my wife who did not add the door number on her account. I ordered food from my account today and as we had a bad experience last time added special delivery note about my door number and mobile number and the restaurant people still told me they dont have my door number. PLEASE SORT IT OUT UBER!
08/13/20 - Everytime i'm about to order something　(your order wasn't placed) error always appeared. At the first time i though the server was down so i waited for the next week. After around two weeks i still get the same error. Definitely 1 star
07/24/20 - Website not working and has been an issue for some time. Getting really frustrating to use now as it logs out doesn't upload freezes.
07/10/20 - 1 star is to much, but can't give less than 1. App crushes, freezing, internal server showed up for most of the time i was trying to order some food. Absolutely disappointed. Not recommend it to use...
08/08/20 - Inconsistent use of language, despite the app claiming to use phone's system settings. Also no option for auto translation. Do not recommend.
08/06/20 - App does not save delivery instructions. So many times order is delivered to the wrong block of units. I have to monitor the order, contact driver to request a call/message or knock for handover, which defeats the motto of sit back and relax and wait for your food to arrive! There is a restriction placed around not being able to select the 'Meet at door' option. It always defaults to 'Leave at door'. I find ordering from online account a lot easier.
07/17/20 - Doesnt even work. I go to add the phone number all it does is takes me to a blank page and nothing else. Stupid app.
08/20/20 - Notifications randomly stopped working. I've restarted my phone, removed the app and reinstalled. Really problematic when a driver is trying to reach you regarding food delivery!
07/11/20 - When you get an email saying $20 off your first order of $25, and then find out it comes AFTER you invite friends to download and use the app first, you feel a little mislead. Heads up to new users.
07/16/20 - Now on a second order in a row where the driver has no idea where he's going. The app needs an option to contact Uber themselves when you can't reach the driver. Last week I had to watch on a map as my driver went to the wrong restaurant and sat outside for 20 minutes, then rode completely the wrong way for a mile or so, then finally made it to the restaurant 40 minutes late. He wouldn't answer the phone and I had no way of escalating it. Maybe also an option to request a new driver?
08/17/20 - Easily the one of the worst apps I've ever used, it keeps suddenly coming up with "restaurant too far away from location" half way through placing an order. Or it simply won't allow me to pay for said order, sometimes just plain and simple won't allow me to enter a payment option into the app directly.
08/06/20 - This app is shite, telling me my email address already exists but doesnt give me the option to sign in instead. Bloody stupid, why wouldnt they add such an important feature to signing in.
09/06/20 - Buggiest app on my phone. Sometimes it just doesn't put orders through, other times it orders multiple items without even telling me. Use the website instead.
09/07/20 - If you want your food fast then you better use DOOR DASH!! Placed the order with both platforms and UBER lost the challenge by and hour and a half
09/26/20 - I've had multiple instances of ordering food in advance and the app waiting 20 minutes past the said delivery time before my order gets canceled. Plus they put a hold on my card. Never using this again
08/13/20 - "Cannot process order" App has bugs , crashes. Never remembers my card properly and I have to re add it everytime. Very frustrating, would rather call the restaurant or pick it up myself. Also your drivers ARE employees/workers
08/27/20 - How is it that every update makes the app "faster" and yet it always operates at the same speed? If they mean bug fixes then they should say that.
07/10/20 - The app is horrible, it doesn't work when restaurants are shut, the points program had never worked and it's full of bugs and nonsense... Gets me mad all the time
08/29/20 - Randomly tells me "location is too far from store" even though I haven't moved nor has the restaurant and I've ordered from there before. Also when you sort by delivery time it lies to you. On the restaurant list it'll say 15-30min then when you click on that restaurant it'll say 40-50 mins. Uber support is useless & super hard to find how to talk to a person m
09/17/20 - App is really well made.. but for some reason im no longer getting a list of free deliveries options while others in the same house as me do 🤔
08/10/20 - First of all- there is no customer service support if you are having a current issue. No phone number, no live chat, just FAQs that are actually incorrect. The Uber Eats FAQ is full of lies and desperately needs to be updated Very disappointed that the sellers can cancel my order after accepting it but I can't. My order was delayed over two hours one night and I just wanted to cancel but there is NO WAY to cancel your order once the restaurant has accepted it. EVEN if THEY make changes or delay
08/01/20 - Any time there is a delay or problem with this app there is problems loading customer chat or there is no option to communicate with support. Horrible customer support
08/11/20 - Dont use the app if you dont want multiple charges. Ordered food and had duplicate charges on my account, no tech support, no contact info, no help. Uninstalled and rated 1 star until fixed.
09/05/20 - "This app doesn't often have delays' - yes it does! Delayed every single time!
08/08/20 - Ive been using this app for a while now, but ever since the latest update, this app has been trash! Every order Ive placed within the last week or more has been at least an hour delayed without offering any kind of customer support. Any time I would try to get in contact with customer support, they would redirect me to use the app chat. But then once there, I would get ghosted by the damn support people. What has this app come to?
08/29/20 - Have used this app dozens of times and have always been satisfied. Tonight I made and order, however, there were no available drivers to pick it up. Two hours later, restaurant closed and canceled my order. I was charged but never received the food. The fact that there were no available drivers was not disclosed to me before I placed my order. So why I am I being penalized for this? I lost my money and now I'm hungry. Congrats guys you just lost a loyal customer for life.
08/01/20 - So the app was great until I got this message that says that my payment method wasn't aceppt, so I change it for other and still same thing and then again and again even for money the app says that something went wrong with my payment method... So I'm just angry, hungry and hopeless
07/23/20 - Just before my order delivery, the app logged me out and I could not log back in. Only showed "Server error" I had trouble with the app before and wanted to give it a last try. Never again.
08/28/20 - Never a real person for support... Used it for a week then it stopped working. I have $50 in uber eats credits to use that are going to waste cause it wont riemberse me/ wont leet me check out. No number for customer service. And no way of talking in chat to a live person.
08/31/20 - I believe it will work if I could just sign up It asks for credit card verification but doesnt accept it all because "Something went wrong"????
09/06/20 - There is no way to cancel an order after a mistake is made and no contact information anywhere on the app. Or on the web. You call the phone number that you have to hunt down in Google and when you call they say they are providing no phone support, and they refer you back to the app. I shouldn't have to broadcast my problems on social media to get an issue resolved.
09/07/20 - A one off I've decided to use something like this and it is useless you may as well delete yourself what's the point of this app if you can't order. IF I had a choice you wouldn't even get one start
09/12/20 - All my payment method keep getting declined when I pay with them online and in store everyday and everything is fine.
07/24/20 - Disgusting service. App is not user friendly and glitches. Company is basically impossible to contact. Resulted in incorrect order and following help menu did not result being able to fix the issue. Not able to cancel the order my end or store end. Was charged way too much. No contacts available for uber eats directly. Tried a phone number which is not for customers so refused to help. Tried to upload case on their website however also conveniently will not let me submit that either.
07/24/20 - Its really dumb that if you have a number someone else previously used for the app you're all the way screwed out of the ability to sign up. How about not tying a phone number to an email address
08/11/20 - Timing on app is very inaccurate. They will give a time that you want to hear and the increase it in increments of 5 mins
07/28/20 - Normally works just fine, but for some reason the last few weeks it keeps crashing. Cant order more than one thing and have to go to check out strait away. Makes the app pretty usless.
08/17/20 - Very buggy in the payment process, hung several times and barely supports payment methods. After restarting the app it finally accepted my payment.
08/24/20 - Automatic address finder/input is terrible, although I enter the correct address in the delivery notes the app will not let me enter the correct address and gets the riders to deliver the food to a point thats a 5 min walk up the road
09/16/20 - I just need to understand, do you guys no longer deliver in Johannesburg or its just me. My neighbours also have the same problem, since around June we've never been able to order though you guys anymore. I've updated the app and I even uninstalled and installed again but no luck.
08/13/20 - I love the service provided but have found a bug where your prompted to share a courier then charged for the booking fee anyways. (bugs fixed money is lost)
07/22/20 - Cannot even log in, because my email address is already registered it said. I'm not trying to register, I'm trying to login, what the hell is this.
09/02/20 - Terrible customer service. They don't have a number to call if an issue comes up, you use the help center in the app, and it takes them 12 hours to respond to the issue. Its pretty hard to get lunch with that type of turn time on issues.
09/01/20 - F*** off Uber, you guys can't fix my app even though everytime I call and speak to someone they say it works, OBVIOUSLY IT DOES NOT IF IM TRYING AND ITS NOT WORKING. I feel like I would know if its working seeing how its my phone, I own it and I'm looking at a screen that says its doesn't work, so stop telling me that it does.
09/05/20 - Keeps taking me to the help screen when I don't need that screen. Can't get out to track my order . I'm uninstalling this app after I receive my order.
09/04/20 - I can't add a new address because the android app won't minimise the keyboard for me to save.... Such a basic UX design issue...
09/21/20 - I see they deleted my Review...Do Not Use this app... my first time using this...ordered my food and instead of 40 to 60 mins...they kept changing the time 15 more mins...till it got to where I had waited over 2 hrs so far...then all of a sudden, they cancel my order saying they didn't have a driver...Don't you think you should make sure you have a driver BEFORE YOU TAKE ORDERS..!!
09/26/20 - Unable to login my existing id. Waste if time.
09/25/20 - Found no driver and had to go get it myself after 2hours. First time using the app and the last time I will be using it
09/27/20 - I was trying to use the coupon that I got, but there was a error. I have tried several times and gave up.
08/09/20 - Cant even set up an account because it keeps telling me my email is already registered even though I've never had the app. Wont let me past the email screen. App deleted, won't try again. Worthless.
08/20/20 - Just one bit of advice from a disgruntled bigmac missed out-and thats not all drinks chips jeebus..!! List goes on in other words do not take your delivery drivers word for your order being correct and complete with all items present and among all the rest.... Get the Pic!! YOU MUST CHECK AND CHECK AGAIN.... Oh AND DNT FORGET TO BE SURE TO CHECK" WHEN YOUR CHECKING OUT THE CHECK "YOUU MUSSST" FORGET YOU MUST NOT...!!!
07/21/20 - Cant use it because my phone number is connected to some email who use to have my number. Why wouldnt you have another sign in option, or option to kick that email off this number?
07/28/20 - I think after so many bad experience with the app and having to rate it with one star the next step is delete and try something else.
08/14/20 - Worst app ever.. can not 'pay due to error'.. I TRIED to email and message. And still problem has NOT resolved. With app and service!! Neg5Star
08/13/20 - All my information in the app is correct and current. I even updated the app. It keeps saying service error no matter where I order. I am so aggravated that I spent so much money to not even be able to order from this app. Frustrating.
09/08/20 - This is the worst delivery app out there. I've been using the app for a long time but I will never use it again. Now it's either you only get half your food or have to wait 2 hours while it says they are preparing your food to just come back and say your order has been cancelled. Its a waste of time and money. Feel like it get ripped off everytime I use it now.
07/20/20 - EDIT: no fix, uber basically said get lost Always issues, either it be that what you order never fully comes every 2nd order, or that you just straight up suddenly cannot order from anywhere for days due to internal server errors, reinstalling and restarting does not help, tried to contact help which is astronomically hard to find and no response, shame when I use the app very often at platinum lvl. Maybe just use another service instead because they really don't care.
07/10/20 - Buggy tremendously when your network service is bad as every interaction with the app requires an internet connection to process rather than cache the options and submit the form when options have been chosen/inputted
08/09/20 - Keeps crashing can't order anything. Still struggling with the app, unfortunately it's still the best app. I can get it to work, the others not so much.
08/17/20 - My friend didn't use the app for quite some time and you guys rewarded him with 10+ free deliveries to come back and actively use the app, which i get it... you want to make money, well played. Meanwhile the people who use the app allot get nothing, you guys need to make better reward system or even just reward points. If things don't change I'll move to something like deliveroo or another platform.
08/09/20 - Constantly replaces my permanent address to an address I haven't lived at in years, accidentally sent food to that address after it auto changed it without me knowing and the corrospondence I got back was not helpful and refused to admit fault of the app
08/03/20 - I can't get into the app because someone who use to have my number had an account. Clearly you thought this registration thing through, kinda glad I don't have to see how bad the rest of it is.
07/19/20 - My Address in the app is incorrect and there is no way to manually edit it. I do not want my food being delivered to the wrong area. There does not appear to be any way to contact support through the app either. I even looked on the uber eats website and could only find a contact number for delivery drivers. 👎
07/21/20 - Absolute joke of a complaint system. No option for my issue. Can only choose one from the options. Apparantly inedible food does not warrant a refund. Took me five hours to get a dozen generated responses saying the same thing. Won't be using anymore.
08/06/20 - The help screen keeps forcing me out of the chat. The restaurant never received my order, but now I can't even chat with support to get it canceled and get my money back. This used to be a good app, another food delivery app bites the dust.
09/15/20 - The app won't let me use the get help I was missing items but can't let anyone know I could b4 but can't now please fix I will delete this app
08/01/20 - Doesn't accept any payment methods for seemingly no reason tried on multiple phones and devices. Uber support less than useless.. AVOID AT ALL COSTS!!!!!!!
08/10/20 - App is having a lot of issues lately; doesn't accept location changes and doesn't load the basket once items are added. Unusable.
08/02/20 - The app will not save my unit number. Have to give it manually everytime to delivery person. That's basic functionality. How do you get that wrong?
07/10/20 - Absolutely useless, never come across an app where one must mess about so much just to try and make an order and still it couldn't go through and deliver. Too much time wasting and messing around.
09/02/20 - Disappointed. I have used uber eats before and no issues. However, just this week they deducted 3 separate transactions from my account in one day amounting to $185. Didnt authorised this transaction. Contacted customer service but response is too slow
09/05/20 - Basically a nameless, faceless corporation that gives no concern about your experience or satisfaction so long as they know your credit card number. Simple tasks are impossible on this app and it will eventually betray you. Don't use 0 out of 100
09/05/20 - Can't buy on cash option, the app can only function when I use card options
09/02/20 - Unable to log in with existing email address
09/07/20 - Don't provide full refunds. A hassle to even get cash credit. Always low 5 to 10 buck credit even if your order is 70 bucks and your food was cold or items missing. No refund provided.
09/07/20 - Can not cancel an order. When I tapped help to find out what to do the instructions were incorrect. There is no cancel order button on anu receipt for an ongoing order. The help function is useless too, and gives not option to write feedback or talk with a cs rep about it.
09/12/20 - The new update is awful. Literally 90% of restaurants are "too far to deliver" even though I live in the middle of Chicago. There is no way to filter those restaurants out, either. You're better off using Postmates or Grubhub until they fix this.
09/28/20 - This app is complete garbage, always having issues with it. Fix your app.
08/05/20 - I suppose if it actually accepted my card it would work fine. Same unhelpful, generic error message again and again.
07/18/20 - I receive promotions but I cannot use them because it gives me the error: Promotion cannot be applied in current device. Same message in the web.
07/18/20 - No customer service to fix order issues, does not allow cancellation of orders for pick up(which was supposed to be delivery), does not specify pick up on checkout, which produced the current problem. App does not allow manual cancellation on restaurant end to correct issues that have ocurred.
08/21/20 - Pretty disappointed. Used the app twice with no issues. On round 3, I put in an order for Wendy's, which was SEVERELY delayed, to the point where the restaurant closed up shop. I put in the order around 12:45, and my final ETA was 2:15am. So naturally they closed. But he driver had time to get someone else's order from them and take it in the opposite direction without picking mine up. Guess I'll stick with DashPass.
07/22/20 - If you like waiting over an hour for your food to even be picked up, and no option to cancel your order without having to pay the same price you would if you didn't cancel it. This is the app for you. The message they give you says it doesn't happen often but it happened twice in a row to me. I'm very dissatisfied, And I will not be using this app again
07/13/20 - This service is behaving weird as is executing small charges without using it. I checked that it did charged me 0.01 one day other day 0.32. I contacted support and no answer!
09/10/20 - Cant delete credit card from the account. Need fix immediately
09/16/20 - Whenever I place an order I get an error message saying my phone is not verified. I enter my phone number and wait for the verification to be sent but recieve nothing. Cannot place any orders because of this.
09/20/20 - Asking people to pay for priority and it still takes the same amount of time is garbage!
08/14/20 - 0 customer service! Charge added hours after original order so it could not be edited. Going around in circles with "so called" customer service via emails . No live customer service. I will be deleting this app!
08/09/20 - This app is useless! Cant even access my account because it won't accept my card or SMS confirmation. All this BS just to see if they will deliver to my address. Absolute waste of time, how are they even still in business? Go play in traffic uber
07/28/20 - just terrible. getting support is a nightmare. the help option leads you in circles and points to dead ends.
08/24/20 - I was really enjoying the service until app had serious issue. Order confirmation didn't showd me straightaway and duplicated the order. Plus when i asked to cancel the order they have refused to refund. Eventhough service is good company should be able to address the app usability issues.
08/14/20 - Cant log in with my password, asks you to register a new account then doesn't let you go farther if you have an old account, guess I will just skip the dishes instead...
07/13/20 - This app fraudulently charges you. I initially wanted to leave a tip, and entered the amount in the space provided. Before hitting submit, I changed my mind and deleted the amount, leaving the space blank. I then hit submit, and was still charged that amount. Uber support refused to support me, luckily my credit card company did. Unhelpful and arrogant customer support. Edit #2: So how can you help if you can't see my account?
07/13/20 - Tried to use my number to creat an account, it being used in another. I put a application to use my number and was never followed up.
07/16/20 - Nothing but errors. Error trying to click one a restaurant. Error trying to 'enrol' for rewards. Literally nothing but errors.
09/16/20 - Impossible to have a cohesive conversation with the help team as they don't take calls and only reply to messages days after being sent. Really, really poor customer service.
09/22/20 - This app likes to charge one price and then when you receive your item, charge you double and then claim it's okay cause they put it on their TOS. Next to impossible to talk to a customer service manager
09/25/20 - Your app hasnt been working for days now....it's annoying
09/26/20 - Cant get this app even going.. Wants to verify my card info FIRST before i can set my password.. Dont download, not safe.
09/27/20 - I ve tried all ways to pay, still indicating “try another payment method"
09/27/20 - can't order anything from the app keeps on saying can't process e-mailed the email address from the app and got one back saying it's not monitored uninstalling this unless garbage app
09/28/20 - I used this all the time. I was always missing something but my biggest issue now is the charges. I get some fees because they have a business to run but now on top of those fees they are charging much more for the items then the restaurant does. Was going to order from Montanas and for a taster size ribs which is 4 bones in restaurant is 14.99 on the app its 22.89 then you still have to pay all the fees. How are they able to rip people off like that? I won't ever use them again!
07/27/20 - Zero ways to contact customer service. Glitches in GPS that sends food to wrong location. HELP buttons that do not provide solution or put you in contact with anyone who can. No phone number listed to actually talk to a person.
08/06/20 - This isn't the worst food app, but I will not use ever again. A driver is not assigned to your order until way after it is ready at the restaurant. Not once have I received hot, or even warm, food when using this app. This final order was the last straw. My order was ready for pickup at 6 o'clock and wasn't received by me until after 7 o'clock. A driver wasn't assigned to my order until 6:45. That's 45 minutes my food was sitting. What did I receive for the inconvenience? $5 credit. Never again.
07/13/20 - If everything goes well the app is great but when you need assistance things become very complicated, limited willingness to help, no follow ups therefore we are left in limbo. Very disappointed with how my situation was handled, still not resolved, I have given up at this point since I feel my concerns are not important.
07/15/20 - Uber eats has twice now taken money out of my account without permission, the first time I thought my card was stolen so I had to cancel it and get a new card and this time it took it through my PayPal even thought I did not authorize it to. This app always has the highest delivery charges, I much prefer postmates.
07/30/20 - So I've never used this before and it's not going well now. I was gifted an UberEats giftcard, but so far no one accpets that form of payment. There's no way to filter to see who does accept it.
07/10/20 - Denied my payments on every order ($130 - $200 per transaction; attempted 10 occasions); switched payment methods from my credit card-Paypal-Google Pay! Works just fine on Uber rides, which doesn't say much for professional consistency across their own apps. And now, I was referred to an impersonal website for assistance? The help topics didn't offer a solution or explain how my payment information is incorrect in Uber Eats. To whomever replied to my review, I closed my account no issue!
08/30/20 - If I could give no stars I would. I was not given the option to select the payment method and so I was charged on the wrong card. Unable to correct the payment method I canceled the order and was still charged (I called the restaurant to cancel the order immediately and I confirmed they did not start making my order). To top it off there's no customer support, there's an FAQ and that's it. Uber eats is taking advantage of restaurants, drivers, and customers to get filthy rich. Don't trust Uber!
08/23/20 - Where do I even begin?! I haven't used this app in 3 years. And now that I've decided to use it again, it won't even let me order? Everything on my account is updated and verified. The time it takes to try to get any help isn't worth the meal I'm trying to order (and I still haven't gotten a resolution). I'm better off just ordering pizza directly from the merchant at this point. Family is highly disappointed. Definitely uninstalling.
09/04/20 - They never resolve there issues correctly Drivers lie ! They hardly believe there customers ! Deleting this app
09/14/20 - The worst app to use to get food! Here in Tenerife the driver's never know where you are, they always say it's the wrong address! 5 times I have used this and i have had to walk about 10 mins away from my house to collect the order. Will not be using again, absolutely rubbish
09/28/20 - Sooo bad poorly made, that map system is terrible, the gps tracking horrible, and the uber eats system is soo bad tht I can't even chnage the address myself after I order it has to be done over call
08/27/20 - The app is Broken. I placed an order with Uber cash, it charged the entire amount on my credit card, and I lost my Uber cash. I also canceled the order within the 5 minute grace period. No way to chat or contact support. Stay away from Uber eats if you can. There are other delivery apps that are more user friendly, offer quick payment adjustments, and offer easier to use promotions that actually save you money.
08/16/20 - Regularly get cold food and shile they claim to help me with the many support tickets i have put in they havent ever actually contacted me with solutions. Its basically a coin flip to see if you actually get what you paid for.
07/18/20 - I ordered to my work address instead of my home address by accident. I realized this 10 seconds after I placed the order and I wasn't able to change the delivery address. I followed the instructions in the app to change the delivery address, but the "phone button on the top right of the screen" is non existent. Ended up driving to work to pick up my dinner...
07/23/20 - Keeps announcing promos that sound much better than they are. I understand marketing and publicity, I don't appreciate attempts at being manipulated. Also for Spain at least it's not possible to tip couriers after the fact. I followed the instructions on Uber's web page but the option is not displayed where they say it is. No respect for customers or couriers, they just want your money. If they behave like this now, imagine if they come out on top of the food delivery app current race.
08/13/20 - I just want to place an order and check out but there is an error. It tells me that there is a payment error with the card provided when this is the first order but my card is fine so what is the problem.
07/31/20 - Cancelations with no warning, explanation or notification. Will just randomly cancel an order, and will not notify you of the cancelation until you try and check the status. Many a missed lunch at work before I figured out what was going on. Door dash doesn't do this, so I will use them.
07/19/20 - Updates have killed payments. No matter what payment I choose it says not valid and I can't delete the cards and readd cause it keeps saying it's the only active payment whilst there's 3 of them in my wallet. What up guys
07/21/20 - Update: Does not charge amount from selected card upon payment. Useless support tem..can't even fix the issue despite encountering it multlple times.
07/23/20 - Uber has added a bizarre delivery charge. There is a direct cycle route between me and my nearest McDonald's, and using that route it is also the nearest restaurant of any kind. Yet there is a charge of £3.99, when there are other restaurants further away with just a 99p charge. Yes, if the driver takes a car, it is a longer journey, as there isn't a direct road route. But there IS a direct cycle route. So, if it's a cyclist, why am I being charged more? Uninstalled until issue is rectified.
08/11/20 - Poorly made app. Uber is disappointing once again. Great hassle to just reload gift card balance. There is no such option. Furthermore, there is no Real Help offered within the app. Who do I ask for assistance with this app?! Google?
08/18/20 - Installed and then on set up it says i have no permissions and to send text 'start' to a number. When i do this it won't send the text so i can'tset up and use...rubbish!
09/01/20 - This app is completely useless i tried several times to login but is saying' something went wrong'.
09/01/20 - THE MOST TERRIBLE APP FOR FOOD DELIVER EVER! I been using this app since 2016, anyway Always when I used they overcharged smy card for the double price, even when I try to place an order it say "payment received" they charged me TWICE the amount and they dont even place my order, and they still have the Audacity to send me a email received, thats why I chaned to doordash the app work better, the customer service actually work and they dont overcharged F uber eats and the whole uber
09/04/20 - Horrible. Won't let me finish an order before some update kicking me out or telling me no longer available. I'm uninstalling. Worthless.
09/25/20 - Can't checkout. It's stuck at the spinning ring.
07/31/20 - Really bugged atm. If the app actually gets to opening then half the pictures don't load. And don't say it's because the restaurant is closed because it's on the part where people from my area have just ordered from
08/22/20 - Can't resolve problems within the app. Order disappeared from the app after going through. Checked repeatedly and waited but nothing in "Orders" or in email. Reordered after about 7 minutes. Checked again and the 1st order still wasn't there. Both orders went through. Tried to cancel the 2nd in the app. No help, told to call the shop. No phone number given, had to find it. Called the shop and no answer. Couldn't change or cancel the second order, billed for both. Support system need work.
07/17/20 - Was great first couple of times. Then all the sudden they couldnt find drivers to deliver orders and the order time kept getting delayed. so I hopped in the shower thinking I had that time while waiting, it was dropped off on the porch with no call or text or knock, and the bugs got to it before I could, if they could have better communication that would be great, love the touchless delivery but there needs to be more and better communication when using it.(where to set it, how to contact ect.)
08/01/20 - Worst client support ever , they don't solve problems and don't care about your food being late and cold... Again update 01/08/20 still no support from platform, food doesn't arrive and nobody cares ....
07/15/20 - The app is a buggy mess at times, and it seems practically impossible to contact any sort of support unless the order has already been delivered, which is an issue when you have a problem with canceling an ongoing order.
08/15/20 - Absolute rubbish... Doesn't recognise our address even though its been OK before and when we put the right address in it says we are too far away yet we have had many deliveries before...
07/31/20 - Had been having issues with my uber app for a few months now and last week it stopped working completely and my account got blocked without reason.
07/11/20 - Using this app is one of the worst decisions you can make when it comes to ordering food. They never get your order correct (seriously over 50% of the orders I've made have had some or all of the food completely wrong) the food arrives destroyed and cold more often than not. Getting a refund is nearly impossible due to broken, dead-end app design that makes the request for refund useless. When they do process a request you never get what you're rightfully owed. Doordash is a better option.
09/05/20 - Do not use this app. You have been warned. Fraudulent business. I was constantly charged for items I never recieved and the contact support says they cannot issue a refund. I don't know what else to say except I would not use this app unless you want to throw away money. Trying to figure out how to resolve this and it's a nightmare. They seem to think that people will allow them to steal since it's a few dollars here and there. I have deleted it and will not use again.
08/28/20 - Selected meal options with McDonald's. Went to to place an order. App started acting funny. Next thing I know.. McDonald's shows as unavailable. Spoke to local McDonald's to see if they are still receiving orders from other customers via uber and I was told yes... really frustrating that in the middle or my order, ubereats decided to make it unavailable for me. Tried to call them but they are too busy to answer my call.. not happy at all. This was my first order.. WAS!
07/10/20 - Horrid, I had a 25 gift card and spent 26 pounds in the app, because my meal was 26 pounds and 25 pounds or lower, it charged the entire transaction to my card. It absolutely stupid.
07/24/20 - Very disappointing.... I could never add my credit card or debit card to my account I did uninstall and reintall the app but the same issue and when my girlfriend would order thru her app it would take hrs for me to get my food
09/01/20 - Great until you have a problem. Tried ordering a breakfast. Driver didn't get there in time for service. No notification. No way to contact Uber to find out what's happing or amend or cancel my order. Waited for an hour all then checked and all I got was a note on my order saying order canceled. No other contact or apology. If you want to be 100% sure your food gets to you maybe don't use this app.
09/23/20 - It took over 30 minutes just to confirm my order. It cost me twice as much money to get my food, and I only had to use this app because they were drive thru only (not the app's fault, but it's why I had to use it.) Then I couldn't cancel the order for the 30minutes of not even being sure whether it was working. Half the menu isn't available for arbitrary reasons. I hate this app.
07/26/20 - The app itself is fine but the service i terrible..i on average wait over an hour for my food 95% of the time. They have offered me uber cash for it but they never load it to my account....i will never use them again. Door dash is so much better.
07/17/20 - The app is slow and is constantly giving a server error. Sometimes it takes 5 different tries just to get the one order through.
08/02/20 - Since I changed my password in Edenred, it always appears as unavailable and it's impossible to remove as payment option either. No way to contact support from the app.
07/21/20 - App says all restaurants are too far away. Then suggests the same restaurant. Something is broken here. Have tried redownloading but has not helped
07/24/20 - Terrible. When you have a problem it's always the same automatic answer: "Sorry, we cannot do anything about it... Bla bla bla..." very easy.
08/06/20 - Can't delete payment info. I go to help and it says to go to "wallet" icon but there is no wallet icon. So annoying. Also, Im lactose intolerant and a lot of times there's no way to customize food to remove the dairy products.
08/30/20 - Can't even access to the main page, it is always saying that it can't complete my request to start...
07/17/20 - I'm trying to delete account! First time user and my debit card was overcharged by $36!! I had a gift card and I should have only been charged $3.14 difference! No assistance available. Never using again.
08/18/20 - This was such a great app at first, but now it's just trash. All the upcharges are ridiculous and idk how many times I've had problems with the drivers!! Also I really hate when I order a meal and it never arrives and my order gets canceled 1-2hrs later!!! And I can't even cancel the damn order that's already 1hr late because ill get charged up the ass!!! Ridiculous for sure .
08/07/20 - Not available in my area, no option to delete my account and asks for way too much personal info up front before displaying is what is available in your area.
09/01/20 - I am shocked 5 different CS representatives couldn't give me a solution to my problem. 4 of them just gave me the same lines and they were not even related to my problem. If you have a problem expect a different person to respond every time you respond back, and hope they actually take the time to go through the previous conversation and fix the issue. That's a serious flaw in their customer service and so sad Uber does not care. Please Uber invest in better training for your people.
09/19/20 - Terrible experience. Waste of time. It's faster to prepare food by yourself then use this app.
09/18/20 - I can't sign in because my phone number changed. This is stupid.
09/21/20 - Sometimes order goes missing or wrong order is delivered. Then the help option doesn't work
09/25/20 - Slow & unreliable, constantly gives timeout error
09/26/20 - I wish there was a way to show the pictures of the Menu Items. I can't tell what I'm buying without knowing what it looks like
08/29/20 - I was happy with this for a long time but not anymore. The first thing was the delivery prices which were based on "distance" was a big lie, the price was based on how popular a place was so the restaurants down the road would be $8 service fee while some a few suburbs away were only $3-$4 delivery. The second change was when they jacked up prices on the individual items in every store, I have to cross reference to check if they are the actual price. Don't bother ordering here, go to Menulog.
07/11/20 - It always says "No Couriers Nearby". I don't even know why I still have the app. I prefer paying a little bit more on service fee in other apps than wasting my time with this one.
07/19/20 - Bad communication when there's a problem! Freezes and doesn't load up properly!
07/30/20 - Terrible! Navigation often makes the courier's take an idiotic route. On top of that, most of the courier's will happily follow the stupid route, often passing the destination. Fix this!
07/29/20 - Every now and then asks you to update your address, last time it did this it wont enter my correct address in, it gives the street name and no numbers
07/16/20 - The support function is horrible. Automated responses and you are not able to get hold of a person to assist you!
08/12/20 - Takes forever to get order problems resolved. Uber won't let restaurants fix the problem or process refunds. Menu log is so much better with almost instant responses and the ability to deal with the restaurant direct.
09/11/20 - Glitches! It is stuck in "my order is getting ready!"
09/13/20 - I used your app to address my displeasure about receiving my food an hour after I ordered it. I made my request for a refund because I do not like cold soggy sandwiches and was told by your support that your policy is final about my concern. Very disappointed in your customer service.
07/28/20 - Says no delivery fee but at the checkout charges the delivery fee anyway even if I'm within the time limit. Started burying the no delivery fee places all over the place instead of having them at the top and it's inconvenient on purpose. Also after a year of using it with one address it started asking me for an apartment number even though I live in a house and never changed the delivery address...
08/07/20 - I like the app but to many time does a order have a missing item I order 3 times in one day the 1st order was missing my sodas the 2nd had everything and the 3rd was missing my drinks again and the reason I ordered so much I was being lazy today
08/14/20 - App is completely useless, it found an old account and simply refuses to let me even look at the menus... Avoid if you can!
08/01/20 - App crashes often. Not able to get help right away. Will uninstall and not use again.
09/08/20 - Poor service, Always missing items deleting app. Would give a zero if i could
08/03/20 - My advice is don't get this app. They stole my money advertising £0 delivery then charging me. Making it hard to get in contact with them. Setting certain criteria as reason to contact but if you have a another reason you will find it hard. Their customer support is no support at all. Staff who seem to throw the problem back at you, "talk to the driver". As well as stealing money from me. On another occasion they couldn't be bothered to answer me. Use another delivery service, this ones broken.
07/22/20 - Driver get lost all the time as the app does not show my full address. I have to walk out onto the street and meet drivers on the road as they will just get lost and leave it at my neighbours house.
08/26/20 - Buggy and doesn't give you any real feedback when things go wrong. User experience design 101
08/03/20 - Why this app keep asking for an update when it's only function is to point to Zomato app? It's just a shortcut then why, why bother updating it?
07/29/20 - 7/21/20 I placed an ordered and assumed the application would use my current location to give me nearby shops. But it didn't. It was too late when I realized it had used the last location I ordered from (which is 40 minutes away) i could not cancel or changed delivery address so just wasted money on a food order. This shouldn't be an issue. Why didn't it use my current location? 7/29/20 decided to give it another try and it has taken more than 1 hour to bring my fast food order its Ridiculous
09/06/20 - Very upset. Finding charges on my CC on different amounts that shouldn't be on there. Almost $100 in charges but they wont refund me. Had to go threw my bank to get it back. Not happy at all. Called them up for them to say " there nothing we can do". Not acceptable.
09/28/20 - Be careful not to be over charge because it becomes impossible to get a refund when both sides argue that its their fault.
07/23/20 - Keeps coming up with invalid customization but cant see what its meaning or look at my cart without trying to order then come up with the issue and when I look for help I cant find any just faq but no individual help
07/10/20 - Paid for Ubers eats pass and its not active. I see that promotional ads but can never select promotional items as they never appear on any menus. Not user friendly if you have a query.
08/26/20 - Placed an order for breakfast at around 9:00 am. At 9:30 the app still said preparing. I didn't receive my order until 10:15am, the food was room temperature, and so was the coffee. Unacceptable. This app seems to have some problem finding drivers in a timely fashion because it took about 40 minutes to show a delivery driver. Neither doordash nor grubhub have any problem delivering food while it's still hot (Even from farther away). This is an issue unique to Uber Eats.
07/28/20 - Spent 25$ (CAD) on a gift card to purchase food and everytime i go to order it says Service Error. I basically wasted 25 bucks, great app 10/10
07/28/20 - Done with it. Waited 2 hours to get my order, and as usual half of it didn't arrive. Happens to often and the support keeps telling you to chat back in.
07/28/20 - My card is always declined , I've tried it 10000000 times I've tried other cards , ive tried PayPal. Jesus you guys suck .... only reason I even bother to keep trying is because of McDonald's, only to find out I need to order a taxi to get there at 4am (coz uber doesn't work to )
08/09/20 - Every restaurant is too far away too order, even the ones that are less then 100 meters away. How close does the restaurant need to be? On your driveway? Useless app, not able to order from restaurants that I previously ordered from through Uber eats. Fix the the app and stop messing with it, with crappy updates.
07/27/20 - I'm not sure what's going on, but I cannot get past the delivery address screen. The app is up to date. I've never used this service before and from the looks of it, its gonna be impossible to get started. This sucks because a lot of restaurants in the area only use Uber Eats. Oh well.... I guess I'll stick with Doordash
07/20/20 - I love this app compared to Door Dash but Uber Eats needs to work on their bug's/glitching where I have uninstalled the app and reinstalled the app so it can work properly 😔. If not fixed I will no longer use the Uber Eats app and go back to Doordash. Trash ass app Every time I try to open the app it never does it just keeps loading. I have to uninstall and reinstall the app just for it to work and that's every time.
07/15/20 - Orders partially complete. Always something missing. States they will refund but never do. Horrible experience. Rather use alternatives.
07/15/20 - too many hidden fees and when you receive food burnt beyond recognition, they do nothing to fix it. No refund no replacement. - update: there are still gouging hidden fees, but have been getting better customer service as far as fixing errors such as missing items/wrong items/etc. Couldn't get anything fixed before, but getting better. Update - adding $2 to each item on my order and charging tax+svc fees on top of that. Pretty rotten to try sneaking in garbage like that
09/02/20 - Constantly messing up the orders or forgetting the drinks. It gets really annoying when you pay all the extra money to use the service and yet the drivers can't even make sure the food or drinks are correct. Won't be using this or door dash anymore 💯 they need to look more into who they're employing & make it more like an actual REAL job because these drivers don't take it seriously.
09/09/20 - Delays in food almost every time I order and it gets all glitchy when I try to cancel. This app absolutely sucks.
07/10/20 - The app doesn't allow you to add special instructions any more , such as no catsup, etc. You can't reach Uber Eats by phone , and they have no option in the "Help" section for an order you just placed. Only past delivered orders. The restaurants voicemail box is full. Between Uber Eats and the restaurant, just horrible customer service. The app was mediocre before , now it's sunk to lower depths. No excuse to change customer's options in the app, just because of COVID-19.
07/23/20 - Seemingly no way to contact Uber about any issues with the account. There appears to be a credit on my account, that is never used even though "apply credit" is checked. Doesn't work, can't tell Uber about it other than via this review...
07/26/20 - Crashes when using the search bar, crashes when selecting a restaurant, crashes when choosing food items.
08/02/20 - Wouldn't authorize paypal, it kept resetting my address to the first floor. Second attempt it switched to my corporate card without informing me. Help options run you around in circles.
08/13/20 - The App wouldn't let me register. Was very confusing and I wasn't able to change, register or anything.
07/30/20 - Limited drivers, always cold, janky app. All my orders have been at least an hour late, with maybe 1 exception. Drivers show very little care at handling, some have clearly opened my bags (covid times have sealed bags). Can't even get support on orders since the help screens are broken loops that take you nowhere but a help article that doesn't offer any help.
07/25/20 - Love it, but will remain on 2 stars till you accept gift cards as payment method also for Mexico. How come I can't use my own money abroad. Edit: Came down from 2 stars to 1, service is getting ridiculously expensive. Will be trying doordash
08/26/20 - Unable to operate my account after I got OTP....from since 20 years happend am using my mail I'd...but in this showing that my mail I'd is wrong itseems.....
07/11/20 - Can't login. Says my email address has already been used but gives me no option to login using that email address.
07/11/20 - Can't login as don't know password... Email address associated with old number... No way of resetting it! Massive face palm moment 👍
07/27/20 - The app worked great before this update it just had. The set up is bad and Its asking you to tip before even finalizing your order. Definitely deleting this app and getting postmates
08/18/20 - Nothing but a white screen. Why does the IOS version works so much better and no issues.
08/31/20 - So how do I log in? "email already in use" Well of course! It's still me. Let me log in. Do I have to register a new account on every phone? Same thing on Uber.
07/20/20 - Great when it works, but ZERO customer support. No driver? Order arrives an hour late (even with "priority" delivery)? Nothing you can do. No phone number, no chat, no late delivery discount like competitors. Just some fixed "help" docs.
08/20/20 - Can't login, if you forgot your email associated with your phone number you can't login or change it.
09/04/20 - Repeated problems with the shared delivery service - use only if you enjoy waiting 20-30 minutes longer than stated or if you enjoy cold food. Drivers are not equipped to deal with even simple instructions, so being able to contact them doesn't help. I will be moving to an alternative service.
09/13/20 - Absolutely ridiculous. Everytime I try to make an order it says "Server error" I hate this app.
09/22/20 - Payment type not accepted on app my cards. Can't figure it out.
09/26/20 - Takes too long to find someone to pick up the order and sometimes the order doesn't even go through it's really frustrating.
09/25/20 - The trouble shooting happens every 10 minutes...
09/27/20 - I've had Uber since the beginning. This month was the first time in the years I've had it I could actually order on Uber Eats. When I have an issue there is ABSOLUTELY NO ONE I can talk to. Why can't I contact the merchant through the app? How am I supposed to make sure my order is the way I want it IF I CAN NOT CONTACT A SOUL?!
09/05/20 - I legit no longer get notifications from uber anymore. Very frustrating
08/22/20 - Horrible. App just keeps making you enter you phone number, but won't do anything else.
07/19/20 - Delivery times are delayed in 10 min increments for up to an hour before being canceled. Help chat basically disconnects you after one response.
09/21/20 - Account suspended for accurately and honestly reporting messed up orders with missing items. The last of which I was charged for items accounting for 20% of the bill that were not included. After Uber issued the refund, I get suspended. Good riddance.
08/30/20 - Doesn't take any payments. Tried all cards. Tried uninstalling and installing. Having this problem for months
07/12/20 - I'm trying to sign in my app but it keeps saying "server error". What could be the problem?
08/02/20 - I enjoyed this app until they allowed a driver to drop off multiple deliveries at once, and i was the second delivery with cold food by the time it arrived. What a joke policy, avoid this app unless you want to risk getting cold food because uber is greedy and wants to make even more money off multiple deliveries while charging full price!
08/18/20 - Support when an order go wrong is absolutely terrible there is no phone line and they expect you to wait after spending your money. It's as though after they got money from you they no longer care for you. I do not recommend this app as support for when go thing wrong is absolutely rubbish. At least with just eat they offer compensation, Uber eats makes your life difficult and don't even offer compensation. For the time wasted
08/24/20 - Each time I place an order, the status of the order does not get updated! There is no options to contact support either! The options for help with an order are very limited! I'm fed up with this app!! 😡
08/08/20 - The support is god awful and the help pages are designed to weed out people so they don't have to staff a support team. Given a week of free delivery that I can't use and the support team just don't give a damn.
07/28/20 - Can't delete stored payment options. There are no 3 dots to click on to amend or edit card details.
07/30/20 - F this app. Continually delayed notification for food that never comes. Report to help and the app gets stuck in a loop.
08/10/20 - your app is hopeless in a few aspects although most of the service is good. You first make me add a credit or debit card since i cant pay by cash cause i dont have change and now you dont let me remove my card saying its the only active oayment method? yall dont accept cash now? why cant i just pay by cash and not worry about you guys having my card details?? A verry raging a*s*ole design of your app. Thanks
09/15/20 - The GPS sends drivers the wrong way every time. I have to speak with them to give the proper directions. I would talk to customer service about this problem if they had a customer service. It's very clear they don't care at all about their customers.
09/16/20 - Tried to lodge a claim for getting an incorrect delivery and there is a bug not allowing any feedback in app
09/16/20 - I was missing things in my order, tried using the help tool on the Ubereats app, and it doesn't even work. I can't reply when prompted on what's wrong with the order. I tried calling the store and they weren't answering their phones. Really disappointed.
09/18/20 - This app is a joke. Its all around a horrible company and a horrible app. To outline all the reasons why would waste more of my time and i have already wasted enough time on this app to no avail.
07/31/20 - MONEY PIT!! I got the calculator out and looked at my finances to see how much I REALLY had to spend to save the "$10 a month with Unlimited Free Delivery + 5% off". So I did the free trial to see how much I saved. Trial ended, it said I saved about 50 dollars. Not bad ok...then I went into my actual debit/credit account to ADD how much I had to SPEND to save....$440 dollars!!!! To save $50?? What in the world, I am laughing. The coupons quit as well after like a week. Just go to the store lol
08/30/20 - The app works fine. My complaint is with their customer service. I ordered food which ended up having to be a thrown into the trash as the amount of salt in it left most of the food inedible. I was essentially told I couldn't get a refund nor credit and the only option I really had was to rate the restaurant. SERIOUSLY?! Do better.
07/29/20 - Worst experience ever Doesnt accept any of my cards. Many bugs. Frustrating experience. Couldn't place my order even altering trying multiple times for 45 mins
08/11/20 - Pathetic login experience uninstalled third time..not letting me login with my phone no. N email.. the worst experience ever..wasted my 1 hour logging in ...
07/18/20 - I have tried to create an account with 3 different emails and says they are already registered, which is not correct 🤔
08/20/20 - I download app but it's saying, Your account does not have a password...i tried many times but it's not working....worst app Now I am using this app in my new phone still it says your account does not have a password...😡
09/13/20 - Use this app in Maple Ridge BC if you want to wait 1 hour 30 minutes for your food to get cold and soggy. While you wait, watch your order get cold in real time as there are no drivers on their way to deliver your food. Absolutely the worst app in the area, when my food arrived it was inedible! What a joke! use skip the dishes!
09/18/20 - I have tried to order food from the app twice. The first time the order delivery time kept going up by an hour. Once it got to 2 hours I cancelled it. The second time just now it showed a driver and everything but suddenly the order was cancelled. Will not use this app again.
09/18/20 - Very difficult to use gift cards and promos. Not intuitive
09/23/20 - Was a repeat customer, used the app and service weekly for the last few months since going back to work after lockdown. Never had a bad experience until now. Had a order missing parts which I couldn't get a refund for, understandable at least. Then couldn't get a refund or replacement meal for a meal that didn't arrive. Literally took our money and didn't care after that point.
07/26/20 - Almost impossible to communicate and problem as a food customer. Can never find where to on the app and have had many problems not getting sorted
08/25/20 - When I try logging in for the first time it tells me my account doesn't have a password yet there is no option to create an account.
07/09/20 - The app crashed when chatting with support. That's really annoying.
07/22/20 - I got the app to take advantage of a promo and when I opened , it prompts you to sign in with your Uber account. I don't have an Uber account and there is no option to start one or create just an Uber eats account. You expect me to download another app. One I will never use, in order to use this app?
08/04/20 - I hate this app. I an unable to add my payment method saying that it will not accept my card. I also tried 3 different credit cards and it saying the same thing. They worse thing is I cannot even get Uber Eats support to help.
07/29/20 - First time using app I made two orders, transaction was canceled due to some issue, its been well over a month and still havnt seen the money back in my account so bad start
08/29/20 - Absolutely shocking app, hasn't worked for 2 days and no customer service in sight to speak to. Will definitely be getting deleted.
07/19/20 - I got this as a gift and I am unable to order anything. Re-installed many times still doesnt work! VERY FRUSTRATED!!!
08/03/20 - Ive been trying to order for a week now and everytime I open the app it says not available right now.. is this happening to anyone else? I have taken the app of and redownloaded it and still nothing..
09/05/20 - App randomly changed my delivery address to one I've never ordered from while displaying my home address while I placed an order. Found out you can't change a delivery address without cancelling or hoping the driver feels like going to the new address. Then they charged me full price of the meal when I cancelled 6 minutes after ordering and won't refund it. Then the app weirdly stopped working. All I get is a white screen when I try to open it. Avoid this app and this company.
09/14/20 - Just does not work. Promotions dont work, Ordering does not work, Nothing works.
09/14/20 - Decided to include "sponsored" meals to make a buck, as if the service fees weren't already high enough.
09/24/20 - app works great, its the drivers delivering food unmasked and the company not refunding the trashed food. it was in the begging of pandemic where everything was locked down.
08/03/20 - Absolutely horrible app experience. Restaurants are hard to find and fast food chains are highlighted. Vouchers didn't show up for 45 minutes after adding. HORRIBLE and excessive fees. I'll be using DoorDash.
07/27/20 - Honestly I don't know why I still use this app. Every god damn order is missing items. The drivers can't find my house for some unknown reason. I tried setting it to have the driver actually knock on my door so I can check the order before they leave and none of them actually knock.
07/13/20 - Be very careful. Uber has taken to charging customers for orders that cannot be fufilled or run out the clock. I've found several cases of this happening recently online, plus testimony that they now severely underpay their drivers. I've had one too many issues with support closing request tickets with no replies.
09/21/20 - Ordered 7 items to maximise promo as del was expensive but only 3 items came. Notice that my order was modified because went back to the store and saw items i ordered unavailable. Also, past promotions of the promotab shows it been redeemed correctly. Other than being modified without my knowledge which voided the promo and didnt contact me to confirm. Ask for help, got ignore by ubereats. If you like to use a platform which is misleading, deceptive, and bad customer service, this will be top.
08/01/20 - Terrible, closed-loop Help service. Doesn't allow you to progress along to solve your problem, simply reverting you over and over to the same place. Our order was cancelled without communication, and there was nothing we could do to resolve the issue
07/18/20 - Can't log in. Only option is to sign up, and it says correctly I'm already registered. No log in option or any other options??
08/11/20 - Constantly taking, confirming and charging for orders for restaurants that are CLOSED. Uber support is a joke! Can't cancel your order until after their timer is up. Unless and frustrating app.
08/09/20 - I had an order that was placed on the platform despite being shown an error message that my order could not be completed. By the time the app showed any update my order could not be cancelled without accepting the full charge. Despite numerous attempts to correct this though Uber's broken "customer support" system there has been no change in the charge. After I placed a dispute with PayPal, Uber will not let me use their system until I pay the charges. Underhanded business, I will not use them.
09/26/20 - Makes Just Eats' bloated prices look reasonable. I imagine it's my area not having much competition, but items are one to three pound more on this app, plus service and delivery charges.
07/20/20 - Used it once and enough to ruin it. As soon as I figured out what I all I wanted and go to checkout it says I took to long and items weren't there anymore. Deleted it and redid my whole order where it then worked fine?? But alas after waiting 45 minutes no one picked up my order and had to cancel. Pretty upsetting for the pregnant lady here 👎
09/26/20 - It has been over a year since I used this app due to bad experience with Uber customers service but since it had been a year I thought I would give it another try and totally wish I hadn't. The driver was very late and my order was completely incorrect none of the items I ordered were in the bag. I tried to call the driver who didn't care. Tried the help function in the app and where is the help as it appears non existent, looks like I have lost money once again! SH*TTEST company ever.
07/30/20 - Beware, gift cards do not work and your card will get charged the full amount. Impossible to contact support. There is no contact information anywhere and the help articles are beyond useless. Scheduled order for 12:15pm is now arriving at 11:20am with no way to cancel. I wish my company had never used this.
07/23/20 - Unhappy with the app. Scheduled an order for this evening earlier today, and no confirmation or anything. Upon checking it seems the restaurant isn't open in the evenings - the opening times are showing when I hunted the restaurant details while wondering what was going on with my order. Why on earth would the app let you schedule an order for a delivery slot that they know the restaurant is shut for? This seems like basic functionality to me. Uninstalled. Just Eat getting my business instead.
08/31/20 - Food order were supposed to be collected by one driver then the driver changed for some reason and moments later it was canceled for no apparent reason. App removed...
09/13/20 - First time trying to use app and cant even place food order..keep getting server error.
09/12/20 - First time user here and i can't Place my Order "Server Error" i tried a few times its still the same. Ugghhh i was very disappointed.
09/17/20 - App disabled my account for no reason and they won't explain why.
09/22/20 - I'm trying to sign up for the 1st time to be a food deliverer to customers and someone else is registered with my cell phone number and I just got this cell # theres not even an option to sign up for the 1st time there is no help from tech support this is a big inconvenience to me I need help asap uber eats delivery please have options for myself and others in my situation
09/26/20 - What a useless app. When you place an order, there isn't anywhere to request things like ketchup or other complimentary sauces. Additionally, the hidden upcharge is crazy. I ordered a couple of Cobb Salads from a major chicken chain and they were $11.30 each through Uber Eats but $8.69 through the restaurant itself. That's a 30% upcharge in the cost of the food, plus a delivery fee! On top of that, the order got screwed up and the restaurant said I needed to work it out with Uber Eats. I used Uber Eats for the first time today and this is absolutely the last time I'll ever use it. I'm not going to wait an extra hour for food trying to work out the problem with Uber Eats. What a total scam.
08/18/20 - My order was delayed by over an hour which would not warrant a negative review, but when attempting to ask for help over the help system in the app upon selecting yes I was cycled back to the beginning of the help selection process... Extremely frustrating and as a software developer myself I think this shows a lack of care for the final product from a team that has plenty of capital to support a polished product. You'd think that a company based on service would aleast pretend to care about sup
08/03/20 - I literally can't sign in because I already have an account. The app opens to create a user, tells me I'm already a user... That's it. I can't go further. GGWP. How many millions did you guys spend on marketing again?
08/23/20 - Too easy to accidentally order. One tap and you buy the food. Barely had an opportunity to schedule an order. Instead was ordered ASAP. Restaurants immediately accept order so it is impossible to cancel or edit orders. Terrible for new users. The help FAQ provided are no use in most circumstances as a result of this.
08/28/20 - Promo cards very hard to use. Would say applied then show no indication of having changed the order.
07/13/20 - Unable to edit home address. No easy way to get support help. VERY frustrating
07/23/20 - It shows restaurants that arent open and when you cancel the order even though the restaurant is closed and youll never get the order they still want to charge you for that order. This app is useless as out of about 10 deliveries in the past few months theres only been 2 successful ones and the rest were wasted money for food I never received. Give me a refund and update whats open and closed during the right times.
08/27/20 - If I could give zero stars I would. Do not download or use this app!!! No customer service and to rectify a problem is impossible! I had a problem with my order which I flagged straight away 4 days later with no response, I decided to flag it up again this is after chasing it multiple times and they respond with you are out of the time frame we cant help you!!! Disgusting! Use deliveroo they have a much better customer service system and rectify issues straight away!
08/21/20 - "The closer you are to this restaurant the lower the [delivery] cost". Total BS as I live 3 streets away from the restaurant and the delivery fee is £3.99. Also my order was missing an item, I immediately reported it and got a message to say the team would be in contact within 24 hr- it took 5 days to receive any communication and my refund. No customer service email/phone number- no way to contact the company. Won't use again.
08/23/20 - App is great when it works, and troublesome when it doesn't. Customer service is terrible, and completely useless. I'm not sure I'll be using this app again.
07/10/20 - This app is terrible. Trying to order but every time I tap something is says 'internal server error' and freezes up.
08/03/20 - It won't let me log in. Says my email is already registered. I know...so let me log in. Doesn't give the option to just log in.
08/23/20 - If you have any issues good luck, non English speaking support will fob you off and you will not get a refund terrible service.
09/10/20 - Just wouldn't let me put an order in, tried a couple of different places and everything seemed to be ok, but would press 'place order' and nothing would happen.
09/21/20 - Will never let me order anything only says internal server error try again later. Very disappointing.
09/18/20 - Glitches all the time with error messages
09/24/20 - So I have no problem with your drivers. They have all been prompt and courteous. My 1 star issue is this...i have had numerous deliveries via the app. Each time it turns into me babysitting them into the apartment complex because they can't locate my address and its NOT a no contact delivery after that. I tip at 20%. I gave you guys several chances and you cannot make reliable deliveries on top of all the convenience fees that are charged from uber.
07/24/20 - The location on map is wrong go behind the building, and no feature to manually adjust it
07/14/20 - Horrible payment procedure and seemingly random store open/close, yet the stores in the app are allowed to withdraw funds from customers although they go offline/online in a radom fashion. Where is the quick Uber support feature? Where is the complaints handling when restaurants abuse the Uber eats store open/close. Will never use again.
07/14/20 - I can't login to the site . It keeps telling me the email is wrong and I know it is the Right email
07/26/20 - Terrible delivery practice. Always a stress for me. I live in an unmissable building. The problem is, uber's map wants to send drivers nowhere near my building. It's that, or the drivers are just too darn ignorant and won't follow instructions. It's not my address that's the problem, it's this app, poor attitude amongst today's 'delivery drivers' and restaurants who have no idea about customer service. The only thing they do properly, is deduct your account. The food doesn't justify the cost.
07/22/20 - Absolutely horrendous missing half of are ordered only to get refunded 5 meesley pounds when I paid nearly £40!! Not happy at all.. deleting and not using again. avoid this app!
08/29/20 - Still can't search by name, the algorithm forces a search by topic. Then none of the restaurants I want deliver to my house, but they will a block in any direction from here.
08/28/20 - Not great today. Keeps saying location is to far from restaurant when I get to the check out. But I've ordered there before and it's not far. App keeps freezing
08/20/20 - Terrible! We have $100 gift card loaded onto our account for use on vacation and simply will not work. When services dont work in my business I have to issue a refund. There isn't even a way to start on. No contact info for help. No way to get help at all.
07/10/20 - This is frustrating arg!!!😡 If my email is already registered then just let me log in!!
09/06/20 - Do not use, will steal your money. Once you give them your card number will put unauthorised transactions on your card and send you copy and paste bs answer when you complain and not refund or acknowledge any wrong doing. Criminals
09/13/20 - always an error. i cant even buy anything . can u fix this please?? omg i keep trying on two devices. this is pathetic
09/23/20 - Do not recommend this service. So many issues and there isn't a customer service department who cares. All they did was state the problem back to me and no offer of a solution or sorry or even a credit for their mishap. They have a long way to go.
08/09/20 - Either you pay extra for "priority" or your food is ice cold because they force the drivers to stack orders and deliver to multiple people but don't give the divers any way to keep food at temperature!! The only reason this app is still on my phone is because ALL friggin delivery apps are the same. Order stacking is bogus and they treat their drivers like garbage
08/05/20 - The application does not let me use my cards that are on file. I have this problem every time I try to order.
07/19/20 - Your app often drops out. The search function is really irratating. Thanks
08/07/20 - The app crashes quite a bit and the customer support isn't helpful at all what so ever. They don't give you a space to report this fully so when you ask for a refund on something like hey my order had raw food they are like nope not going to help here is a coupon. The fact that a good delivery app doesn't care about food safety is uncalled for and not having the proper communication built in to that app doesn't help either.
07/11/20 - I enter my address && it was the right location && everything but the app kept showing " we're coming soon" " we not quite sure where" but when ii look at the location on the map it is correct idk whats wrong with it
07/24/20 - I don't have an account and I can't make one it keeps saying my brand new number doesn't match my email why can't I sign up? I have contacted support . I'm over it
09/06/20 - If for some reason your location messed up before placing the order you're screwed. Drivers, support and everbody is non-responsive, so you just have to wish for the best or wait days for a refund through text if something went legit wrong. Too many issues for something so simple, and yet so solvable if drivers and especially uber was responsive and had staff available for ongoing issues.
09/07/20 - Worst app and customer service ever. I have o ly had constant issue with any order i place, plus bad expirences with their customer support team. Never use this app
09/20/20 - I just got one of the worse experiences I've had on the app. My food took nearly qnd hour to arrive though is says I should take 20 min. I was missing sooo many things. My driver didn't even bother reading my drop off instructions. And when I reported my experiences of my $50 order; I received a measly $12 in return. I feel scammed and would never recommend anyone use this app.
09/27/20 - Overpriced and ridiculous service fees have been introduced. There's cheaper options within South Africa.
07/14/20 - Doesn't deserve any stars, but that's not an option. Had to use a family members CC because UE does not accept my card. Never took full amount of payment off and wont let me pay the difference, cannot even click "pay now" on mobile nor computer.
07/27/20 - 2 out of the last 3 times I tried using this app it would not let me place an order because of a "Network error" this has never happened for other delivery apps I have used.
08/01/20 - Your app is faulty did not GPS load my location like it has done i placed an order noticed it was the wrong address I canceled tried to get a refund to replace the order with correct address and you support team basically said i am now paying for food i won't be receiving... during these awful times this company should be ashamed i am baffled that you are legally robbing ppl. I will take this to the news media I have the screen shots of this disgusting company and how they rob ppl
07/12/20 - This is a horrible app. Does not let you pay properly. Will not be using it again. Only left a star because I had to
08/17/20 - So it's been a while since this app came out and i noticed that very often , when i ordered something, there is something missing. Usually the custimer service was refunding the missing item or refund you if needed. But my last order they did not even refund tu cost of the delivery when more than half my order was missing So i highly suggest you download another delivery app if you value your money.
07/10/20 - This is horrible nothing I try works or wants to take the gift card payment and now I cant even get into my acct. It doesn't let me get to setting to fix anything? Was this a waste of.money??
08/01/20 - I was supposed to have a $5 credit on my account for a messed up order! It was never added. The app costs more than the restaurant prices that are charged. Ridiculous!
08/01/20 - Support is shocking, takes too long to respond and in the end the support didnt even respond. Just typical of Uber eats support.
07/16/20 - It always say something went wrong, please try again when i enter my phone number. Is your backend server API not working with phone number or what?
08/14/20 - This app is the worst. Ive tried several times to order stuff and it eaither says to pick something else or that there was a problem with payment. I cant believe i wasted my time with this.
08/31/20 - I got a new phone and when i register i signed up with my old e-mail now that i have a new email i cant get in the app because i forgot the password to the old email
09/11/20 - Dont even deserve 1 star!!!Absolute shambles! 2 items missing only refunded 1. The driver said to ring restaurant about missing items and put phone down. When I eventually got through to restaurant the driver had left the items on the counter! Support at UBER dont even read the message correctly and then to top off wouldn't let me pay by card so had to pay through paypal and got extra charge for that! Shocking service
09/17/20 - Tell me how am supposed to get into app if my email is already registered? There is no option for anything,it jus asked for my phone number....
09/17/20 - Only 4 restaurants. 2 unavailable and other 2, no couriers nearby.
09/29/20 - How am I supposed to have a account with Ubereats if the previous person "had" the phone number I have and was too irresponsible to change the number to (their) current number. I can't make a account with my new number until either y'all disregard the customer who has my phone number on their profile or make a option for me to make a profile regardless. Regardless Doordash will have to do until y'all can actually respond to "new customers".
07/31/20 - To much service fee plus it doesn't let me subscribe for my cupons and free pass! Will be closing account/app!
08/28/20 - Uber eats suck!!! Your app is broken. I'm trying to access the 2 for 1 specials at the selected restaurants and guess what... Its not showing any specials.. I even bought the product thats suppose to be on special, but nooo uber eats is discriminating my account. And even after google sending feedback, nothing changed.. no specials work on my app.. i am deleting my account
08/20/20 - Rarely have my orders been accurately completed, or completed at all for that matter. Great concept, poor execution.
08/08/20 - Both my creditcards are not being accepted and I can't select cash as a payment option. It states that I have insufficient funds for paying a 0.01 USD for an uberx trip I took two days ago (which was paid in full).
08/25/20 - HORRIBLE SUPPORT Delivered scheduled delivery 90 minutes EARLY (not driver's fault), ticket opened immediately once early delivery apparent. CS replied AFTER meal delivered & clearly didn't read ticket (apologized for being LATE which is exact OPPOSITE) Lack of ability to deal with help requests in the app in any timely fashion, and no phone number to call when in app requests fail to receive attention. Failed to READ the ticket. Horrible experience on my first order (but food+driver great)
07/25/20 - Awful app. It says email address already registered and then can't continue...
07/29/20 - Keeps letting me make an order up to checkout and cancels the order. Saying the store is no longer open. Lot of annoying bugs to fix on here.
09/10/20 - Overcharged service fee plus taxes im paying 20 dollars. Customers service is not responsive this app takes your money and leaves you with no resolution. I've spent hundreds of dollars and yet they have no loyalty or care for their customers
09/28/20 - Charges your card multiple times .... makes u wait 10 days before u get it back . FRAUD!!
07/24/20 - The address input is bafflingly terrible. We are unable to put our actual address in so have to redirect drivers every time. I've yet to have a smooth, normal and easy delivery via Uber Eats.
07/13/20 - MY FOOD WAS SPOILED. I didn't want a refund initially I just wanted to be able to eat lunch. When I selected the get help function i was sent the same message multiple times and denied a refund due to not having a picture attached at the initial request. I understand it's not their fault the food was spoiled but I feel the situation should have been rectified by them since the restaurant refused to. I'm very disappointed in the lack of customer service I have received from them. Spoiled 🦐.
08/19/20 - The "add a comment" space was removed when you're ordering. So if the menu doesnt have a "super size" or "no ice" option, youre screwe. If I'm paying so much in services fees I better get the order EXACTLY how I want it. 1 star till this is fixed
08/11/20 - I can't create an account bc my phone number is associated to someone else's email. Nice app.
07/16/20 - I have used this app for about a month and its all just been poor service. The food always comes over an hour late, and this last time it never showed up at all. I tried doordash at some of the same locations I ordered from using uber, just to find doordash is always on time if not early. The last straw was tonight, when i waited two hours to find that my order was cancelled. (I ordered at 8:40pm and didnt get notified untill about 10:25pm... only after all the restaurants were closed.)😓
07/27/20 - Always showing "Currently unavailable". Thanks for nothing.
07/24/20 - Internal Server error 7 times in a row. Uninstalled without ever ordering anything, Door Dash never has this kind of issue.
08/03/20 - Garbage. Says already have an account. Go online and under first name it wants an email address.
08/14/20 - Well this app is screwed up now. Can't seem to order anything from anywhere. Just keeps telling me items not available anything you order anywhere I order from. What happened in the last Update? App is unusable now.
07/31/20 - Don't order from this app if you want food in a reasonable time. Last 2 times it's taken over 90 minutes to get food that obviously is going to be cold or soggy. Get your act together, shall not use app anymore.
08/22/20 - Scheduled an order, placed the order, got a confirmation screen. Checked on app to see progress, really hungry & looking forward to it! Says the order was cancelled over an hour ago. I didn't cancel it. I didn't get a notification or alert. First time trying this app...last time too. Uninstalling now.
09/04/20 - Location is awful, despite putting in exact address and showing my exact location on the map as a blue dot, the app sends drivers to a completely different spot, food gets returned to the restaurant and I end up paying for a delivery driver to drive my food around for a spin apparently
09/20/20 - Not working. Unusually high traffic at checkout error!
08/01/20 - The App has been bugging out all day not fulfilling order's properly. My food has 2x showed that the food is prepared but when I call in they said it's ready to pick up. Ridiculous.
07/16/20 - Never again, too many issues, wrong orders, drivers given wrong address by app and i cannot communicate with them as they dont speak the same language. Order instructions not followed, missing food and drinks.
08/18/20 - constantly freezing, have to open and close the app a lot.
08/09/20 - Ad popped up telling me 20$ off first order of 25$. Downloaded and tried to make an order. No discount. Now the add that had that deal on it was gone as well as was just advertising differnt food. false advertising
07/21/20 - This app is the worst delivery app I've ever used. I have TWO vouchers that I can't even use because of a "server error" and customer service is basically non-existent. Absolutely terrible.
07/28/20 - Just installed the app after trying to rate a horrible delivery experience and now after downloading the app it gives no option to give a review of delivery problem. Is this the new tech. world where its done over apps and internet so when theres a problem with what you've purchased theres absolutely no way of receiving any refund or resolve ?????!!!!!!!!!
09/03/20 - If you think you're going to get a refund for a missing item or order, think again! Atrocious customer service. It only took one interaction with them to drive me off the app and take the time to post one of my only app reviews ever. I would not recommend this to anyone unless they don't mind paying for someone else's food.
09/07/20 - Poor customer service, limited capabilities to solve any issues
09/26/20 - Keeps giving error about payment method on the app.
09/26/20 - I hate it! The first time I use this app in MONTHS after boycotting it I pay $20 for something even though the restaurant is out of the food item. I want my money back for the whole order.
07/21/20 - Constant "Internal server error" messages when using the app... Other delivery companies get my business instead.
08/21/20 - Server error messages when trying to order food/ I have a new number Uber can't detach the previous owners social media account/ I can't reach a live person to help me. Too much hassle. All other delivery apps Ive used-no problem. UNINSTALLING.
08/11/20 - Terrible refund policy and customer service from what I read about my problem. I wouldn't know how good they are because I could never get a hold of them. I hope your con of a refund policy makes you a lot of short term profit bc i will absolutely never buy thru your app again and I know I'm not alone.
07/25/20 - The app is the most ridiculous thing I've come across my life amount of times you've given me vouchers and the app didn't apply it, it's a joke just need to tone it down
08/10/20 - Delivered to the wrong address that I never entered. Confusing when trying to communicate with the driver through the app.
07/20/20 - Stuck with a server error for a couple of days now and been unable to order food. Extremely disappointed.
07/20/20 - There hasn't been a time where I have used this service and did not have a problem! I have had portions of my order omitted and only refunded $5, I have had drivers pass by my house, with me standing in the door waiting for them and calling me at the same time, I have had drivers deliberately NOT deliver my order and not answer the phone when called by me and the uber customer service. I am totally disappointed with this entire process and think Uber eats needs to do better to make happy custome
09/07/20 - Gives me a server error every time I try to place an order.
09/09/20 - Trying to order ahead then pick up, the stupid app keep saying my current location is too far from the restaurant, and suggesting nearby restaurants without showing the one I wanted.
09/19/20 - Offer discounts but then apply service charge and delivery charge. Some food places charge less if ordering direct but uber eats hike prices up on menu. Also need more takeaway/restaurant options
07/25/20 - I just try to redownload but its not working. It also tell me that my email its not connected to my phone but its. I'm very disappointed!!!!!!
07/15/20 - So many issue with this app. I couldn't order 2 order at once and I use delivery address same as amazon but in this app it shows issue somehow.
08/25/20 - After having uber eats on my phone for a year I was suddenly charged 9.99 for "eats pass" i havent even opened the app sonce MAY. This charge was for August. After contacting Uber. Was told that there was nothing they could do. I did not authorize the charge, and have stated it several times but they refuse to help. I have asked several times when it started because thisnis the first time i have seen it and I pay CLOSE attention to my bank account. Ive now been trying to get help for 3 days.
07/10/20 - Has worked before but now every time I click on checkout, I get a message saying "internal order" made the app totally useless
08/04/20 - Defo would not recommend. use justeat instead, there is no help or any type of service if somthing goes wrong, my first time using it today and there was a service error when placing my order so my order wasn't placed but of course they still took the money out of my account for it, and like I said uber eats and no help line or anyway to get your money back when they mess up as u wont get an order number so it's hard to prove that its u. Save your self the stress and just use somthing else.
07/26/20 - Won't let me log in or have an option of fixing incorrect information.
08/27/20 - You spam me with a 30 incentive just ao when i go to use it you keep telling theres a problem with my credit card...nothing wrong with it and info is correct..what a joke...wont be using it ever again!
08/29/20 - Spam notifications in addition to email, with no way to turn them off and still get the useful notifications? Cool.
08/16/20 - The application will say "preparing your order, regardless of whether the order has been completed or not. It's meant to make you believe that the location still hasn't finished making your order. Then it says "Your order is being wrapped up" after a driver has been assigned. In reality your order is done, just they don't have any drivers so they mislead you into blaming the restaurant. Want proof? Call the restaurant after ten or so minutes after a Starbucks order.
09/06/20 - Uber eats is like Russian Roulette for food. If a issue occurs that's not within their predefined allowances to "report" a issue, it is near impossible to actually get help.
09/27/20 - Insanely weird! We requested the dish 3 hours in advance. Expected delivery time was 17:30-18:00. And... at 18:00 we received the notification that "Your order was cancelled". I hope this was not due to Uber but issue of restaurant, but... Seems you (Uber Team) need to make a better verification of partnering HoReCa. Country: Poland. P.S. Leaving this feedback here, as your application don't have a proper UI for feedback exchange.
09/25/20 - My first order, the cookies I ordered were soggy. Uber Eats did give me a credit to make up for the disgusting cookies. However, the user interface is absolute garbage. You can't find anything on the app. The restaurant selection is pitiful. There is zero customer support. The customer support phone number doesn't even work. You're going to be waiting forever for your food. You have no way of getting in touch with anyone if something goes wrong with your order. Very disappointed.
08/19/20 - Garbage app. Trying to place an order and always says there is a server error and to check the app.
08/07/20 - I just chatted with your lovely support and I am not satisfied with your customer service! Tbh, I dont think they can read, I've sent them a detailed information about my issues and yet they kept sending me this general instruction that has nothing to do with my issue. Just a suggestion, maybe you guys need to stop out sourcing your jobs to different countries. P.S. I need to either speak with a supervisor or corporate number would suffice.
08/15/20 - Payment method doesn't work and even the delete payment method, so as to start again, doesn't work. This way, cannot use Uber Eats app.
08/12/20 - Very buggy app, promotions never apply despite being sent directly to my email.
07/15/20 - This app signed me up for an uber pass despite the fact that I haven't used the uber eats app since February. It charged me $9.99 and I had to call my bank to file a dispute for fraud. Don't use this app.
08/03/20 - TERRIBLE / there is never drivers don't know if app is glitching .but it takes more than an HR to get an order .it's happened many times every since a couple weeks ago .I'm done this app is trash!
08/09/20 - can't add my card, even after removing all other payments and verifying correct info.
09/02/20 - It won't let me create an account and won't give me any options for login. Terrible app
08/27/20 - Not good , sometimes it accepts my orders and sometimes it doesn't , there's always something wrong with the app , even when i update it , sometimes it doesn't accept my orders
08/08/20 - Blocked my account for claiming refunds on missing and incorrect items had photos of incorrect items to prove my claims, they blocked me without warning just an service error message when i tried to place orders then accused me of making false claims when I contacted about the service error, the app also plays up constantly and is glitchy
08/25/20 - App has some glitches, have had issues and getting assistance with customer service and order issues is nearly impossible
07/21/20 - Got a 25£ voucher from work, added it to my account and it disappeared by itself 1 week later! Al of my colleagues have experienced the same...
08/04/20 - Its impossible to receive the phone verification text. The text never arrives.
07/21/20 - The slowest service ever! Ordered from Starbucks and it took over an hour for UberEats to find a delivery driver and deliver my order. My hot coffee was cold, and my husband's Iced coffee was warm and melted. Our egg sous vide orders were cold by the time we received them as well. The delivery driver was nice, and Starbucks was great, and fast with their preparation of our order. The hold up was on Uber's end. UberEats is somewhat expensive, and a very slow delivery service.
07/25/20 - Keeps asking for number verification despite opt out. Can't complete my order purchase, good thing other platforms exist.
08/19/20 - Not allowing me to log in through email or my phone number. Keeps saying error 👎
07/14/20 - Frequently displays options which are not in range and customer service when there is an issue with a delivery is awful
08/05/20 - The app wouldnt let me enter my apartment number and save it. Its very frustrating everytime they have to call me when delivering.
07/19/20 - Sick and tired of having orders cancelled, if you can't deliver don't accept orders! Can you fix you're app please! It's just getting worse and worse I'm uninstalling and going to one of your competitors!
08/24/20 - Was very pleased with both app and service until I received someone else's order this morning...left in front of my door where there was no way to open the door without knocking over the drink. The "support" and "help" did neither; all automated responses. This was an expensive order, and I am (was, anyway) a daily customer. Very disappointed.
08/22/20 - When I try to schedule a delivery time and click "select time". Nothing happens. Pretty basic functionality to not have work. I'll go to Doordash.
08/26/20 - Mobile notifications used to work but stopped working completely. I won't get notifications when the delivery person picks up my food or is approaching me like I used to... I guess I'll have to switch to DoorDash for now.
09/27/20 - The app told me that there was no delivery partner available but after it accepted my order. The café said my cappuccino and toasted sandwich had been sitting there for half an hour. To cappuccino was half empty, no foam, freezing cold and went down the sink. The toasted sandwich was uncut, cold and hard.
08/08/20 - Menulog is the way to go if you would like to avoid a 35 step verification process.
07/11/20 - App stopped working on my account, I've been unable to place any orders for months. Support has not been helpful or timely, and in app support is limited. I'm throwing in the towel.
08/12/20 - Doesn't allow uber cash as payment method, no response for assistance recieved and I've been trying to get a response since April it's now August and I'm still unable to use the Uber Cash that was sent to me for my Healthcare employees.
08/25/20 - My delivery has gone to the wrong address and they've refused refunds and been almost impossible to contact when something is wrong. I'd suggest using a different app if you would want to be able to request any form of support after something has gone wrong.
07/22/20 - Uber's customer service is usually great, but their website and contact number LIE saying you can resolve issues they no longer handle over the phone, through the app. The app adds NO additional functionality or problem solving, and is plainly false advertising.
07/17/20 - Never once has this gone right for me and when it doesn't and they miss or damage food, uber eats threaten to close your account and call you a liar
07/20/20 - App no longer works after a recent update. Cart empties itself when i try to order.
07/21/20 - Can't see local restaurants for pickup without putting an address. Keeps showing stuff 40 miles away where I live, and has the audacity to say "are you sure you want to order delivery to such a distant location? " No terrible app, I want to order pickup where I'm at without giving you my address, how hard is that?
07/14/20 - App was great untill you started updateing everything and now none of my cards are valid.
09/06/20 - Account issue and no assistance from Uber - absolutely useless. Would not recommend
09/12/20 - The most useless and confusing app to use when eating in.
09/12/20 - Ridiculous cancellation fee! I feel i've been scammed.
09/11/20 - Tried twice won't get passed verify card page
09/17/20 - It didnt apply discount when I thought it did - card was charged full amount
09/27/20 - Consistently says items aren't available, but doesn't tell you what in your order is unavailable. You'll call restaurant and they'll have everything you're trying to order.
07/10/20 - It suggested me a restaurant with a free delivery during 5min, and after I chose food it was saying "items cannot be delivered to your location" until the promo expired. Very confusing and annoying experience.
08/18/20 - Keeps sending the courier to wrong address and don't try to solve this problem. (My address is right on the app)
08/03/20 - Last time I use this app. Ordered food over an hour ago and still "preparing my order." Delivery time changed 4 times so far. If I try to cancel, says I'll be charged $50. The restaurant closes on like 20 minutes... What a joke. Use anything else.
07/23/20 - Uber Support would not help resolve my issue properly. They responded quickly but the response almost seemed automated as they kept asking me to do the same thing repeatedly despite me telling them I had already done so for at least 5 emails. When I asked what else could be done I am now yet to recieve a response. I've lost a promotion twice now because my payment isn't being blocked from going through - it's not an issue at all with my bank. Uber have previously been helpful so disappointed.
07/20/20 - I can't enroll in the rewards program. I get the message "An unknown error has occurred."
07/19/20 - Card details constantly refused. Always seems to be a problem ordering.
09/06/20 - All ad in youtube! No more ad pls!!!
09/05/20 - Prices are upmarked, also service and delivery fees are out of control, adding $10-20 to order. Finally, customer service completely nonhelpful and rude on phone when my order was missing. Thanks but no thanks. Will be deleting app as soon as I get my refund.
09/19/20 - Been using for a while but placed an order and waited about 45 minutes to find out it's been cancelled for some strange reason so orderd off just eat instead. Not botherd anymore...
09/19/20 - Very difficult app to install, kept saying I should delete a lot of other apps. The delivery driver accused me of not putting my door number, they only had the name of the road. He should have noticed that before he left the restaurant.
09/25/20 - Can't bloody get into my account as the email i use in the account is no longer in use but I can't reset my password or update my email as I can't even get into the bloody account
08/11/20 - The app and service is getting worse not better. Restaurants have no areas to write in any instructions or even simply buy a Lime coke, unless you call after ordering and they answer. 9 out of the last ten orders from multiple places have been wrong.
08/01/20 - I haven't been able to add promos for the past month. I order regularly due to Covid-19 and am an UberEats Pass member, but I can't take advantage of the promos when I keep getting a system error. I've chatted with your support staff, but honestly, your customer service is inferior and never gets to the root of the issue. FIX THE ISSUE SO I CAN ADD THE PROMOS I PAY FOR AS A SUBSCRIBER TO UBEREATS PASS!!
07/12/20 - Useless app . Bug between 2 pages my address and "not sure where you are" 💩
08/30/20 - No support Got locked out of my 0auth because swapped phones. Multiple support messages later, 0 response.
07/21/20 - Everytime I try and use the app i enter details of what I want but when it comes to payment there is an internal error and I am unable to order.
08/18/20 - Every time I make an order with this app I run into problems. Every time. Last time I didn't get my food after waiting an hour just for the app to inform me its never going to arrive. Find a better food delivery service.
08/30/20 - This is one of the worst apps I have ever used. After having messed my order once and getting full payment I a asked to pay again to use it. Customer servicehasbt bothered to contact me still. Wouldn't ever be using this again !
07/13/20 - App kept freezing. I needed to cancel my order but the rep on the other end couldn't get to my order. Plus during the chat, it wouldn't let me communicate with the rep.
08/09/20 - Worst customer service I've ever dealt with giving me the same robotic answers telling me to give more info and then when I do they say my app is not up to date even after sending a screen shot of it being up to date and wont refund my 5$ and 5% and I've tired for 2 days and get the same give me more info and my apps out of date thanks for nothing
08/12/20 - Now, I just received a email. Saying that, they can not close my account. I've tried three times with them. Almost every time, my order was completely messed up. The last straw, is when I placed a order. And never a showed up, and ,the delivery person, never called me, to notify me that my order was coming. A friend of mine, had the same problem with his order, also
09/13/20 - Worst delivery app. I've used delivery apps at least once a day for the last 6 months. This app is hard to use, ignores your delivery preferences. On first blush it might seem cheap, but their pricing is deceptive too.
09/12/20 - Terrible the driver is useless didnt come to where we live and never called us even though we tried to call the driver and they hung up on us 3 times. Driver cancelled order and left us out of pocket uber needs to hire people with the sense to use Google map and see where the address really is. Will be deleting my account and stick with just eat from now on. Everyone should boycott uber for drivers stealing our food not turning up at the proper address. Then uber itself stealing our money.
09/12/20 - App suggests a noodle place that's a 51 minute drive away, advertising it as 20-40 mins total time to door. There's no other easy way to report this as impossible, hence the review
07/29/20 - Quality of app and customer support has gotten progressively worse. Pulled a bait and switch scam with a $5 off promotion.
08/18/20 - Terrible! Cancelled an order,called the restaurant and confirmed it hadn't even come in yet. The order was for $115.19. $100 gift card was used up and the full amount was charged to my Visa. That's $215.19 for something I'm not currently getting. Tried to contact uber eats and no phone help, no one will return my issue submission. Don't think I'll be using this service ever again. Buyer beware!!!
08/03/20 - Awful app it doesn't work properly. Not even uber app it takes so long to make an order and it shows different drivers at the time of the pick up..
08/11/20 - Awful, constantly 1 to 2 hours late and always cold. I don't know what recent changes were made but it's nearly impossible to get a driver now.
09/26/20 - Worst app! Too many bugs to type it out.
07/16/20 - I've tried placing an order multiple times and it fails every single time.
09/05/20 - App is too glitchy and not convenient to use. I like the ease of GrubHub much more.
09/16/20 - My girlfriend lost her phone so we can sign into her account so we wanted to delete her information like her credit card so someone wouldn't use it. I can delete the card because these brain dead edoits won't let us unless we have the phone app but we can sign into the app because I don't have the phone. Never use this garbage app worst experiences ever to be made in the history of apps
09/26/20 - Won't find address or let me pay. Asks for card details even though used before and says I'm in United States. Rubbish
09/28/20 - Its ridiculous how many times I've ordered and the money gets taken away but no order is placed I've lost over $100 at this point I've tried getting refunds but there is no option for my problem its happened on different phones so it's not that, its honestly just frustrating.
08/26/20 - Can't even put my phone number in. Errors on first screen. Useless.
07/14/20 - Was good first two times, then driver didn't give me a drink I purchased, then trying to contact Uber has been a nightmare. Someone tried accessing my account (potentially a hacker) Deleting account and going with menulog. Not worth it!
07/09/20 - I can't use the app at all because it won't let me update my payment details! Extremely disappointed 😞
07/15/20 - Had gift card in wallet and app would not let me use. This is the most frustrating app I've ever used.
07/26/20 - It just simply sucks. I made my first order 2 dsys ago.; it's OK. Then 2nd yesterday, it ask me scan card and stuck on it. After a while, it worked. Today, attempt 3rd order: it just shows cannot complete order. Said my payment method is invalid even I made one a few hours ago. The point is: no help topic, no live phone support; no live chat support. As a senior IT engineer, I never see an app / servise like that.
08/20/20 - Does not update quickly with closed stores. Still showed as open and allowed order to go through only to be charged and cancelled couple of minutes later. Some Drivers don't follow delivery instructions and leave orders at another address or never deliver at all. Refunds take a long time.
09/02/20 - Charged twice because of preauthorisation? 10 days later no refund. Theft!!!! Customer service? Yeah good luck with that, doesn't appear to be any contact details for customer queries on website or in the app.
09/07/20 - Overpriced delivery fees and no good option to communicate directly with the restaurant for your orders. And crappy interface. At some point I was able to describe my house but I wasn't able to go back and edit it because it was specific to an order I asked for extra sauce from Arby's and now everybody has a note that says bring me extra Arby's sauce. This app sucks Uber sucks as a company.
09/14/20 - They show available. Then make you wait 2 hours for an order. Then try to charge you to cancel. Unless you talk to a robotic customer service rep, to get it to not charge to cancel. At least Postmates cancels it in a decent amount of time.
09/14/20 - Theres always and issue with the delivery or pick up dont download
09/09/20 - They double charged me which caused issues with the bank and instead of paying 15$ I ended up having to pay other fees because of these issues which put me out another 15$ would not recommend because of the bad payment experience.
09/16/20 - I have been trying to order for 3days now and it just keeps saying your order did not go through. My card information is fine . I am using a coupon for my first time order and it will not go through. Frustrating
09/21/20 - 1* for the lack of ability to turn off the option to tip Additionally, my most recent delivery of a main meal and a drink was missing the main, only the drink arrived. I was not able to be refunded for the delivery fee since according to their support email, they "only have the option to process a price adjustment for the reported missing item on their end". Unacceptable, will be using menulog for food delivery and Didi for rideshares from now on.
08/12/20 - App doesn't work, says all services are unavailable and keeps looping between screens
08/22/20 - Support tries to blame the drivers for the apps problems. Good app going down hill. Been enjoying door dash although.
08/17/20 - Many false promotions are sent to the mail that can not really be used. Prices are quite expensive.
07/31/20 - Pile of trash What a nightmare of an app when it comes to recovering accounts/resigning up. Made me move all the way to Lyft and DoorDash.
08/02/20 - HIGH FEES!!!No $20 Promotion when I click the notification?? Customer service navigation is difficult. NOT A FAN!
08/05/20 - "Alcohol not available without food" but there IS food in the order. Wasted an hour trying every restaurant.
09/05/20 - Your app is pathetic and works one time out of 10 for me! What are you gonna do to rectify this!!!!?
09/09/20 - use doordash the selection interface is a mess hard to understand.
09/13/20 - What a joke cant even open account keeps say unable to at this moment
09/21/20 - Worst experience, no way to cancel, keep charging no matter how many times you send an email asking for help to cancel. Sign up for only if you want a never-ending food delivery service.
09/24/20 - Horrible..i tried to add promo and cant even edit my cart
09/26/20 - All of a sudden my area is unavailable after a year of using it to deliver food at my current address.
08/02/20 - Worst app ever tried. It says your account does not have a password. Can't even go through
07/13/20 - Every single time I order from subway the order is wrong. Today I ordered 2 subs and 2 bags of chips. I gave clear details about what I wanted on the subs. When it came nothing on it was right and i was missing a bag of chips. All of that for 30.00. The worst part is there is no easy way to contact uber eats. Never again!!! I called the subway and they told me to bring it back and they would remake it. Wellllll I just paid a tip and a delivery fee and there was a reason I did uber eats.
08/05/20 - This app is terrible… I've made 3 different orders with over each though or just went through they charge my debit card is then they turned around and Canceled my orders.... I'm Uninstalling this app!
07/15/20 - Horrible since the update with mandatory tip screen for driver AND restaurant BEFORE placing the order. Time to switch back to menulog!
07/21/20 - Delivery for a place less than 20mins away is £3.99 as your app claims it to be too far from my address, its ridiculous!, had to say this here as there is no email contact etc to speak to someone and have this changed.
07/13/20 - Very bad every time I want to order i have problem in the payment i varify my card many and many time and still not working and i contact my bank they said the problem is from the app
09/05/20 - App doesn't help with order just let you contact the restaurant any the restaurant didn't answer and the GPS IS AWFUL,You can see the delivery take longer way
09/02/20 - I created an order. When I went into the app to check on how much longer it would be. The app itself cancelled the order. Then told me I wouldn't get a refund because they already started the order. Tried calling for help but all numbers don't actually work. The one that did work hung up on me twice. Not okay.
09/01/20 - App does not have customer service. I've had a problem with every order I've ever placed, but there is no help available in the app and no customer service phone number is available. I'm switching to grub hub for the rest of my food orders.
09/15/20 - It dosen't work. I tried more times but did not work.
07/09/20 - I am so sick of UBER EATS!!!!!!! FIX YOUR APP!!! I EVEN HAD TO DRIVE TO COLLECT MY ORDER LAST NIGHT AND HAD TO PAY THE DRIVER CASH FOR HIS INCONVIENCE. I CHATTED TO YOUR TEAM AND WAS REASSURED THAT ALTHOUGH I MADE A MISTAKE WITH THE LOCATION OF MY DELIVERY THAT YOU SORTED IT OUT AND THE DRIVER WAS ON HIS WAY. THE DRIVER THEN CALLED AND SAID THE DELIVERY ADDRESS IS TOO FAR FOR HIM TO DRIVE WERE I THEN HAD TO GO FETCH MY ORDER. DO NOT TELL ME THAT EVERYTHING IS SORTED IF ITS NOT
08/07/20 - Only option is to register but as I've got an uber accti wont let me register because my email is already on use. But there is no option to log in
08/11/20 - Could not get past confirm details page so I could complete my order. The confirm details button was always disabled. Had to open in browser to make my order.
08/04/20 - note 9, os 9.0 | aug 4 2020: restaurants that i Favourited are still not showing up in the Favourites list for months now. annoying as that's how i choose to see what's open & where to order from. keep thinking all my fave spots are closed but they are in fact open. lt going to manually search daily...
07/10/20 - App does not update, can't track orders and it seems that this start happening after update
08/28/20 - Deceptive use of voucher options that cause unintended purchases. Never again.
09/05/20 - It says you can order so you go through it all only for to say no you can't get it, very poor quality app do not order use justeat it's way better
09/05/20 - Never anything available for Cameron Park!!!
07/22/20 - Terrible!!! Charge me three times and now i had to cancel my card!!! Never will I ever use uber eats and by the way if you buy postmates I will use that anymore!!!
08/28/20 - @#$% hopeless. Can't even input mobile ph number let alone anything else. Deleted.
08/08/20 - The customer service is garbage and the communication between the drivers and the vendors is non existent. Just eat is much better. I tried to go to the website to voice my concerns and the website isn't user friendly so I couldn't. I continue to have problems with this app. I jusy used it today and it was a disaster. I'm deleting it and downloading doordash.
08/26/20 - If there is any problem with the food, don't expect you can get support at the moment anywhere. Support that respones within 24hrs is clearly not enough. By the time they respond, the food is obviously already gone. The app also marked my address slightly inaccurate, causes drivers who are not familiar with the area always went the wrong way. Same issue happens when they have share delivery, the app always direct the driver to deliver another order which is a few blocks away before turing back.
07/17/20 - Never get issues resolved on a favorable manner to the client. You can't speak to anybody to explain the issue
09/22/20 - Terrible gps system always sends drivers to wrong address, I've contacted Uber but there terrible customer service was unable to understand the issue. I'd give zero stars if I could as I'm over having to walk two streets over to collect my order.
09/25/20 - The app froze on me and charged me double. I spoke to support who said that will give me a refund which I still haven't received. I'm not happy with uber eats.
08/09/20 - Unable to add credit cards or even debit cards pay pal i am very unhappy about this uber still hasn't gotten back to me
08/26/20 - EXTREMELY TERRIBLE SERVICE My app no longer picks up my address. All other addresses are fine in my street. You report the problem to uber and they brush you off and don't want to help. Happy to take your money but don't actually want to help. Every single address on my street can order fine including 2 of 4 of my direct neighbours. Uber keep telling me its not available in my area, or the restaurant is offline, or in peak times they restrict addresses. NONE OF THEIR ANSWERS ARE FOR MY PROBLEM
08/02/20 - There are so many pages asking for tips, I got caught it one and charged an extra $10. The support only lets you fix it within an hour of ordering. There are so many other delivery apps doing the same thing that dont force tips in your face, I will use them from now in.
08/22/20 - I recently had a technical issue with one of my payment cards when i was updating the tip after a very bad delivery. I wanted to change the tip to 0.00 but instead it changed 0.01. Now for some reason i owe them 0.01 cents due to which i cannot place any orders and my cards are not able to process/clear this payment. This happened on 29 July and I have reached their customers service many times and they replied only 2 times saying that they will reach out to me soon to fix this but no one repl
08/28/20 - Junky, buggy, data mining, doesn't work with Google numbers
08/28/20 - Wrong order delivered, 2 support tickets opened with no answer. Only used twice, will be sticking with just eat. Update: 1 year later I order again, missing main part of meal, told within minutes no refund. What a joke.
07/29/20 - Use any app but this one. No customer service. No way to contact anyone. Took 2 1/2 hours because they couldn't find a driver. No way to cancel without losing 80% of what was paid. Went online and tracked down a number and you just get a recording that they cannot give customer service and to use the app. The app has nothing but standard replies with zero help.. Never had these problems with door dash or grubhub. Waste of time and money. Uber great for rides, horrible for food delivery
09/04/20 - Really bad app and overpriced fees, you end up paying more than double the price for the food. And when you need help there's no customer support.
09/05/20 - Stupid doesnt even work. I cant even grasp why it had to become 2 separate apps in the first place
09/12/20 - No longer sends notifications of any sort.
09/12/20 - This app sucks ever time I put an order together I get the oops something went wrong error.
09/14/20 - God forbid you change your number, you'll never get your account back
09/16/20 - UPDATE: It's over 2 months now, Uber still hasn't given me my money back. --------- Last 3 orders failed. Last one after I was charged, the order disappeared and it's not showing up in history. I immediately reached out to support asking for a refund. They said it's an authorization hold and promised it would take up to 5 business days. It's been almost a month now and there is still nothing. My bank says there is no authorization hold, so Uber is blatantly lying. I called them out, they are now ignoring me. Stay away from ubereats, it's an outright scam. I want my money back!
08/19/20 - When I first open the app it tells to add number but after i add the number the app is asking for a password????? And there is no place to add a password or anything????
08/28/20 - (Edit) I've erased my old review so I could do another review. And it's even worse than the first time! I would take away stars from this app if I could. I never. Ever. Get my food on time. We arent talking 10-15 minutes. I'm talking 2 hours! Yippeee! Cold disgusting food! Even when I paid for priority. I ordered at 11:20 am this morning. With an estimated delivery of 1210. Now it's not coming until 1. I ordered food for my sister before she had to work. And now the food isn't coming on time.
07/25/20 - The worst app i have ever installed in my life. Unreliable. Practically no customer service. Horribly designed. My orders get canceled 30 minutes after waiting for them and seemingly for no reason. Once, i was told the 9rder was canceled when it wasn't and i made a new order; resulting in me paying for 2 orders. Do not install this app.
08/29/20 - For some reason it seems to go wrong when I confirm my order then when I go to fix it says something went wrong
08/22/20 - Issues : Their way of handling issues is basically giving you $5 Uber bucks, because when you use their site unfortunately the restaurant cannot give you money back because you paid through Uber instead of through the restaurant..... come on Uber Eats.. I let you know I was missing not only one thing from one meal but a couple of things from two different meals and all you want to give me is $5 when the restaurant was going to reimburse me for two whole meals......!
08/27/20 - Shows zero delivery fees in top ribbon for few restaurants. As soon as you add items and go to checkout still charges delivery fee (even if you do process in less than 2 minutes of the given 5 minutes). Deceptive sales technique
08/23/20 - Duplicate order, charged twice, and wouldnt refund, that app wouldn't accept my order so placed it on my wife phone, which went threw OK, I was shocked to receive the meal twice, but apon checking my bank account it had been taken twice, and they refused to refund, so takeaway cost me over £80, so beware people, that is actually a form of theft
07/21/20 - Not a patch on Just Eat! Some restaurants are only available on Uber eats so I gave it a try but you end up spending wayyyyy more than you would on Just Eat. When I ordered it said the guy was delivering on a bicycle! How is my food going to be warm if the guy pedals it to my house on the other side of town? Well, it wasn't! Not only that but they give me a discount but after they apply all their fees to my bill it's back to full price. Ridiculously poor value in my opinion. I'm done with them
09/04/20 - Takes so long to open. Doesn't send notifications when it's open in background.
09/15/20 - I hate the experience but sometimes it's the only option. Everything is overpriced: Food, Drinks, Service Fees, Tips. There usually is something wrong with the orders, but app is really designed driver complaints, not orders and it really isn't easy to pull your receipt to call the restaurant about wrong drink flavor, missing condiment,utensils all on the order. My car is out of commission currently, so sometimes I have to abide. But everyone should standup and say no way.
07/24/20 - Keeps saying I'm in USA. Can't change it to Canada.
07/27/20 - Not very reliable these days. Been waiting over 1 hour every time for the past few months. Food comes cold.
07/26/20 - First time using the app due to my employer giving us vouchers and the mobile app did not provide an option for using the vouchers or many other features you would expect on a mobile application for a first time user. I was then charged a cancellation fee but cancelled 30 seconds after the order started to process. Customer service says they will be refunding but I will never use this service again. Many of my coworkers have been posting similar issues in our Teams channel.
07/17/20 - Worst App ever. I use to install apps and test them and then delete. I install this App several times but you come nowhere. I never gave a negative rate but this App made me to do that
07/27/20 - Ordered mcdonalds just above £13 and didn't receive any food, literally just drinks. They refused to give refund and won't investigate the issue. Generic answer to contact costumer support even though I did.. Basically they won't refund you after you ask for x refunds. This means after 5-10 poorly delivered orders they will not refund to "offer fair costumer treatment". Fortunately I had payed through PayPal and they got Uber to refund me after investigating the issue.. Fair service indeed...
07/24/20 - This app has great servers, but the infrastructure is such that the food is never ready on time. It is never an issue with the delivery person, always with Uber eats failing to operate in a timely manner
08/05/20 - Non existent support. Unable to update my country and unable to purchase eats pass.
09/09/20 - Awful app does not work cant add payment method so can't use it useless
09/13/20 - Terrible, entered order, went to pay and keeps having server error
09/15/20 - Never once used it without a error or glitch
07/25/20 - Aweful in every way. Worse option sand prices than other food delivery apps. The support is where they really drop the ball. Had hair in my food and they requested a photo over 48 hours later and wouldnt refund the food because I had no "proof". If I could select 0 stars I would.
08/01/20 - Your new app to select items in a larger selection (i.e. choose type of meal from category) doesn't work and therefore won't let me order. 1/5
08/03/20 - Sucks and the only reason I used it is because of the Amex credits.
08/27/20 - Extremely dishonest - many deliveries have missing items. You can report the missing items and they send a nice "we are sorry, here is $5".... unfortunately, the missing amount of food is often well over $5. Also significant problems with restaraunts substituting items for cheaper items (i.e. the infamous broken fast food icecream machine) and deliverers accepting changes... bottom line is you receive less than you paid for. You can complain and ask for assistance - nothing happens though.
08/01/20 - I wish I could give fewer stars. This app is a complete trainwreck. Countless times my food is delayed HOURS and I get no response. The help button is trash. You get no support at all. Not even a phone number or email. Tried to cancel my order, but oh they're not going to refund the full amount, because I didn't cancel within 5 minutes of placing the order. I WOULD HAVE if I had known I'd be sitting waiting for my food to arrive TWO hours later. This app is a major disappointment. Go to GrubHub.
08/20/20 - Trash app. Fail to redeem gift card, fail to apply gift card. Cannot find any help in the app
08/03/20 - Cant get the food you want when you want it. Also the app tries to push you to lesser known food vendors.
09/02/20 - Horrible, ive yet to have a single experience with this horrible app that was even tolerable let alone good in any way. Everything about this poor customer service to severely delayed delivery time and poor food when finally delivered all squished like. Not one good thing to say about this horrid app. Do not download it do not try it. Its horrible and robbed me of my money several times and has yet to get a single thing right about anyrhing that its supposed to do
09/13/20 - Kept getting emailed to try Uber eats. So I installed it. It won't let me choose a time, it gets stuck and won't let me get past delivery time. Doesn't work for me. Waste of time
09/27/20 - Cannot stress enough the absolute lack of thought that has gone into this operation when compared to other food delivery apps. Uber should stick to the ride-sharing. Have used twice, both to horrendous effect.
07/17/20 - rubbish app, stuck in requesting address for half an hour, didnt take me to the order page!!
08/15/20 - Useless. If you have an issue with the order it refers you to the restaurant. If the restaurant doesn't help, you are stuck.
07/18/20 - So my boss bought he a 50$ Uber card frok pick N Save and from the first day I had it it never worked it keep saying it's a error & that was a waste of 50$ I currently still have it & it is added to my account but it doesn't work.
08/29/20 - Wont allow to chat with support for any issue.. it will auto direct you to help screen.. Doordash aap is much better
08/12/20 - Their customer service is the absolute worst I have encountered. Promos aren't honored and are purposely done to have you buy more. Some are misleading. When you bring it up to the customer service reps they purposely misunderstand what is being referred to and then close your request. Its frustrating and sad considering the amount of money being made due to delivery and services fees tacked on to your order. At least w seamless the reps are extremely helpful and promos are always honored.
07/10/20 - Uber eats was hopeless. They make trying to give feedback almost impossible. So here it is. My oder wasn't confirming, everywhere else to access this restaurant was showing it was closed so I cancelled the order and ordered somewhere else (mind you somewhere I had to drive too!). I had no confirmation from uber of the order until the bloody thing showed up at my doorstep while we were already eating another order. I wanted to get in touch to just let them know of the problem but now I'm beyond
08/01/20 - Ubereats app sucks! 2x was let down,voucher added on the uber app it says the deducted 15 percent..only to found out?!! Paypal used deducted full amount...when my app sends message" sorry your order cant be delivered or no available delivery driver" so i called the take away staff told me no order processed in iur system x2 called confirmed by the take away staff over the phone..traced the driver,says i will canceled your order asap.i thought everything been done But furious to i still deducted
08/20/20 - Sends ad notifications, can't disable them without blocking all notifications. Uncool.
08/23/20 - Cant log in 2nd time. Cool my email is already registered? No option after that. Forget this I'll use another
08/25/20 - Waste of time. App is probably the worst and they blame the customer for making multiple accounts showing no proofs. Unprofessional staff dealing with customers.
08/25/20 - Subbed uber eats for around 2 years. The other day randomly found out they discontinued the service but you can now pay more for the same service with uber (car). No thanks. Support screen to distract users from contacting a very short staffed support line. Drivers do not care and food is left sitting for 30-60 min before a driver picks it up. Not worth the continuous hassle or overpriced service fees. That will only continue to grow.
08/31/20 - Hungry and excited, I jumped in and signed up for the Uber eats pass right away! However, due to the programming in the Uber Eats (and Uber) application not accepting any of my credit cards, (after entering just about all of them --- which is a major security concern), I was left starving (which is a life or death situation, just sayin.) As a result of said discrimination, I was unable to utilize this application and therefore, I did not get the Uber eats experience which I had so longed for.
09/07/20 - Ive never in my life seen such a buggy and frustrating app in my life. Couldn't even order my food in peace
09/20/20 - Currently unable to report an issue with my order since the report function is now broken. Use Deliveroo instead.
09/28/20 - Unintelligent sign in/up process. Maybe better luck with Door Dash.
08/18/20 - I have been trying to get to settings in ubereats so I can add my telephone number so I can order food. I can not access this site. I hate your app . I just want to get some food delivered . I changed my password then it tells me I have no phone number on file. I try to add it but it says I have to download the app and go to settings . This is too much. I am so frustrated. I cant get any help
07/19/20 - What is wrong with this app, literally works 25% of the time?! So annoying 😡
08/12/20 - My issue is the immediate lack of support to resolve discrepancies in an order. There is no customer service number. Instead, you have to write out your complaint, and wait for Uber to respond. There is no timeliness or urgency to fix the issue.
07/19/20 - Drivers can't seem to be able to read and compare house numbers. Every other order gets delivered to the wrong house. I have to cancel the order and struggle to get the help section to function just to get a refund. Then if you are patient enough to reorder the delivery fee doubles because the drivers are no longer in the area.
07/24/20 - Sort your app and website out they are diabolical. Constant server errors and asling for incorrect information on logins
08/14/20 - Lost a lunch and money, due to their bad notification system, terrible service. It's apparently my fault that their app doesn't work!
08/02/20 - Can't even use the app. Just says internal server error.
09/09/20 - I have been trying to order from this app for weeks. It keeps saying server error try again
09/20/20 - Very disappointed that this app is not connected to google pay so I can't place my order unless I register my card with you Umm I am going to find another way to pay for my food with Google pay
09/28/20 - Where is the tracking?? Why the map was removed?
07/11/20 - Impossible, both orders were a disaster. Didn't use gift card both times, charged full amount to CC. Uninstalling.
07/16/20 - Why can't i add any payment method🤦‍♀️🤦‍♀️, it's really frustrating... Update your app
07/18/20 - Update: Contacted Uber support as suggested and I was told by Shweta how I could be more careful with tipping/tip editing next time. Seeking support was not a productive use of my time. .............. The app constantly asks you to tip! Even after you tipped the order, later on it asks you to tip again. One wrong click and I ended up double tipping. It's highly frustrating when being prompted to tip multiple times.
07/19/20 - This app is horrible. It never keeps updated with restaurant business hours. They charged me 17$ for canceling an order. Even though the restaurant was closed. Do not use this app. You are better off with doordash. Ubereats sucks and so does the customer service. Never ever using this app again. I am soo sick and tired of ordering food to get a msg an hour later that what i ordered is unavailable. Because the business is closed.
08/14/20 - Think twice before committing your money. Twice now items have been missing yet no refund will be issued. Refund requests are turned down yet you are left out of pocket for failure to deliver ordered items in my experience which is an awful feeling.
09/11/20 - Your customer support non-existent and only responds with automated messages. I was charged twice and only way I can get someone on the phone is to call your restaurant facing costumer support. Absolutely terrible. Give me my damn money back.
09/21/20 - Why the hell you guys not removing this app from the play store if it is not working!! Hell experience
08/22/20 - Very difficult to even change your address or the delivery or. Pick up option unless app is not working properly
07/25/20 - I have a problem about using my promotions! But cant find any help topic on help section! This is so stupid!
07/25/20 - The drivers are always polite, but the problem is, their GPS puts my address about a block away. I've had two deliveries cancelled on me because the drivers couldn't understand my attempts to direct them to my actual address. Uber eats doesn't have a feedback option to correct this either. I've now emailed support to attempt to correct it. That was useless
07/27/20 - The app changed my address back to an old one so my current order is going somewhere else. I can't contact the restaurant through the app. And if I cancel my order I lose half of my money. Absolutely terrible
09/21/20 - Uber Eats is trying to steal £26 from me. I have £26 of credits into my account, but I can't used them, always my account request a different way of payment. I tried to add another card, but the app and the website say that my card isn't accepted, that I needed to try a new one. It's been weeks like that, I did contact the support and they said to me that there's nothing they can do about it, that my account is blocked. I want my money back or I will prosecute uber for trying to steal me.
07/12/20 - Don't waste your money. The service and delivery fees are unreal. I made an order from a McDonald's and was sitting outside when I saw a lady WALKING down the street with my food. No thermal bag, just the paper ones McDonald's provides. When I messaged them they told me they can't do anything aside from offering a $5 credit for my next order (this doesn't even cover the cost of having your food walked to you). Just go to SkipTheDishes, cheaper delivery fees and your food will still be warm.
08/09/20 - Don't download during this pandemic. I have never left a review ever usually apps are as they appear, simple. This is by far the worst experience I've ever had with a service in my entire life. I have never used a delivery service app and of all the ones I could've chosen I picked the absolute worst. This app is one of worst in terms of user friendliness and transparency. Trying to do anything on this app is cryptic as if they're discouraging you from trying to do anything.
08/19/20 - I have uber cash that never gets used on my actual orders so it just sits and expires. And now I always have walkers who take so long my food is cold so there is zero point in continuing to use this app
09/27/20 - Broken app!! Doesnt load at all
08/08/20 - Absolutely hate it. Near zero customer service, app routinely drops the company expense option when it updates and Uber takes too big of a cut in fees for service. Drivers sometimes show up in the wrong vehicle and or with passengers, leaving me questioning the whole process and safety of food.
07/12/20 - I place an order for the first time and it tells me that "I have tried too many requests, try again in a minute"
07/13/20 - Message option doesnt work anymore!! It forced me to open "message" or "messenger facebook" app ? What's going on i can't text the delivery guy
08/21/20 - I downloaded this app to order lunch. Since then I get text messages about food deals, the app pushes notifications around lunchtime. I just wanted baked beans and egg, but I got spam.
08/18/20 - I can't order. The cards aren't accepted. Now it says server down for the past two days. Just trouble after trouble.
07/20/20 - Always internal service error everytime I go to the check out screen
09/17/20 - After a delivery that was delayed again and again, the order simply was cancelled.
08/16/20 - horrible, I got subpar food that I didnt even eat and Uber Eats response was completely unacceptable. uninstalling and will never use this app again. It seems like this service is just getting worse and worse everytime I use it. The app sucks, you can't get ahold of anyone, and you can't follow your order cause the map is gone. Uber eats sucks, I hope they don't turn Postmates into this as well.
08/05/20 - Useless app. Delayed my food twice in last 2 days. They don't have any kind of chat facility or email id to complain. You need to call them on the number which they charge and will keep you waiting
08/13/20 - App usually works great, but they now have it so I can't even just contact customer support off it if I have an issue and theyve messed up on the past 4 orders. Would rather use waitr or door dash at this point.
09/10/20 - When You have merged with Zomato,why the hell are you still in playstore. Wasting people's MB
09/18/20 - No real way to contact when there's issues. Used once but doubt I'll use again. Much better food delivery services out there.
09/17/20 - Doesn't deliver whatsoever I've tried checking if it was m address or anything and it says it can't I've tried different places and can't find anything that will deliver to me
08/24/20 - Literally the worst app. Customer service takes 3 days to respond. If you're order is messed up you get refunded a week later. What a joke of an app.
09/06/20 - does not let you delete any payment methods. Their response did nothing doesn't let you contact them...
07/18/20 - Never available. Have had this app for a month but can never order anything cause it's either unavailable or no couriers near by. Grubhub and doordash don't have this issue. Step your game up.
07/29/20 - Spend a nice amount on a meal and it's cold as ice on delivery? Here's an automated messaging system and $10 for food you don't even want anymore, now screw off... It's pretty much the message I got from an app lackluster on the front end and void of customer service.
07/25/20 - App does not even load and is so frustrating 😠!!!!!
07/17/20 - can't we use card payments more then 3 time per day. its block my payments. this is happening 2and time to me. today feel very badly
08/29/20 - If I could go lower i would! This app has gone downhill just in the last year! You'll wait for a order for 2 plus hours and when you go to cancel your order they charge you out the ass! My order would be for $30 and they charge a $23 fee for canceling! Save yourself the hassle and go with another delivery app!!
08/11/20 - Prices are higher on app than in the stores. Then!There's a service fee, delivery fee, then it's time to tip. By the time you're finishes you're paying an extra 40% on top of the bill.
07/20/20 - Absolutely useless. Placed my first order, waited over an hour and then uber cancelled it. I won't bother again!
09/05/20 - Please dont download this faulty app. It made my phone glitch, freeze, the order disappeared but still took my money. Cant get in touch with customer service. Smh seems very scammy. Now I cant get my money back and also dont have food. Thanks
09/05/20 - "Uber eats acquired by Zomato. Go to Zomato". Then delete this app from playstore and app store. Why do you let user download the app and navigating to Zomato app.
09/14/20 - This service is not good!! I made an order and waited an hour and a half. No one picked up my order from the restaurant and the restaurant actually closed without my order being picked up. It's very difficult to find a person to chat with on the app about missed orders. Then when I cancelled the order I didn't receive they tried to charge me for it. When I protested they acted like they did me a favor by returning my money. When I expressed my disappointment they just ended the chat with me.
09/19/20 - No way to cancel, the option is NOT on the screen that the help pages say it is, and while I've waited over an hour, the restaurant doesn't even have my order. They don't even deal with UberEats. RIP OFF!!!
09/22/20 - Worst app ever tried to place an order twice and both times it was messed up and never got my food. Will be deleting and never using again.
08/08/20 - Terrible service. Gave this app many chances but I am not making that mistake again. Multiple occasions of orders being extremely LATE or CANCELED WITH NO NOTICE. You're left waiting over an hour many times. They also have lofty fees -- 15% Uber service fee ? Get real. That's unacceptable. For what they're overcharging as a service fee I would expect better customer service. All around terrible and I can't ever fully recommend this app to anyone. Get Postmates instead.
07/27/20 - Downloaded the app, it said get started, pressed to put my phone number in and all I get is a blank screen. Will stick to just eat
08/27/20 - The app is awesome. BUT. At this very moment my food is at best 40 minutes late. So it will most definitely be cold when/if it gets here. If i cancel my order im out of 14 bucks or I can pay 21.18 and microwave my pancakes. They can't find a driver but I cant go pick it up and there is absolutely no support from the company on the customer end.
07/21/20 - What's new? The what's new log contains no info. How can i decide whether to update?! Informed consent is vital before updating.
07/24/20 - Cant get past the phone number bit as it says cant connect and then I press start on the message and it don't send i dont understand
09/04/20 - I have had enough with this dumb app! You need to hire more customer reps, have them at the ready, and change your app design. This is not user friendly. I now have food poisoning. I got it from this stupid restaurant I found on your app! Not to mention priority delivery is a scam. All the drivers have to do apparently is turn off their GPS and service other people first. I do not recommend the app or the company.
09/13/20 - Unable to cancel order. Instructions were wrong ongoing order option listed on Instructions was not available
09/10/20 - Make it easier to delete stuff from cart.
09/23/20 - Made an order. Says it couldn't be placed at this time. Got charged $70 to my card. No phone number to contact support about this.
09/28/20 - I was quite satisfied with the app but it seems like they find it difficult to follow instructions and certain drivers who deliver the food have a really bad attitude towards customers and apparently there's no refund even if it's their fault!
07/16/20 - Ridiculous fees, awful customer service. Expect to get generic copy paste answers when you ask for help with problems. Did I mention that fees have gotten out of control?
07/22/20 - tons of the ads of ubereats are disturbing me whenever I watch video on youtube again and agian. I can even repeat the script, such as ubereats is a useful app blablabla and I wanna order blablabla tonight I cannot believe why the ads are existed in the world. That's horrible.
08/10/20 - Keep getting errors when I try to pay with my card wont be using uber eats again or recommending it
08/25/20 - While the app is useful, I was consistently the second delivery making a 10-15 min delivery into 25-30mins plus. No way to directly contact Uber or Uber Eats to notify them of issues other than related to the delivery partner or restaurant. Incredibly frustrating paying for the delivery service and getting cold food - and its not the fault of the driver or restaurant. Unimpressed with the company policies/choices for delivery and inability to contact them directly.
07/30/20 - You need to fix your app. It doesnt make any sense why i cant use any of my cards to order food
07/22/20 - Customer service is absolutely garbage. And by that, I mean you can't contact anyone, and with the last issue, I "chatted" with 4 different people, all unable to help me, but also seemed like they copy pasted answers. Honestly, the most frustrating experience.
07/25/20 - Absolute worst. The app glitches, its super difficult to contact anyone for help, wasn't even able to cancel an order. Will never download this app again.
07/26/20 - I've been really annoyed with this app lately. Got duplicate orders charged, called the restaurant to only make 1, and it was a mess trying to reach someone to get my refund back where they made up and lied about me being delivered 2 meals. Customer service is horrible. Just gunna start using the city delivery service. Cheaper!
07/28/20 - I have large share holding in uber so I believe in the concept, but have been very disappointed by how uber has treated me on my first experience of the service.  The app is misleading and requires ay lot of work. For this reason I will never use the app again for another uber service. I will tell my friends and family about my poor experience with uber. I will sell my shares in uber and will tell other people to do the same on my YouTube channel.  Poor service; avoid
08/08/20 - Unable to reach and help when food is missing from order
07/28/20 - I can not make an order and as soon as I'm opening the app it's asking me to save delivery location and then taking me to the map and I'm trying to exit that part its not allowing me to but taking me in a loop from saving delivery location to the map again
07/11/20 - Horrible. Uber eats offers a 30% off and as soon as I add my order to the cart there is an error that erases the entire cart. This app is uselass before and after I updated the app.
07/27/20 - Payment went trough but app did not recognize payment. No food and money gone.
07/30/20 - Only used the app twice and both were by far the worst experiences Ive ever had. First one was like 3 hours after I placed it. Second didnt even arrive, tried to cancel the order but they were going to take $15 out of the $20 it cost, because the order was placed. It said it was placed over an hour ago, so either a) my food was sitting there that long or b) uber is just going to keep that $15. Only was to get that reversed is by waiting with customer service for 40 minutes, this is a scam.
09/26/20 - Fees and fees this is what this ripp off app is about.
09/15/20 - "Server error""Server error""Server error""Server error""Server error""Server error""Server error"
08/10/20 - I've had several occasions where the restaurant is closed but the app confirms that the store has received and is preparing the order and only after waiting for over a hour or two or the delivery person arriving and finding out the store is closed does the app let the order be cancelled.
08/20/20 - You cant delete payment cards the app interface doesn't let you take it off this kinda shady business practices is what will get this app deleted UBER EATS YOUVE LOST A CUSTOMER
08/22/20 - Imagine spending time adding things to a cart just to get informed that the restaurant that is two blocks away is too far from your current location
07/17/20 - Experience with app is awesome. HOWEVER, it will not put the app on my home screen!!!
09/12/20 - Absolutely RIDICULOUS. DO NOT EVEN INSTALLT THIS APP! Many many of my orders have been messed up or even CANCELLED, leaving me with no food at work. Save yourself the favor and install doordash instead.
09/22/20 - It says "oder location is too far" for a nearest restaurant
08/23/20 - No way to get support if issues arise. Will delete app after latest issue.
08/29/20 - I think the fees are to much when ordering but other then that every think is good but the delivery people have a real hard time finding where I live on the GPS there needs to be a better google map that will help them find
08/28/20 - Cannot log into an existing account? Scandal!
08/26/20 - Describe your experience: " Not Good" No way of speaking to anyone for help. Issues a lot of the times and rarely a way to fix anything
08/22/20 - Whats the point in downloading the app if I can't even log into my account? Maybe make a log in section so people with already existing accounts can, oh, I don't know, log in?
08/02/20 - Fake app do not install because it has been equire by zamoto waist of time and data
07/20/20 - This app is the worst piece of s**t. This app lies about the availability of delivery drivers, still accepts and charges you for the food then cancels your order an hour later after the restaurant has made the food but there is no driver to pick it up. While this is happening the app displays that it is a problem on the restaurants end before canceling the order. I have called the restaurant directly and they confirmed that the order is ready for pick up but that no one ever showed up for it.
07/13/20 - The recent update that has started asking me to tip everything is an insanely bad UX Design and just annoying. And completely not the culture here in Aus. Just pay your suppliers/drivers properly.
07/14/20 - Dont use them! My order came in cold and they said that " though we are unable to give out any adjustments as of the moment" they suggested to contact a manager, so i did and funny thing i mentioned that there are options for quicker service for a $$price$$ The resturant i used said that they had no idea that we have to pay more if we want our food delivered in a timely manner. Bunch of gold diggers!!🤑🤑🤑🤑🤑. I went through 14 emails trying to resole this but they wont. I cant say more limit!
07/19/20 - Today I was charged for 4 DQ Blizzards and I only received 1. If this is not resolved I'll stop using this app.
08/21/20 - Never got the food even though the notification said order delivered. Kept trying to call the driver but the call never got answered and got automatically hung up. On the map, the driver never even got close. Uber support is a joke, tells you to wait 3 more minutes before even letting you click issue->never received order. You cannot even call a customer service representative to figure out what's going on. The tip is charged even before I can rate the driver!
09/03/20 - Never works, always a hassle to pay with the website.
09/26/20 - Terrible customer service, no way to contact a representative or to get a quick response when presented with an issue.
08/03/20 - My sister had ordered from here and everything was good. But when I order it wouldn't accept my card. I tried multiple ways to get it through but overall, my card was fine to begin with.
07/20/20 - Terrible customer service if things don't go as planned. No options to cancel orders. The help section has no way to resolve the issue or chat with a human being (or even an AI, I don't care). Had to Google a phone number which connected me to a pre-recorded message saying they're not taking phone calls now and directing me to the (useless) app. One might even call it Kafka-esque. Stick to GrubHub, PostMates, DoorDash or any of your other options.
08/22/20 - Placed order, clicked something by accident, app freezes so I click a "cancel button", app unfreezes and suddenly cancel is somewhere else and confirm is where cancel was. So it cancels order. Ok, so I just click order again. Eta for food 40 minutes, latest is 1 hour. Then, its 1 minute past the latest estimated arrival so the time jumps up 10 minutes while they "get the perfect driver". 2hrs later it says they canceled the order, and I gotta nice 35$ order cancel fee. REPORT EM TO THE BBB FRAUD
08/18/20 - App was fine until my account got deactivated when I tried to order for a friend overseas...
08/03/20 - The incompetency of your support staff is unmatched. I explained the issue clearly that I was having but I get automated responses that don't help me at all. So useless.
08/11/20 - The last couple of times I used Uber Eats, I got charged not only only for the food orders, but also for multiple Uber Trips I did not make. I've had to contact my bank to dispute the charges and cancel my card to get a new one. When I contacted Uber, they said I was only charged for Uber Eats, which was not true. Not helpful! If you use this app nowadays, beware that your funds will get tied up with fraudulent charges, not just the charges for your order.
08/13/20 - For some reason the mobile phone number isnt recognized
07/24/20 - After several attempts to order through the app the app continued to delete part of the order. Then when trying to get help through the app it gave me a refund when a refund was not needed.
09/01/20 - I have downloaded it before in Townsville and it would not work, I am now in Perth in isolation and this kills my tablet, it is useless
09/13/20 - Signed up as an Uber Eats Driver and spent months going through the process. I paid for a background check to be completed as well. After all of that they constantly ran into issues with my account, sometimes the same one multiple times, and there was no way to contact them by phone. I ended up wasting money on a background check and signing up for a new car insurance plan only to be ignored or for the same mistakes to be repeated by their "support" team. Will no longer use uber for any reason.
07/29/20 - 2 expierences with this app, both absolutely horrible, and on top of that when you have an issue with your order which I've had both times first using this app, they have NO help line at all and no one to contact and have your issues resolved amicably. Use door dash.
09/23/20 - Was great till free delivery went up to $20 min order so menulog has better offers most the time
08/25/20 - App is deceiving. It pulls photos for restaurants that are a lie. You cannot judge the food by what it is showing you. Lieing Lowers!
07/22/20 - The app is pretty good most the time but when it messes up it really does stick too it
07/29/20 - Delivery estimates are way off and the app is glitchy.
07/24/20 - They screwed up my order (five guys) but support was pretty quick to rectify the error Update: I am deleting the app. I can deal with messed up orders (happened twice) but tonight was too much. We ordered from a restaurant 5 minutes away, and were told it would take 30-40 minutes. Each time we almost got to our ETA, the timer would go up. After almost two hours of this, Uber canceled the order saying that there were no drivers in the area.
07/13/20 - Imagine an app for takeaway food that can confirm your order at 22:35, estimate delivery for 23:15, subsequently change that estimate to 23:05, and at 23:13 call you to say the order is cancelled because there were no drivers, but its alright, you can order again from elsewhere. That's terrible service to the customer and a horrendous way to treat their restaurant partners. You'd think a dying taxi company would at least try when they branch out.
09/18/20 - The support page has no box to reply
09/22/20 - Have nothing but problems and no contact for support
07/25/20 - This app is as bad as they come. It'll claim your order is being worked on even if no one is actually out doing it. Canceling an order is impossible, the in app help is useless, and trying to talk to an actual person to cancel it is impossible. So unless you want your time wasted and your money held hostage, don't bother.
08/04/20 - Terrible after 6 attempts. Only works if I allow it to constantly track the device when not in use. Uber shouldn't even know that I'm blocking them when not ordering from them. I consider this a violation of Rights, illegal surveillance and unacceptable. Gaurantee its blamed on a simple, tiny little error. lol.
07/29/20 - Orders later at night being stuck on "being prepared", for an hour+ and then abruptly canceled. You have to pay most of the cost to cancel, you cannot order from another restaurant until the app comes to its senses and cancels for you an hour+ later, and by the time they cancel everything else is closed.
08/20/20 - Horrible , thieves and a interface that as a lot of bugs
08/15/20 - The app double charged my card! Very outraged and I will be installing
08/21/20 - Does the app still work? It's been saying "currently unavailable" with all restaurants for the past couple of weeks
08/31/20 - The app works but drivers don't follow contactless delivery instruction, instead are at my door when I open it, much less than 1ft away. Not what I asked for.
09/10/20 - Ridiculous new charges! Everything was good until they started charging service charges, which are 10% of your order on top of delivery charge. Not acceptable!
07/27/20 - App works. But never have enough staff to deliver. Order always take more than an hour, and I've had to cancel many orders now. Review Update 27/06/20, thought I'd give it another go, and not it won't let me search for my address. Terrible.
07/24/20 - App doesn't allow you to make changes like no ice or easily remove items. The drivers NEVER read the delivery notes. Terrible app.
08/28/20 - So unreliable app. Be careful.. Put an order and there was nothing in the pending list. Put another order and still nothing. Close and opened the app and ended up with two orders. Tried to cancel but customer representative could not cancel the order.
08/18/20 - Im getting an error while submitting order something wemt wrong but its probabbly fixable, this error for all payment methods
08/04/20 - For the last couple days my app keeps telling me its not in my area been ordering since it came to my area. Tried uninstalling then reinstalling nothings working
09/06/20 - This uber eats is just one more of uber app failed attempts... Door dash is 10 better and you can cancel order no fees. These app will charge you when they deliver food to wrong location , or you will get charged for canceling order ... I waited last night to prepare me order from hooters for 2h before a get notification your order could not be proceeded. Like uber driver that is worse and worse as job Uber freight they hold up your trucks but you can't complain, drive with uber expensive!
08/04/20 - Never using this app or service again! A delivery estimate went from 15 minutes to over an hour and when I try to cancel and eat something else I'm stuck with the charge thats the same amount as the order that never came. I'll make sure all my friends, co workers and family never use this app again. Horrible service! UPDATE: After writing this review the app canceled my order and I was charged the cancelation fee. WOW
08/04/20 - Does not work. Credit card input form is broken
08/09/20 - Claims my payment methods are invalid. Funny that they are perfectly valid on Lyft and GrubHub. I've removed and replaced the payment methods. All of this was rather sudden as I had used the service roughly two weeks prior. They don't seem to have a customer service number to solve these issues in a timely manner (i.e. at 2am when you're depending on it to get home responsibility instead of walking 5 miles.)
08/19/20 - Help function is broken and very frustrating to use
08/24/20 - Interrupting my hockey game. Installed to rate you 1 star. Will not use your service. Piss off.
08/28/20 - Was good app, now just get server error everytime try to order end up using just eat
08/05/20 - My order had 4 items missing and the support I received was a copy and pasted email that had no correct info or a refund, without a refund I would never use there app again and I would suggest going to a competitor to anyone reading this. UPDATE: they still didn't help me and I had to go to PayPal to receive a refund after they investigated the issue. NEVER use this app is what I can recommend after my experience.
09/16/20 - Absolutely horrible. My order has already taken 90 mins and still not been picked from the restaurant. When I go to order help it says I can go to a love chat with a link below but there is no link provided! It says I can contact the driver by clicking the phone icon on the order status screen but there is no icon there. My rider has changed twice already. What the hell Uber!
08/02/20 - it automatically clears delivery notes every time you order even though you give permission for storage.
08/10/20 - The crashing isn't enough but it also can't let u checkout with a $25 uber eats gift card !!!!!!!
09/12/20 - App works fine but the service os trash. Orders get canceled after waiting hours. Delivers say they delivered your order when they do not.... delete this app
07/09/20 - Absolutely ambitious app because it has the plan trying to screw the customer, the rider and the restaurant.
08/29/20 - This is definitely the worst of all the food delivery apps. UI is absolute garbage, nothing works well. All the deliveries seem to take far longer than all the other apps because of this queue system they have going. You can just get unlucky and have a delivery take 2+ hours. It's happened to me several times. Pretty pathetic overall
07/20/20 - Ubereats has the worst app of all time. Almost two hours, the app says your food will arrive soon and the food has not arrived yet. Called the restaurant, they said there was some problem and you will have to cancel the order. I tried to cancel the order and guess what ? the page too doesnot load. 😹 Tried to call the number found on the internet and says we are available for riders only and go to website. Tried messaging the FB page and no reply. Looks like the order will forever be stuck . 😹
08/03/20 - I have too many issues to type them all. Not using Uber eats ever again!
08/15/20 - I downloaded and installed this app to use a credit I got from work. It's been two hours since i placed my order. My estimated delivery gets pushed back every 10 minutes. There has been no delivery confirmation email or text. The process described in "help" to cancel the order doesn't reflect the experience in the app: the described "cancel" button never actually appears. There is no support other than a glitchy stack of pre-written help cards, and a bunch of explanations of no refund scenarios
07/16/20 - Absolute trash. Sometimes app doesn't accept payment. Other times it accepts payment then randomly the driver decides to cancel order. It's the most unreliable service I've used in a long time. It's literally rare to get the order you placed and waited for. Also customer service is a joke.
08/23/20 - Server errors all the time. Your app sucks.
07/16/20 - Wish this had NO STARS Be careful app doesn't give you notifications Everytime. Then when you're food store outside for over 20 minutes and gets cold and soft they wont refund you
07/28/20 - Will not let me register says email already registered but cant reset pass word not registered email
09/08/20 - Bugged and cold food step up your game uber
09/25/20 - Support is non-existent. I just need to merge my accounts so my Uber cash can transfer over.
07/13/20 - Uninstalled it wouldn't let me log in Actually sounds like this may be the problem
07/23/20 - After the new service fee has been added I will be uninstalling this app. First we pay inflated prices for the same meals at the store, we pay for the uber eats pass to bypass the R15 charge of delivery for each order placed, and its expected by the delivery person to pay a tip. Now another charge is added as service fees. I calculator that for my same meal it costs me between R30 and R50 more than actually going myself and going through a drive-thru. This is not acceptable anymore.
08/03/20 - The pricing and cost is ridiculous in comparison to just buying from the restaurant itself, almost double the cost!!!
08/12/20 - To many currently unavailables, delivery time is slow
07/13/20 - They send me an add then I download the app and get mostly done with the order and try to apply the coupon and it says Promotions cannot be applied using your current device.
08/27/20 - It was fine until last week. Every order I place is fine at first, until it gets cancelled later due to a "server error," so I started using GrubHub exclusively.
09/04/20 - Cannot log in as already registered email?? How do you suppose I use this app.... Did somebody say JustEat??!
09/08/20 - ITS A TERRIBLE APP. DO NOT GET THIS STUPID APP. IF SOMETHING GOES WRONG WITH YOUR ORDER OR IF YOU HAVE TECHNICAL ISSUES, THERES NO PHONE NUMBER TO CONTACT UBER EATS DIRECTLY. THE UBER EATS TEAM MAKE IT VIRTUALLY IMPOSSIBLE TO REACH THEM BY PHONE.
09/21/20 - Uninstalling this app. It feels like there is always something wrong with the order while spending $50-70 a order; i shouldn't be getting items refunded EVERY order. Its really not worth it anymore. That's 4 days worth of groceries or actually sitting down at a niceish restaurant. Over it.
09/27/20 - Awful. No payment method I submit will work though all my accounts are valid and have plenty of funds. Nobody at Uber will help me, they simply pass the issue off to someone else who also doesn't help. Useless.
08/05/20 - When everything goes well it's great. if something goes wrong, (eg order cancelled later, incorrect order delivered, food missing), it is hard to get a resolution and hard to get in touch with support. Update - 31/12/18 RE: Uber Tech 28/12/18 Hi Uber Technologies, Inc I would recommend viewing the support messages I've sent in the past and then reaching out to me if you plan on actually doing anything about it. Update - 03/03/19: Another issue. FAQ doesnt help. No contact #.
08/28/20 - Worked fine a few times, but most recently an order was never delivered (despite driver marking it as delivered whilst nowhere near our area on the trackable map). UberEats customer support has been utterly useless- no refund, no support.
08/14/20 - The new uber eats app layout is horrible... to see restaurants with free delivery you have to scroll down a lot... it should be at the top.
08/26/20 - Good luck when you have a food issue; seemingly impossible to get a resolution.
08/06/20 - Couldn't proceed with my order even though my location was selected app continuously taking me in circles..... dreadful app ended up using just eat instead after going in circles for half an hour and deleting this joke
08/16/20 - Overly efficient algorithm. Took 2.5 hours for food to arrive.
07/11/20 - Imposes a ridiculously low limit amount for purchases with cash
07/26/20 - The ap won't download. It gets to 82% then stops. I've tried broadband and I've tried mobile WiFi, I've checked that there is enough space, but it just stops at 82%! I've tried resetting the network connection, cleared out everything I can, and it still stops at 82% and won't download any more. I don't have this problem with any other apps.
09/03/20 - You dare to delete my original review? You scared of something or you don't like seeing the truth? As stated before, the support centre is a joke. The account recovery is impossible because the customer service is absolutely numb. I cannot describe how much I despise companies like this. Get your things together and get rid of the call centres. Time to clean your own mess yourselves.
09/07/20 - Jesus its so glitchy and prone to error, I just want to eat but I always face an issue. Sure if youre up to struggle for 20 mins facing errors you can get your food if it stops which it wont 9 times out of 10, but other then that its frustrating and I will not be using this app any longer.
09/07/20 - Everything related to Uber doesn't work and I gave up over 2 years ago It had something to do with my account If you set it up a certain way you can't change it or get access to it or something along those lines All I know is I'm about to delete this app because the reminder to review it reminded me that it's still on my phone and it needs to go. Uber sucks too. Lyft for the win.
09/18/20 - Between additional charges and undelivered orders, there isnt a phone number i could find thats active for customer service, talked to my bank, was told the additional charges would drop of in 8 to 10 business days but guess what! THEY NEVER DID! Dont waste hard earned money.
09/28/20 - Very bad. Should be available at all places and not just at "CERTAIN" places
08/12/20 - The absolute worst. 4 months after my last review I let my platinum status expire. Tried using it again and it's WORSE! HOW EVEN?! 1. Most areas do not offer service whereas Doordash does. 2. CANNOT CANCEL WHEN THE ORDER TAKES AN HOUR TO GET A DELIVERY PERSON. AN. HOUR. OR THEY CHARGE FOR THE FOOD. GET THE DELIVERY PERSON FIRST, THEN ORDER THE FOOD!!! Your logistics team is failing you in a HUGE way!! 3. You have a service that shows uber drivers on a map but not this?! Asanine!
07/29/20 - Terrible app, the customer service is appalling, just automated responses
08/19/20 - Poor customer service if a problem presents itself and you need it fixed. Also there's a minimum of 6 transactions per order due to money holds which is highly excessive (2 for the total and tip holds, 2 for the actual charges and then 2 for the release of the held funds). Cost me nearly $500 in bank fees before I pinpointed it to Ubers pointless excessive charges. Not happy with this app or company. Also they have the tendency to comment before reading or understanding the complaint
07/23/20 - After the new service fee has been added I will be uninstalling. First we pay for the uber eats pass. Then the inflated prices of the meals. Now another charge added as service fees and we are still expected to tip the delivery guys. Its becoming more of a cost ordering through uber eats than actually driving and going through a drive-thru
07/28/20 - Never have I used such a buggy and annoying app. Truly a pain.
08/03/20 - Very confusing Why is it my order coming from a resturaunt from all the way across town when that same resturaunt is just up the street from me itd be nice to just have the selections that are closest to me or atleast be able to change the locating after i notice the mistake jeez shouldve never reinstalled
07/16/20 - OK. Horrible for resolving issues. Fairly easy ordering system but they're everywhere. If your food arrives damaged, freezing, items missing and you've you have to collect it from a taxi!! You're stuffed using an automated complaints system that does nothing! Also, driver drove miles away before driving towards. You can't contact them by phone! It's a gamble! Edit: Oh no. Same again today after ten or so successful deliveries. Delivery driver who has not knocked on a door or rang the door buzzer that nobody else has ever had a problem with! Cancelled due to driver waiting outside? Knock on the door for god sake! Money gone. No refunds. Support calls repeatedly closed. BEWARE. If anything go’s wrong you’re talking to BOTS! (Or ignorant humans that close your case with the same response over and over) Adverage review 4? Proabably carefuly selected prompts through the App they send out when they know everything has gone well! They proabably won't send you a review prompt if it's gone bad.
08/12/20 - I have been trying to use Uber Eats voucher for over a month. They processed the transaction on my business card and then held the money and didn't apply the voucher. There is nothing in the app or in the instructions that vaguely talks about how to use the gift cards and when you go to check out, it does not allow you to select the gift card option. I then removed all my cards and the app does not allow you just use the Gift card options. At this point in time they still holding $55 in gifts
07/30/20 - If you love waiting 2 hours for your food only to find out uber has given the delivery to someone on a bicycle an hours travel away who doesn't even get to the restaurant before it closes and then have your delivery cancelled and not refunded for several days then this is the app for you!!
07/26/20 - I just had the WORST customer service experience I've ever had with any company, which is worse than the initial problem that prompted me to read out to customer service. The existence of a PHONE SUPPORT LINE for customers would have solved my problem AN HOUR SOONER. Instead, I was bounced around between several "customer service" reps who seemed to not even read my messages. There was nothing about their response that showed me they wanted to keep me as a customer, so they won't. INEXCUSABLE!
09/06/20 - Horrible. Doesn't tell you when restaurants are soon closing and you are still adding items. Also canceled my order 5 times with no explanation.
09/20/20 - Notification is gone after Android 11
[truncated: 26,759,424 more chars]
