# Supplementary material for: Temporal dynamics of requirements engineering from mobile app reviews
Source: PeerJ Comput Sci. 2022 Mar 15;8:e874. doi: 10.7717/peerj-cs.874 (PMC9044251; doi:10.7717/peerj-cs.874)
Supplement: Supplemental Information 1 — The GitHub repository at https://github.com/vitormesaque/mapp-reviews contains the source code, all additional information, and details of each stage of the method, as well as the raw data and all the results obtained. [file peerj-cs-08-874-s001.zip › raw-app-reviews/zomato-final-extract-bysentence.txt]

09/14/20 - It is very frustrating that zomato forcefully downgraded all their gold members to pro and they call it upgrade?! I renewed my membership right before they've done this. If only I knew! And now I can't get my money back and I can't use the app, as it is not fair to get only 15-20% discount instead of 50% that we were promised with Zomato Gold!
09/20/20 - Many issues with Filter option. By default it's showing all the restaurant within 10-15KM. When we click a restaurant to order, it says restaurant doesn't deliver to your location. Moreover we hv another option to filter " restaurants deliver to your home", if you opt this option this will also give you the same results.
09/17/20 - If we try to click chat support automatically page gets refreshed and back to the same order page.Most of the time it was difficult to connect with chat support even if connected no proper response other than getting usual template. Couldn't contact Zomato through this APP chat support option when order cancelled but no message from zomato about money refund.
09/25/20 - The customer service chat is very difficult to navigate and it is almost impossible to chat about an issue that is not listed in the automated list, with an actual representative. Another very strange thing is that you can't chat about your current order only previous orders.
09/12/20 - 13/10/20 Nothing has changed. My photos still deleted but not other people 26/5/2020 The Zomato app is playing up yet again. I'm constantly being bombarded by advertising now. And my suburbs/areas of expertise on my profile has not been fixed by Zomato despite being told that this will be fixed by their technical team! PREVIOUS COMMENT EARLY MAY 2020.Why does my account continues to be targeted by the Zomato technical team who delete my reviews, pictures and now my expertise in over 100 suburbs.
09/16/20 - The change from Zomato gold to pro is terrible. At one time gold allowed user to get a free item upto 300 but now with pro you are supposed to order a minimum of 300(majority is 500) to get a 20% off and after adding taxes and charges it's like getting a 100 off which is highly unattractive. And the timing is also so bad where during covid majority of orders are deliveries. No wonder people aren't using Zomato pro, even I order meal for one now to save money. Probably will shift to swiggy.
09/12/20 - Was a frequent Zomato user, but due to recent changes in policy from Zomato Gold to Pro, been the worst transition since after been a Pro member one can avail certain discount, but wait there's catch - only if your told bill amount is above pre-defined amount.Also they first inflate the prices and then offer you discount.Common Zomato what are you trying to achieve by fooling people in 21st century.Swiggy just an overall better company - both for cost and last mile delivery wise.
09/11/20 - The change from Zomato Gold to Zomato Pro, has been the worst experience... As a Pro Member I am uninstalling this app... Price is over inflated... Swiggy and Box 8 is much better... I would highly recommend not to use this app, as they have fooled all Zomato Gold members.. We need our money back, or give us Zomato Gold back...
09/12/20 - Outdated map layout This app still uses outdated map layout as it still shows route from closed roads. This happened to me on many occasions as the delivery parner would call me and ask for route. I have never faced this sort of issue with swiggy,as it uses google maps to route.
09/24/20 - They are conducting gambling offers in the app. if we buy something, we get a chance to pick which team will win in the ipl match of the day and if we right we get 100% cashback and if we lose we pay the amount. It is advertised as a match game and not gambling.
09/23/20 - I liked the app till yesterday... As of today, there are only 41 restaurants that deliver to my area but sadly, it doesn't include the ones with a 10 km radius... Why? I can't even order from the places I have ordered before because the app says "does not deliver to your location" (even if it's practically next door)! Not sure what happened with the latest update, but if it continues, I will delete my account and unistall the app... Luckily there are other delivery apps out there.
09/08/20 - I still have my gold subscription remaining and the update doesn't show the gold options. I paid for a subscription that I am unable to use. horrible application. Had to give 1star cause lesser is not an option.
09/14/20 - Hidden bugs in the app. Corner cases of app not verified before release. Get the source code tested/revisited again. How can placing an order online take you back to the order page back n forth? Isn't an error suppose to be thrown/shown if order cant be placed? Wasted my time trying on the app. Swiggy is far better!
09/24/20 - There is no proper support and commitment of cashbcks and promos. It's been more than 24 days, still my issue didn't get resolved. Chat agents have no knowledge and suddenly they will close chat window. It's very bad experience on chat. 😡😠
09/29/20 - Amazing app . I use it very much but it costs much money of taxes and charges.the dilevry charge is so much. And they dont have change money. Its tough to handle all these problems.
09/20/20 - Zomato had an additional discount if you used Citi credit cards. However, while trying to pay with a Citi credit card, I kept receiving a payment failed error. I was able to complete a transaction using the same Citi card on another website at the same time Zomato said that Citi was facing technical issues while processing my payment. This clearly proves that Zomato was deliberately rejecting payments in order to avoid giving a discount that they themselves alerted me of earlier in the day.
09/19/20 - I would like to share my experience which might not be same with every individual. We have started new cafeteria but the support from the Account Manager is worst ever. Very much lack of information. No support on the time. No help is provided when actually needed.
09/18/20 - Dumb stupid App It shows more than 10 restaurants delivering to my location once i order something then all of a sudden it shows no restaurants delivering to your location. If i adjust the location pin to somewhere from my location(just like next street) it shows the restaurants but in my location it did not showing any of them. STUPIDITY AT ITS BEST.
09/25/20 - Bug Report: your delivery boy live tracking is not working. Locations are not live updated. Probably because your delivery boys are granting gps permissions to the rider application only while using the app. This is a bug kindly fix it.
09/28/20 - Very ridiculous services provided by your team to me...from one month continuosly I am raising my concern but till now I didn't receive refund of my order even after sharing the picture of messed up cake...worst experience i had with you guys...your both mail and chat support team is useless...😠😡😡😠😠😠 I don't even want to give you one start as well buy as I have to one that's why I given your team one start otherwise your team will deserve minus points for your services.
09/23/20 - The new voice direction audio cannot be changed. The design is such a way that we cannot change the already saved voice recording.
09/18/20 - No dark mode yet, that's very surprising. I don't open the app at night to order food as the white color is blinding. Big thumbs down. Edit 18-Sep-20 : Still no dark mode. Wow. This is unreal.
09/20/20 - The pro membership is a waste of money. They will immediately stop delivery from all good places near you once you take the pro membership. Also you won't get a refund. Finally the support is lame and of no use, they will waste a lot of your time, do nothing and frustrate you till you give up.
09/25/20 - App does not update information at all, i changed my number on the app 2 days ago and it shows on my app that it is updated but it still shows my old number leading to orders being cancelled and me losing, money horrible system
09/25/20 - Their customer support is worst. I didn't received my cashback on a order, I was fulfilling all t&c. Still they didn't gave my cashback. Chat support is unhelpful and there is no other option for complaint. I'm uninstalling this app. There are many similar apps available with good customer service.
09/28/20 - very bad app. difficult to sign up. soo much sophistication to handle the app and order any food .so much hard for transaction methods also.no availability of cash on delivery and other online transaction like G pay
09/10/20 - Post the latest update app has become useless, For some of the restaurants not able to see the food items and on the other devices it's perfectly working fine. Kindly response the issue instead of telling write an email to support team.
09/15/20 - So you have just simply disabled Zomato chat option! So much for the customer interactions on twitter! By posting humorous tweets, you think you win people's heart when you have disabled the chat option on the app, because of which a customer can't even complain about their bad experiences! Cheaters!
09/26/20 - Not at all good...app has issue...same order placed three times and 1 order has been cancelled...and payment has been debited twice...after all this things not ready to accept their mistake....very very bad experience...I would rate zero star
09/19/20 - Almost forcing buyer to buy pro.. Stop being that desperate to get user to use Pro.. Showing ads in between while browsing the app.. Then you give ipl cashback.. To redeem it you need Pro.. So you need to pay money to get money.. Well tried.
09/16/20 - Mobile number changing option very bad i have already change the number but all delivery boys calling to my old and wrong number so improve the option and showing the corrct numbers and add the app option for helpline number
09/15/20 - Live tracking is not working correctly...i thought it was my phone's problem...but checked the same.thingbon different phone...same problem occurs
09/19/20 - Such a worst app.Iam facing problem with login it says my phone number is linked with some other account so I cant login atleast there should be way to solve the bloody issue .
09/27/20 - Its a great idea of a platform - but that's where they've stopped, at the idea. The customer service is disappointing and useless. Most of the times they've got a passive aggressive stance with customers - if you don't like dealing with difficult situations you shouldn't be in customer service. The delivery - in short is pathetic. There's very few restaurants I've come across so far that care about delivering on time - others are completely carefree.
09/05/20 - This app is good to order. But sometimes restaurent names are similar and gets difficult to identify the correct one. It would be really helpful if restaurent details could be accessed through ordering portion as well. **revised the rating to 1*** Too many ads an notification added now, also their pro membership is not good for end user. Also to make sure it shows delivery on time, their delivery clocks adjusted automatically. What is wrong with the surge price for no reason.
09/01/20 - From 5 stars, I'm marking it down straight to 1 star. Rolling back Zomato Gold was absolute dick move. Not only that, your chat support has some amazing champions who find it perfectly okay to give a Gold customer a 1 hr run-around and forcibly close the chat from their end, not once, not twice but three times. All the while cursing under their breaths and wishing for the eyesore customer to quit on his own. But I didn't quit and they closed the chats on me three times within the span of 1 hr.
09/17/20 - Costlier than direct visit to the hotel.. Price what here in the app updated more than actual price in the hotel.. Then here they provide discount.. Non sense...
09/04/20 - Registered for the account, purchased the pro membership without problem, but once i wanted to use the benefit, they told me i have to register my number. Tried the OTP verification to no avail, tried up to 3 different numbers, nothing. Try again the next day, still nothing. Reinstalled the app, still failed. Emailed the zomato, only automated response, been more than 2 weeks and still no response. Hi dev, i have emailed you 3 times including yesterday right after i submitted this review.
09/06/20 - The downgrade from gold membership to pro has just taken the main attractive thing about this app . It's useless to have a 20% discount on an order after paying for the membership . It's just not worth it. I would have happly paid more if you wanted guys increased the price of the membership rather than doing this. Before that I couldn't have thought of an app which could have competed with the great gaint " Zomato " but now , I think otherwise . Someone out there has an opportunity now.
09/02/20 - For the last few months, I am unavailable to utilise my Pro membership. No matter what day or restaurant, whenever I go to pay for an order, it always says that sorry, this restaurant has closed online ordering. This is happening only to me, rest of my friends are able to use their membership. On your agent's advice, I uninstalled the application and reinstalled it, but the same thing is happening and despite assurance that it'll be escalated to higher authorities, nothing has happened !
09/02/20 - After so many online orders, the app is not good enough and the updates made it even worth. The old way of support online by chatting is frustrating. I am using the app for one reason: there is no alternative. The most crazy thing that they deleted some negative reviews for the restaurant! This is the fifth time I communicate with Zomato support: The most bad, stupid and useless support ever for such a famous App used by millions of people in so many countries.
09/13/20 - The delivery people sometimes i don't know they eat your food or what is the reason i don't know but they do not respond to the calls either switched off or oit network coverage area. Then the app brags so much about the refund in 2-7 working days which would reflect in the account, but that too doesn't happen after waiting for 15 days, such a looting app.
09/21/20 - Very very very poor service. Every time when I open this app not a single restaurant will not be available to order not this first time every time. Useless app.
09/09/20 - You need to get more offers and discount.. please get it improved also your services are not that great.. recent update and changes have fu**** up paid memberships.. that y dont feel like to buy one.. I hope you got the message..
09/21/20 - New update sucks. Most of the restaurants are not delivering to my place now. Plus new pro plus thing is more confusing then ever. Swiggy has much better UI.
09/29/20 - for past three weeks it doesn't work properly...it always says try again though i have a good network
09/05/20 - Been using this since 2 years ago, when its stil Gold, then your New "PRO" Version came out and it straight damn useless, even we paid for it. Tried it in few places over and over again but still failed. Do not launch if your system still half cooked. Fix this before you lose more user.
08/14/20 - App goes nuts in the evening , have been trying since the last one hour , the restaurants just keep coming online and offline , one minute it shows me more than 500 places , then it goes down to 3 or 4 places , then again it goes up to 100 places , then 30 , then no restaurants are available , I don't know if it's a bug or an error , ordering dinner has become a nightmare on this app . This has been going on for the last few weeks . Please do something about it.
09/05/20 - From 5 star to 1 star It was a great app but then with every update they turned it from great to bad and now worst! 1. Even though the restuarant is open n available the app keeps saying that restuarant is not accepting order 2. To bypass it this absurdity you will have to uninstall n reinstall the app multiple times, n finally you might get lucky. 3. My favourite restuarant which very much delivers to my location is suddenly shown by the app as 'does not deliver to your location'. UNRELIABLE
09/24/20 - The most pathetic app ever.... I recently installed it and the first order I placed got cancelled after the transaction and at that day i had an option to chat with agent regarding the order so i requested for refund or atleast complete the order and i was informed by the agent that i will be getting the refund within 5-7 days but its more than 7 days now and i haven't got the refund yet...and also there is no option to chat with an agent now
08/03/20 - Do NOT trust with your Credit Card or other payment details. They turned on auto renewal. No problem. Supposed to be not a big concern. I asked if my active paid subscription (valid for 12 more months) will be affected if I stop auto renewal. The chat representative confirmed that my 12 remaining months won't be affected but when I hit the button, it removed my Gold status. Again, supposed to be not a problem. I've politely asked for them to fix and revert the glitch. They-would-not-budge.
09/14/20 - They don't even have a customer service number so that v can contact for any issue and only chat option is available it's too difficult to explain the issue over message
09/13/20 - After installing the new version why only egg and veg option is available and for that reason we are unable to get chicken dishes plz fix it asap
09/25/20 - I am a prime member and after ordering the app is not showing any details of my order even after taking my payment its been a year since i a pro member and i have a renewal coming up next week but with this service i wont renew as well as not recommend to download this app
09/09/20 - I tried several times to update my primary phone number but even after it showed that it was successfully updated the Zomato valet keeps calling in the old number
09/06/20 - The delivery service is good, however the chat process for complaint or any other issue to be highlighted is pathetic. How can one only select from the options available for it...when there can be different types of issues that can arise in this. It feels like you do not want proper and honest customer feedback that also makes it look like you do not value it considering you have only provided the options you think are the most general type of issues that come up. It's pathetic.
09/09/20 - Recultant to use the app after the new pro update. Zomato has essentially divided their old 40-50% discount offer, in to 20-30% + pro 10-20%. Now while a lot of customer have the pro feature due to the free membership given few months ago, this meas during n a single meal order which is the most common order, a customer can only avail 30% discount which literally kills a lot of the regular single meals user and forces them to move to swiggy. The new discount structure is an atrocity.
09/26/20 - Next level cheap tricks used by zomato. My brother does not have a pro subscription but I do. For the same address he is able to place orders in restaurants but I cant. As I can avail extra discount on pro eligible restaurants I am barred from placing orders saying no valets available. Kudos on the fraudulent tactics.
09/12/20 - I can't place orders through this app since December, it's always saying "sorry there was an error" or "payment mode not recognised"
09/15/20 - Degrade the version from gold to pro . Delivery fee applicable even being a member of gold pro. Minimum order required 300. If for one meal you have to spend 300 to avail offer of your membership
09/06/20 - Using your app from last 3 years. But now you are started cheating the customer. Why i am not able to see discounts..there are no offers available. Every time you say this offer that offer but there is no offers tab in your app? Earlier it was there but you removed it for me? Why? Updated the app also.. but no change. Uninstalling your app for forever.
09/22/20 - It is not working . When I open a restaurant it is written that something went wrong please try again I tried a lot of times but it is not opening
08/14/20 - Used to be a good app earlier. Food is cheaper if you go to the restaurant or order from them directly. Shows restaurants out of the normal delivery radius first on the list and then charge a distance fee. As soon as it starts drizzling or light rain surge charge is added. Zomato pro feature for just a 10% discount on delivery? Who needs a membership for that now? Like seriously finding more ways to charge the customer is not working.
09/23/20 - Uninstalled. This app not working in my area. Even the customer agent doesn't have a clue about the issue. Thank you for your service. RIP
08/15/20 - I used to love this app after the gold membership came in...but this is so bad to see that you don't even inform your customers that you're changing this and suddenly we see that gold is converted into pro. And this pro thing is just loot..no benefit for your customers. This is really disappointing and I would never use Zomato from now on..this was the worst thing you could do Zomato. You'll be losing a lot more customers from this. Such a bad decision.
08/16/20 - Will change once issue is resolved. Tried to use Zomato Pro for the first time in a restaurant. The app asked me to verify phone number. I wrote my phone number (with the correct country code and everything), but the OTP code was never sent. Tried it over and over again but it just won't work so I ended up paying normal price.
09/15/20 - Canceled useless Zomato Pro membership, but now unable to use credits. No respite after reaching out multiple times through inapp customer support and on Twitter.
09/09/20 - It shows food is being prepared , and will be delivered on 20 minutes but will be showing the same for 30 minute, it takes more than twice time which shows in app
09/22/20 - Checkout process is very slow. always showing 'try again'
08/14/20 - Whenever I'm trying to have a chat with CSR by clicking on help section, it again and again takes me to home page. Also I have noticed just now that you have removed your 1+1 offer on food or 2+2 offers on drinks. I have paid for the subsricption to avail the above mentioned benefits at most of the places which have tie up with zomato, but this too has changed. Even if ur providing discount, it has cap for max discount (its better u provide flat discount of mentioned %age)
07/28/20 - The App was good earlier but the recent update has made it less user freidnly and more complicated as most of the hotels are not been searched even when they are linked with zomato. Reviews are not available on the screen. Everytime to find a particular place need to search it on Google and later it switches to the app The app itself does not finds the place directly You people need to work on it or need to go back to the older version
08/15/20 - App is good. Just wanted to comment on the ZOMATO gold to pro so called upgrade. That is actually a downgrade. They have taken off the Buy 1 Get 1 offers and added 10-25% off and are claiming as an upgrade...not sure from which angle. Zomato might think this as a strategy, but customers who bought the gold memberships usually sees this as cheating. Amazon food is in for the competition now. Let's see.
09/10/20 - I don't know why you have added additional charges (tax) and then giving the same amount as discount . Thus wasn't there earlier .are y ou making a fool out of us😡😠🤬
09/11/20 - Unable to order because house no/ flat no field is not taking any value. And save button is not highlighted
09/25/20 - Pathetic , money has been deducted but kept waiting for order confirmation for hours, the chatbot in support section does not even allow to raise query, waiting for order confirmation for 1 hour at night is irritating .
09/16/20 - Poor customer service. One in every few orders you will lose money either due to an offer not applying properly or the app not working properly. Finally the customer service is only by chat and will give you pre-wriiten answers which is completely useless.
08/21/20 - Your gold membership just sucks... You can't even add small update for logout from all devices even after complaining & suggesting you add that because it is hampering the privacy of my account.. But still nothing is done for it... Worst experience ever with this app... I'll never ever purchase there membership for sure. Can't even add proper updates as per suggestions & they want only positive feedbacks for the service, how selfish of you people ! Will not recommend to use there gold service.
08/16/20 - Used to love GOLD option from my subscription to 1+1 food and 2+2 drinks. Suddenly changing to PRO after i renew my subscription without explaining the detail of PRO features which is really SUCKS!! NOTE THIS!! NEVER EVER SUBSCRIBE TO ZOMATO AGAIN. You cheat on us and PRO features really useless at all, you pay for nothing, trust me, dont subscribe any offer from ZOMATO PRO, cause its the accronim for ZOMATO UNPROFESSIONAL.
08/15/20 - From last update whenever I try to apply any coupone it pop's up error checking payment status kindly rectify the issue. For gold order also same issue when unlock gold Update Have sent mail and it's one month haven't received any update or reply also had word with social media team on twitter they said will reply you but haven't heard from there as well. This is the last time I have bought gold. Swiggy is far more efficient in providing services.
08/27/20 - It keeps lagging and doesn't work. Everytime I wish to order food from the app I have to uninstall it and resinstall for it to start again. I have a Zomato gold membership that I've paid for which now I'm unable to access due to this app issue. I have written to Zomato via mail and have received no response yet. It's been two months now
09/22/20 - One of the worst back-end support team. Never solves problem, always try to make excuses.
08/17/20 - Updating after pro. It was all good till the Zomato pro. It's like going downgrade. We bought gold membership for 2yrs looking at the gold benefits and now you guys took away all that with this pro, which is just 20% then what was the use of buying the gold. Really Very disappointing. Just a loot
09/19/20 - So many trackers. Respect privacy. And stop asking for location everytime we open the app which is Annoyance.
08/21/20 - Membership cancelled by system, please reinstate!!! Tried to deactivate auto-renewal for pro membership, telling me that i should still get the pro benefit until feb 2021. But after a while, my pro membership is gone. Tried to check again, but no luck. Asked customer service, they said my pro membership was cancelled in app. Didnt cancel it, dont know how come it can be cancelled. Need to be reinstated, but no answer from zomato team. Be carefull people, there is something wrong w the system!
09/19/20 - 1. The "remaining time" is misleading. 2. Use C° instead of F°
09/10/20 - I've ordered 3x for this past 2 weeks now but they keep calling my friends number. I did my best to change update and delete all info not related to me but still when i placed order it still appeared my friends number that they will call for any related deliveries. Chat support is rubbish telling me the samething assuring but still happening. Told me to do steps which are not appearing or not showing upon viewing my orders. So frustrating.
08/14/20 - I had the worst experience with this app for 2 times. I placed an order and during the payment it got failed but my money was debited. When I tried to contact the support team I ended with a chat bot which is completely useless, which said I'll be getting my money in 7 days time(which I haven't received till now) and the same thing happened again now but this time I made a huge order. There was no proper response and so pissed in chatting with a bot instead of a customer service person.
08/14/20 - Pro membership is in reality a downgrade in guise of an upgrade. Nothing has changed. Long term subscribers are not eligible for subscription refund guarantee as well. Zomato filled their coffers and forgot about the users who contributed. They shamelessly asked everyone to buy Gold during crisis and then switched the button on them.
07/26/20 - Always loved it but when I wanted to talk to customer service they don't even respond on chats. They say that they are transferring chat to some other agen but they don't reply after that. Worst app. We can get food from any other app too but the must part is customer service and satisfaction which is totally missing.
09/12/20 - Looking for restaurants near me. Not sure why, but the distances are all wrong, location is allowed. I miss the old app.
09/20/20 - Chat support is not responsive. Very bad service.
08/17/20 - Do not update to latest version, you will lose your gold privilege 1+1/2+2 .. I lost mine :( then wat was the whole point of taking membership cause if you connect with restaurant, they will deliver cheaper than using pro .. What a slap to the face ,Zomato! Keep at it and you will find yourself sinking faster than the Titanic!
08/12/20 - App is crashing, it only opened the first time. After that it's showing something is wrong please try again. Update: I don't wanna know how many different types of pasta are there or banana is a berry or not. Just make the app a bit faster or come out with lighter version of it. I am able to open youtube and playstore but not your app.
09/27/20 - Can't make payment for 1 month and zero support from Zomato, chat support just says system issue and we are fixing for 30 days!!
08/18/20 - The concept of increased price on app with additional delivery charges makes no sense, its better to go to resturant and pick up the order. Also introduction of pro without due notice was a cheap trick. I bought Gold to avail the benefits, incase it's not available please refund the subscription amount it's hardly been a few days since the subscription is availed.
09/09/20 - Showing ads as if they provide free services. --- Way too high delivery charges. When accepting payment online why do you add round off amount.
09/20/20 - Items price is more to compare with actual hotel menu price. And there is no benefit for pro customers.. its all marketting gimmicks..
07/16/20 - Post the recent update I find the Gold membership things disappeared. I had membership till 2021 but now I don't even find in the filter neither at my profile regarding my gold membership. Or if I am incorrect please guide me how to access the gold membership, as I don't see it at all post the new update. If it's my mistake in using the app I will change the rating from my side, sorry in advance. But right now I am having no detail of my gold membership showing up in the app.
09/05/20 - I cant change my phone number linked to zomato. It still uses old non functioning number in all orders. I use email to login. I checked with the support but they are not able to help.. poor implementation.
08/30/20 - Such a great service! I cannot find words to express how happy I am when I see the tax amount reaches to sky high (around Rs. 82). Also an user cannot take advantage of promo codes even though payment mode exists. Silly, how will Zomato loot our money then? Love the way you cheat your consumer. Keep up the good work! Note: Was looking for rating less than "0".
08/28/20 - Bloody pathetic experience. They show the incorrect data of the vallet temperature. Their support is pathetic . Support guy taking the higher temperature of the vallet very lightly and giving explanation that it might be app issue that temperature showing incorrect. Bloody fools. They don't even cancel it free of charges. No such policy that's the statement they make.
09/02/20 - Its impossible to get connect to the support team and get a query resolved. The software is very good, it keeps on sending promotion and closes the ticket on time without even resolving the actual customer concern.
09/20/20 - Many of the restaurants listed show delivery, later they call stating we don't deliver @ your address. App don't show updated data in this way. This is not good, unnecessary trouble of cancellation and refund.
09/17/20 - App is good but the service is very bad the chat is just useless...kill your time ,order not reach on time .
09/20/20 - Took pro membership, since then not able to see restaurants for my location But able to book from other account for same location. Not a good response from cust support
08/16/20 - This pro feature is irritating, i had gold membership, in which i get an order for 300 and get a dish of 300 free .why should i go for pro feature where i get only 20% discount and you are saying this is better than gold ??? I need my gold membership back as soon as possible. I had paid for gold feature not for this pro feature . Look into this matter
09/25/20 - From past few days I cannot place an order on the app and the app is showing all the restaurant near by are closed or currently not accepting any orders!
09/21/20 - Crashing...everytime I refresh or view new options it shows try again.
09/16/20 - Zomato gold had great offers but ZOMATO pro is just a downgrade. Zomato is clearly cheating with gold customers. Without permission of gold customers they are forcefully changing there gold customers to pro customers.a they are saying pro has more benefits but after checking pro is nothing more than a cheating. ZOMATO is misleading its customers. I guess there business requirement has been changed...
09/06/20 - The app has chat option for the customers which is useless. As there are inbuilt answers and we do not get exact answers what we want. There should be at least one customer service number where we can reach.
08/26/20 - Clear cheating with pro upgrade. With gold offer total cost was coming Rs.317 inclusive of taxes for Two dishes cost each Rs.250. With Pro updrade same dishes of 250 Each, the total cost is Rs.449 Inclusive of taxes. Do not go for Pro upgrade. With Pro you only save 50-80 rupees not 40% as mentioned. Cheating character is back in Zomato
08/23/20 - Gold to pro is just for showing off. The real benefits was on gold. Because, 1+1 and 2+2 was a good deal for us, provided on the dinings. This pro version sucks. Gold was much better to have. Make the ui easy to use in the next update pls. It's a request. Dont change the ui.
08/20/20 - Order confirmation is not clear. It takes someother options which are being searched after you add your selection to the cart. It automatically updates your search in the cart which is annoying and there is no option to change the order. It doesnt ask for order confirmation before going for payment. I feel cheated on this app. This is my second purchase. Probably I may not use this service again.
09/09/20 - Using HDFC credit card for payment still the offer was not applied which was on HDFC credit card.. Hate it...
09/25/20 - Unable to contact zomato for any issue. Chat does not allow us to write what we want. Need a helpline.
09/15/20 - Very bad app I've experienced.i'm an gold member and since they support us(the customers,)very bad sevice.being an gold member,if we browse there's no restaurant available....
09/05/20 - Guys, this is just frustrating... the app will not let me login on my mobile. I will try and hang on to the app for a couple more days in the hopes that someone from your team will respond.
09/05/20 - This app is a fraud... I have ordered a shake that was "buy 1 get 1" offered and it's automatically applied. After receiving it found only 1, even support team is soo noob that they cant try building order and see for yourself. The offer is still showing even after complaint but instead rectifying the mistake they asking me to be understandable wow.... Even having screenshots proof I can't share to support team. Being a experienced software developer I can clearly see the fault in there system.
09/10/20 - Useless app, if email I'd already registered, then atleast it should show option to go bck n use another mail id.. Useless
09/10/20 - Something went wrong please try again 90% of the time. Device: LG G6, Android-9, airtel-4G
07/18/20 - These pathetic wastes of life can't even create an app that shows a map of your search results. Also, the map on the website doesn't update when you move it around. It just freezes, regardless of it being enabled to automatically update. I'm done using Zomato.
08/01/20 - Pathetic app to order food. Restaurants hardly keep their menu open here. I wanted to order food and saw 480+ restaurants. Choose one and then none of the dishes coupe be added. Refreshed the page and rests came down to 300. Once again chose the dish but couldn't add. Refreshed and it came down to 210. Again tried and same result. Now it's down to 80 or so. Don't even bother paying for their Gold package. Utter waste of money.
09/15/20 - Very bad app it does give a clear ans...ver bad habits of this aap ....it has support but it does not support us...fake things
09/13/20 - No offers but high delivery charges and add-ons and food prices are high and doubled sometimes in comparison of offline price.
09/16/20 - App is getting worst day by day,, lags Everytime how I can check order history, after fortunately finding that app. lags Everytime.....!!!!!😡😠😠😡
09/13/20 - Longtime using,but there have no promo code to use discount sometimes.
08/26/20 - It's a stupid app, they are just experienced in replying with computerized messages. They cannot reply with logic & on time. They cannot help their customer on the spot hence they only provide a so called mail ID. In my case, my valet was not answering my calls, running late, I seek help but the beautiful zomato support said 'please mail us on this naam ki mail ID'. A person should wait for food when zomato mail answers back in a week, what about time?
09/13/20 - The app has many problems, and they don't serve the customers properly.. WORST APP EVER!
07/13/20 - I'm using oppo F11 pro device, this application is force closing while trying open. In my device other applications are working perfectly but Zomato app is not working at all. I contacted the Oppo company and they have informed there is no issue in phone. If there is any solution for this?
09/11/20 - Your system debits the card before restuarant confirms the order. Have faced this issue on multiple occasions now where order has been declined by the restaurant but my card has been charged. This goes against fair accounting practices. One would have expected a big player like Zomato to confirm orders before charging the customers card.
08/25/20 - Stop showing forceful ads on YouTube!! So much so that it's frustrating!! 😭😡🤬😤 Can't bare anymore your same repetitive ads every time I open YouTube.. Brain just gets irritated just by the word Zomato now.. so frustrating.. so frustrating forceful repetitive ads playing on YouTube all the time is such a aweful aweful brand recall 😤😤😤
09/28/20 - Very irritating app..old version still better...not showing food price but instead search restaurant..
09/06/20 - I purchased Zomato gold pack..but without any consideration the Zomato gold was converted to zoamto pro...which dosent offer u any advantage...and plus the taxes that are applied are too heavy to believe...once my favourite app is now the worst app for me n probably many more who loved the original Zomato plan...
09/11/20 - There is no column for 0 star. Double payment made, not resolved
09/24/20 - My zomato account is blocked for past 4 days i dont know why i was told the error would be resolved within 48hrs but still it is blocked
08/22/20 - 3rd class service...locations problems... app crash... online payment problm NO Customer care number..even no proper chat option for order status...I have not yet received a refund for an order that was canceled a month ago .. and there is no option to talk directly at the same time ... why do you want feedback by mail every time ... why don't you talk by direct one simple call.. . . ??
08/15/20 - I used to love this app for its Zomato gold feature. Which allowed user to have one dish free with other, but with this new update which changes Zomato Gold to Zomato Pro is now totally useless. They take our money and changes the feature in between that is totally a fraud in my opinion. Such a bad customer service Zomato...
09/04/20 - App is full of bugs.. A restaurant serving both veg and non veg items.. But in the app only displays veg only.. Unable to order for non-veg. Also if trying to order from previous orders. It is not picking up the Right quantity.. And only answer from customer support is sorry for inconvenience.. They even can't call up the restaurant and confirm this bug. However the restaurant is getting orders from other customers. How weird is this..
09/07/20 - Pathetic reason from customer support via chat, Most of the promo codes doesn't work in the app. Just a simple way to scam users for Gold membership by assuring 50% off and offering pro saying 20-30% off. This is the lowest level of fraud.
08/14/20 - Payment gateways doesn't work and seems they do not have intention to correct the issue. Pathetic service. 14/08/2020-Same issue until not resolved. More than ten times reported, but nothing has been done until today. My money always getting held by them and then it will get released after many months time. Even they don't deserve 0/5. Many ppl should be fired.
08/31/20 - Worst app ever i had to pay twice due to some technical issues and they are troubling a lot to get back the money. I hope this issue be solved soon
07/25/20 - sometimes, its worst app.. there isn't any customer care number mentioned. and when i try to call on the number which i got from Google, i get no response.. so, please tell me, for failed payment, to whom should we approach. amount is deducted, but order wasn't placed. whats wrong with ur team and services??? u guys aren't taking ur customer seriously??? its been a month and i Haven't received the refund of failed order...
08/24/20 - I dont like pro upgrade. You cheated on costumers. Making fools of them. When I place order during Gold membership, my order costs me Rs.390 without adding any other offer other than applying gold. But in pro membership, same order costs me Rs.520. I've to pay a total of Rs.130 extra even after applying additional offers. You offered different scheme and changed it according to you condition in between. You've done fraud with the customers. I don't want pro upgrade. I want gold membership back.
08/22/20 - very very bad experience I have with you guys.. and your chat support members are not ready to sourt out the issue witch customer are facing through it. it was like robotic there will not ask or give that information to use there will directly cancel the send message of refund that's itt. no further assistance no apology to cx nothing.swiggy is dam dam better from your app it's better to uninstall
09/11/20 - From last 2 hours waiting for my order. when complaint the same on customer support he/she says that u will have to pay the amount of cancellation. It was a good exp before but now they are pathetic. After above bad experience unfortunately I installed this f*ing app again. And again they f*ed me. I enrolled in their pro programme and made a mistake. As per the commitment there would be no questions asked when backing out. But it is not like that. This a price I paid for ignoring bad comments
08/24/20 - The chat option is meaningless. Only predefined questions and answers are available. No option to type what we need. This is like, you are expecting the answers for the questions you want. Not the answers of customers.
09/13/20 - It was bad experience when I was charged twice for single purchase my wife paid by paytm and I paid cash.Even after regular reminder no one from Zomato team took initiative to solve the issue.Today is 13/9/20.No refund till date.
09/14/20 - Complete wasted 3_4 hours....i ordered 2_3 times but they cancelled my order after 30-45 minutes and my money is also stuck in paytm wallet which is useless i don't want to recharge or anything...thank you zomato for this now it's time to uninstall this useless app
09/20/20 - 100% cashback if order in time , But edits time to be in time
09/24/20 - What is happening to your service? Orders getting cancelled all of a sudden, partial refunds, no chat support to know what is actually going on??
08/31/20 - pro is a complete scam charge 99rs and give a discount of 110 do u take users to be fools, better deal on swiggy or any other app without paying a premium. No mater what combination u use , the savings it shows is just a gimmick .try this build order for same stuff from swiggy and Zomato pro u will see what im talking about. And now they have forced the auto renewal feature on the users also.have asked for a refund and uninstalled the app.
09/13/20 - Auto upgrade of Zomato pro is the worst thing ever happened. And it's not upgrade it's downgrade actually.
09/04/20 - The fact that a customer trying to use your service is forced to download the app because your main website would not accept his card details just says it all. Try to improve your main website so as not to lose out on future business.
09/01/20 - There is no option to write any complaints and the scope has been reduced according to the will of the zomato which is very unfortunate and disappointing. The customer cannot make any complain which they have other than it is already scripted.
08/17/20 - Worse app ever... Every hotel Menu is manipulated.. This app increases the rate of each product up to 20-30% and then charges an extra amount as Service tax and delivery fees.. So literally we could go to each hotel in a cab and buy the same item and even then we will have Balance amount with us
07/25/20 - Such a worst app they don't even display our feedbacks and ratings on the restaurant's whim they tied with. Top of that U cannot share pics of ur incorrect food order directly during the chat or any where else in the app. We need to mail them separately and they will take action in 24hrs. God knows I am still waiting to hear from them. They simply making money and redeeming their losses incurred during the lockdown. I don't suggest this app. Bros/Guys, go for SWIGGY. I INSIST AGAIN.
08/21/20 - I'm in love with this app. whenever i feel hungry i'll go threw it and find everything on it whatever i want to eat . The customer support is very helpful if the food quality is not good and the package of food is not well packed , then they'll refund you the whole amount you paid . 😊
09/02/20 - Very bad app..i lost my money 2 times.They are cancellingour order with out any reason and without informing us. Sometimee we won't get the cashback. Cashback we will get like coupon only.for redeem the coupon we need to but differenf thing.i have mailed them But i didn't get any reply. Bad customer care service and chat.
08/17/20 - bought gold membership in December and then even after few months lockdown started. Now when everything comes to normal, 1 on 1 membership benefit is removed and you guys tell us that gold is upgraded to pro? Can you tells us now what is the benefit we are getting now for that membership amount we paid?
07/25/20 - Worst experience in last few orders. Items are always missing and unfortunately there is no place to complain and get a resolutions. As the "Report Issu" column never shows the add-on/sides added to main dish, hence when these items are missing you can't complain. Also, no customer support via voice or chat is of any help. They reply too late to wait.
09/12/20 - I paid for the gold subscription which is now converter to pro and the benifits are not the same
09/23/20 - Price too high compare to original offline Price at the restaurant....Many times 50% more price compare to original price
08/16/20 - The App isn't working like it use to be and now it stays on standby or something and there is no proper update on the order delivery estimate time. it takes more than the give time to deliver and even the prices are high as Compared to direct order to Restaurants and dine in. its no more nice to order thru Zomato, good service has been turned in to worse. and some times it feels like a mistake to order thru ZOMATO.
08/02/20 - Please update this app, Delivery is soo slow, All because of the address input problem, It selects surrounding location but not the exact location where I live... And a delivery boy comes saying ''Please uninstall and reinstall'' Surely I would uninstall but never install again if services stay this bad.
08/17/20 - The chat support is quite weird since it has no option of assigning to the agent before delivery of the order. Further, there is no call support. In times of issues, there is no support provided and hence users are left helpless
08/21/20 - Recently they change the membership title to Gold to Pro it's worked perfectly till now when I updated the app both pro members ship and gold membership seems not working. The gold membership seems working only for dine out not for online order.
08/16/20 - This is not done. You can not change conditions with which we have subscribed post subscription. You could have made it applicable to new users but not old users. If this is going to happen I don't won't my zomato gold ID. While i respect your right to alter the T&C for Zomato Gold, at least honour the validity of our respective memberships before changing a policy MAJORLY. Trusted you and paid up front for a year. Don't betray the trust!!!!!
08/16/20 - Very bad experience with ordering Pizza. With delivery promise of 30 mins, it reached after an hour. Number provided on App for contacting Domino did not exist. There was no way to connect to domino for ordered pizza. App help chat is useless with limited pre fed options. Unable to connect to Zomato or Domino executive to resolve the issue.
09/11/20 - Dumbest customer care ever. The bot has a predefined set of queries. But no option if the customer's query is not covered in that set. Utterly stupid.
09/08/20 - The app was great and i had a gold membership. Now they downgraded the benefits of gold and it is a complete waste. I have wasted my money on it.
08/03/20 - App seems slower with each iteration. Zomato's service is slower than app. And, infinitely more unreliable. Customer service is non-existent- akin to a bot reading from a script. I expect a rival with better service to spring up soon in same space.
08/14/20 - Hello team, I'm a Zomato gold member and came to order something and realised Zomato gold is pro. Ok! So I move ahead and try to check for restaurant which offer 1+1 on delivery. But guess what...You guys have changed the complete UI of the app. I can't find the restaurant which offer it. I ask your support personnel to help and they are again so confused. This update has got me exasperated. They told me to update my app to which I responded you guys need to update yourselves.
08/28/20 - Horrible! Any app that runs away from addressing your concerns via customer care executives is shady. The support chat prompts you with answers they want to hear. They send you non vegetarian dishes even if the whole family is vegetarian when you are back after a hard night shift and then ask you, "oh did you have a problem with your order, would you like to give feedback". We are dying of hunger here my friend and no amount of cashbacks can absolve this. I am unstinalling this app.
09/11/20 - How do I change my mobile number, edit does not work nor does Uninstalling and reinstalling the app, no reply to my email sent to zomato either, very frustrating
09/13/20 - Thank you the best food delivery app for you service. I mean it. You took only 1.30 hrs to deliver food from an outlet which was less than a kilometre away. Great! The next thing I am doing it uninstalling the app.
08/17/20 - They've upgraded the gold scheme to a pro scheme, which is absolutely horrible, i want my buy 1 get 1 not 20% extra off. The old app was great, now we have to put up with this sad excuse for a discount.
08/14/20 - Worst of all time, app crashing, not able to register, saying "something went wrong". Tried all available methods. Improve your app UI instead of putting glossy pics at startup. Poor user experience.
07/22/20 - The app is with very confusing options and notification. Once the payment is failed it does not confirm whether the order is on or not. I will recommend to check other apps and make it easy and free to access.
08/18/20 - Unresponsive app & so mean to his customers. Did not solve my issue even not to response to my msg and mail. My ticket ID is 5890340. It passed already passed more than 48hrs. So please never go to for this app.
09/26/20 - App works very slow and chat with us not work most of the time
09/22/20 - Their grievance redressal is pathetic. If money is deducted from your account and they dont receive it, still, they wont even provide for as much as a call back. And the chat option almost never solves your problems. I just lost 1,500 bucks for nothing (no order placed). And I have been trying to contact them. But they havent at the least provided for a call back. This doesnt happen at swiggy. At swiggy, they even provide you compensation for delays or incorrect items.
09/12/20 - Where is Search? Basic functionality of search has been removed. Who makes these kind of decisions? How I am supposed to search for restaurants? Pathetic experience.
09/20/20 - The coupons provided to me by the zomato agent on zomato app, the coupons are not working & are invalid & the history on my account has been wiped out. I'm really upset. I want a resolution asap!! Not recommended app!!
09/17/20 - only fake concerns.. no problem solved.. its worst. always taking side of resturants.. not for costumers..
09/26/20 - Your customer service is the worst. I tried to contact so many times. Everytime something went wrong. And you are cheating your customers. I got cashback by zpl and then next day it was reverted. Why ?
08/29/20 - Address change option not available after placing order. Atleast before a valet is assigned there should be an option for changing address so that if by mistake we have given wrong address we can give the right one. Because of this problem, valet charges Rs. 20 extra for delivery even when we have already paid for delivery while giving order. This is disgusting Zomato.
09/07/20 - I purchased Gold membership for a year but Zomato changed it into Pro which is not beneficial. And Don't buy its membership. It is not worthy now. Gold had good deals not in Pro.
09/18/20 - Delivery cost sooooo high for no reason.... Sometimes the app never opens or closes automatically while placing orders!!
07/18/20 - Since I updated app I am not able to apply any valid coupon code and not able to change payment method to any listed Zomato restaurant order. Giving following error while applying coupon code and then it's redirect to home page, " Sorry! Error checking payment status. Please check your order history to confirm if your order was placed. "
09/03/20 - Worst app. My money got deducted from my credit card and in the app it is showing payment is pending. Going to support and help section but not loading . Only section that is not loading is the support and help section
09/07/20 - I have been using this app since a year, so far no complaint, was happy, but recently I had issue with some orders. The reason and the solutions I have received from Zomato is not satisfied. After placing an order and waited almost one hour but no food has come, when u check the order, it says the restaurant hasn't confirmed your order,is this customer fault? What about the hunger? What abt the time?
09/19/20 - They dont respond to issues. Put an option to upload a pic aprt from taking pic.
08/14/20 - The choices and promotional codes are great and I have never had an issue. So why one star? Because the rare time an issue happens, noone cares or replies. Customer service is comically slow, 3 weeks I've waited for a response. Still nothing.
08/19/20 - Worst food app ever came across! Not a single oder delivered right till date. 19/08/2020 I have not got my food delivered after waiting for hours. the delivery partner mobile is switched off. And the app say I have not logged in to the app when I was trying to get the chat help. #zomato don't play with our money and trust. Please understand we use Zomato in hunger! And expect us to sit and write a email. After wasting time, money and moment.
09/23/20 - Increased the menu rate and restaurant hasn't increased it. Zero stars for charging extra delivery charges.
07/30/20 - I couldn't able to add any food items from any restaurant... Initially, i used to tip the delivery partner with mobikwik wallet ... , But nowadays , i couldn't use my mobikwik app to tip them with one click payment..., every time , we can't use credit card or debit card and to tip them with entering OTP or card password ... The option for tracking the order is not shown or not available in the screen , until it is picked by Zomato valet ...
08/20/20 - Zomato Originals are stuck on loading. Not a single episode is working. Some work but then get stuck on loading screen after 1 min runtime. Tried this with 11 different phones. Same issue on every device.
09/09/20 - It charges a lot of delivery charges . Very bad app I have ever used
09/17/20 - Pathetic app.. no option in the app to mark the order as delivered from customer side, even if it is showing on the way for infinite time
09/27/20 - It's the worst app I have used ever.. everytime I order something it takes more than one hour.. if you try to call on restaurants their no. Doesnt work all the time..very disappointed...
07/22/20 - Im very much unhappy using this app. They do not have an option to contact the customer service even if there is a chat option no one replies. They loot the money and show the payment is failed.
08/06/20 - Unreliable and deceiving Restaurants that do not deliver to mentioned address are included. Had to wait more than 45 minutes to eventually reataurant canceling the order. It is really embarrassing and unreliable as were having guests. Morover, the chat bot is limited, not working properly as there is no back button and there is no way to go directly to a real person who can solve the issue.
09/05/20 - I was very satisfied with Zomato gold experience, but Zomato pro is a complete let down. They have removed the '1 + 1' offer which was the real benefit of gold membership. Also most of the restaurants only offer 15 percentage discount which is nothing. So all the money I paid for Zomato gold membership have been wasted. That's why I am giving this app only 1 star. I wanted complete refund but I was told that it was not possible when it was specifically mentioned during subscription. Don't use it
07/19/20 - Not satisfied with gold membership restaurant Totally disappointed Just waste of money Right now. Requesting to please check the restaurant offering before taking membership It also disappeared within one or two orders Which you want to like to order. I already mail for the same also requested for the same And online app chat also they are transferring to chat with another,chat with another Same thing doing. No proper solution. No proper solution contacting from last five hours just transferring
08/16/20 - Worst app , how could you change the membership terms and conditions suddenly ? Gold changed into Pro and Pro is just a scam ,not worth . Atleast you shouldn't have changed it for ongoing memberships.
08/19/20 - Worst update ever. Gold privilege replaced by zomato pro which is a downgrade. I bought zomato gold for 1+1 food and 2+2 drinks. But now in pro i am getting only 20% off! It will be much cheaper for me to call up the restaurant and place order rather than using the app. Utterly ridiculous.
09/06/20 - App doesn't responds properly while opening. Sometimes it takes ages to open this app. Kindly fix the bugs. Dissappointed with this app in terms of accessibility.
09/03/20 - App is going nuts not able to place order not able to apply coupons not able to change payment mode gives error "sorry error while checking payment status please check order history if your order is placed" and no order unable to place any order been with zomato for so long this is the worst update
09/03/20 - Price are too high as compared to the restaurant price. In live tracking screen, everything is important to display except live tracking map. What is the purpose of live tracking 😂 And there is no option to share screenshot to you
08/28/20 - No response to multiple mails. Just generating a ticket doesn't resolve queries. This is happening for the second time. Pathetic service, that too for a Zomato Pro customer.
09/05/20 - Hi I request for support yesterday near night and received an email from you that one of your agent would contact me within 24 through an email or call but it is very disappointing to see that request is still pending and no resolution has been received from your end. It's been long since I am using Zomato but this it is pathetic support from your team. If I do not receive any response I will get rid off this app.
09/11/20 - There is no way to chat and it is very difficult to find a way to report things about food issues
09/19/20 - Hit or miss. Unreliable and prone to overcharge
09/20/20 - Video ads interrupt basic actions like viewing a menu.
09/18/20 - The gold to pro move is stupid and it's gonna hit you guys real hard at times like these especially in India. Moving back to swiggy or any other app. Because the discount offered by pro is nullified by all the delivery and tax charges whereas other apps have almost zero to manageable charges for these. For now good bye zomato
09/08/20 - This ad pop up too many times on YouTube when watching important videos.
09/15/20 - Changing the rating from 5 star to 1 star. Zomato pro is such a worthless downgrade. Took away the best feature of buy 1 get one free for a worthless 20% discount.
09/06/20 - I tried to pay my bill by debit card. The transaction got cancelled but the money was debited. They are still not refunding my amount. Whenever I send mail, they only send an automated mail as reply. Worst Experience!
09/26/20 - Worst app ever. I ordered food from it and it showed that the food will reach to me within 30 mins but after 15 min it got cancelled and the reason stated me was that the restaurant is not operating today, if the restaurant was not operating today then why the hell this app showed that me order was accepted and being prepared. Worst app ever.
08/13/20 - If compare with swiggy it is way complicated app. No oder timing is coming so that you can compare the timeline running is correct or not. I have the snapshots if require
07/16/20 - I'm really sorry for this review , but I'm doing it so you will notice my opinion....the app seems more complicated than My last year in college...i think you can make it easier to use it's food delivery not chemistry....more is less...
09/12/20 - Very bad delivery , some items are Missing in the order
09/19/20 - This app has its own timer different from the world's time and it's much slower than our time. It tells us food will be delivered in 20 mins and it actually takes more than 40 mins
09/23/20 - This app is worst it's not at all opening always asking google maps more than 20times I am fed up of this app😡
09/24/20 - App is not working all the time...always try again...
08/14/20 - Dont buy there subscription now it's not worth wasting money...New updates are not upto mark. 1+1 offer removed no benefits of getting a gold membership... Never going to buy your subscription again wasted my money
08/27/20 - When I place an order on Subway and repeat the order later, the app doesn't remember my choice of preparation and I have to mention the dish specifications all over again. Fix this and I'll change my rating to 5 stars.
09/19/20 - Zomato pro is downgrade from Gold. Useless offers like 20% discount. I signed for Gold 1+1 & 2+2, not these discount offers. Never going to use Zomato now.
09/02/20 - Decent app bad service. They never fix issues where orders are missing. They ask you to let it slide and send an email which is never a solution.
09/07/20 - There is no quick response from ur side for any query... And for an single issue i have to raise 2 to 3 tickets. There is no customer care number available.. Kindly improve it and close the query as soon as possible.
09/18/20 - Wroste App for chatting... everything in chat option is predefined...
09/13/20 - Lot of bugs waste app how many times we have to login?? Waste developer chutiya app
09/28/20 - When try to make payments online then always money deducted and payments failed. What rubbish. Don't make payments online. Always do only COD. Wrost Services.
09/24/20 - The app crashed when I opened the "chat with us" option to complain about an order and it does not recover from there.
09/23/20 - Delivery charges and additional costs are high.
08/15/20 - Worst .... Zomato Gold is converted into pro automatically by updating apps... company is claiming that 40/50% discount available however actually its available on D graded restaurants.... Only 20% available on some good restaurants.... completely cheated and makes fool of customers ... charge for Gold and now converted to pro .... Pro is not an usable product.... i asked for refund / change to gold but both request denied ..... will definitely cost you @Zomato ... will lose your customers...
09/02/20 - Never ever go for Pro membership its full waste of money, Pro member have to pay delivery charges whereas Swiggy doesnt charge, pro member will get disc only after crossing the desired amount, pro members doesnt get special chat assistance no previlage. THEN WHY TO BUY PRO, BETTER BE NORMAL CUSTOMER. Delivery guy are keep on calling to locate easy locations also please improve location tracking. Also they mibehave these days , last time only i faced pathetic behaviour by Zomato valet. Very poor
08/28/20 - Worst value proposition. Where is my gold subscription. You change the product and confuse the customer. Make it harder to use the product / subscription and finally I am.not using your app any more.
08/22/20 - Worst app. The customer care service is Terrible . 500 was debited from my acc however the order was declined. It has been more than a month but I haven't received anything and they are not replying to grievance . Worst app ever
08/15/20 - What the hell! After updating my app, my zomato gold plan has been chnaged to zomato pro without my permission. Zomato pro has way less features and is a waste of money. I paid the money for gold and now i feel cheated. It's Time to head over to swiggy.
09/09/20 - I have faced no issues technically with the app , but seems Zomato does not care about solving food quality related issues, and apparently directly closes the support ticket.
09/03/20 - The app takes hours to load. At first I thought it's my net connectivity but all my other apps work just fine except zomato.
09/22/20 - This app first lures their customers with offers and gradually there are not even one offer on any food items. This is so cheap by zomato
09/18/20 - Pro membership is just useless... And on the top of that such high amounted taxes... Why the hell customer should place an order on which he need to pay ₹60-70 as tax on a cart value of ₹110 or ₹130... This is just terrible...
09/23/20 - Very slow process of update for this app ........ And requires daily update
07/31/20 - You updated Fair Use Policy is just stupid! Your customer support need to provide solutions and not just write the same things in 10 different ways. Wish there was 0 star option.
09/03/20 - Bought gold subscription today and tried to avail the gold benefits but wooo got to knw that Gold is now Pro. And all the gold offers are now gone. I Felt cheated bcoz the pro offers are nothing in comparison to gold. Wasted my money now i regret it.
09/11/20 - One of the best apps to get robbed for the service they display they are doing.I hope they understand meaning of service,that too in food business..Just pay them charges and delivery fees as they are doing a favour by bringing food to us.
09/19/20 - Service charge is too high and there is no any offer avalable each promo code is showing invalid
08/23/20 - Always disappoints when it is the last thing you rely on. I have waited for multiple occasions before posting this review. Really worthless service and that includes the customer support as well. All the teams lack synchronisation.
09/03/20 - What it is depicted on this app is never the same. You order and you get something else. With the time, the delivery has become more slower.
09/03/20 - Instead of booking thru this app it's better to book directly thru hotel orelse we can walkin directly....if u book food here this people will steal ur food and and if we ask they will tell to resolve issues it take 48hrs...when a customer is hungry and if u provide food next day what the use.....u people are ass holes
09/17/20 - Your AI bot chat is really disgusting and irritating to the end users.
09/24/20 - Interface is not user friendly many options available which is not neccesarry.. it is irritating...
08/17/20 - Order something, you get different order, chat with chatbot, they tell to click a picture, and finally ask you to mail your issue along with pictures and your query/ request will be answered in 24 hours till then wait... with the wrong items, please guys do check items before accepting...
08/21/20 - Worthless piece of app. No restaurant stays constantly online. Use swiggy instead! Full of fake offers and promotions. Bullsh"t customer service. No satisfactory resolution whatsoever. Overall third class app
08/20/20 - Fairly crappy. Waiting for an alternative to come into market to break their monopoly. Glitches galore. Disconnect between then and restaurant and not to mention that fleece the restaurants they're dealing with.
09/12/20 - This app do not have co-ordinate with the restaurant that you order food from. I have placed an order for ice-cream and restaurant is saying my food was ready from there side and they have marked it as food ready from there side but no one came to pick it up resulting in they have to cancel the order as they were closing. For the compensation Zomato gave me a discount coupon of half the amount of my order. Which is not at all acceptable. They are deducting amount due to there inability.
09/21/20 - While making payment, a discount was shown in "offers" for 30% off on payments made with American Express credit cards. I paid using such card, but no discount was applied. I paid the whole amount thinking it may give cash back, but haven't received any message or mail regarding that. Is this new kind of fraud....
09/01/20 - When opening app, its showing something went wrong all the time. Fix this.
08/22/20 - Uninstalled because it disturbs a lot while logging in. Whenever I'm logging in using OTP then unnecessarily asking for email OTP. also no OTP was sent on email till. Totally bogus developers.
09/23/20 - Time showing the same since for 1/2hr. Very wrong time.
09/25/20 - The worst customer service app this is, app is not at all functioning properly even if we keep regularly updating the all.
07/16/20 - Very cleverly designed. Trying to safeguard the interest of the restaurant. The moment the food is delivered and the tracking ends it will immediately ask to rate the valet. Once you do that it will ask you to rate the food and the restaurant. How stupid is that?? How can one rate the food the moment it is delivered? If someone thinks of coming back later the app has already refreshed by that time and there is no scope of rating the restaurant. Is it designed intentionally that way?
09/02/20 - This was a very good platform few years ago. But now it has become customer looting platform.
08/17/20 - Useless chat app... Can't type beyond their restricted conversation.... It's surely requires a live chat so that customer problems are understood properly.
09/17/20 - Taking high charges all the time instead of that no getting food as per requirement
09/13/20 - I received a promo code but when I am applying that code during order, it says "offer is applicable only once", while I am applying that for the first time only.... Totally useless
07/18/20 - Being a Gold membership holder, none of my issues were resolved from the support team. They just skip at the moment for every issue reported.
08/19/20 - Tracking executive feature doesn't work well. It just shows the start point and then updates when the executive is right at your doorstep. Restaurants are listed under multiple names,to increase listings. Sometimes restaurant accepts order but delivery executive reaches to find it closed, thus wasting your time. Many don't stock items that are on menu ans showing available. Then they call and ask what can they give in place of that.
08/17/20 - Something is terribly wrong with the app.After adding food in the cart and going for transaction all of a sudden the selected restaurant and other restaurants shows food not deliverable.
08/24/20 - Bad experience with Zomato Payment Gateway. Today itself I had 2 Failed payment using Debit Card. 2 payments gone, but Gateway did not close properly, so amount struck for days now, 3rd time paid through Net Banking successful.Several times it happened earlier too.Zomato must find a better reliable Payment Gateway Partner
08/19/20 - You basically sign up for something and they change the t+cs in their favour. Then change again to only offer the discount if you give them your data. Probably be totally illegal in most countries. Have cancelled.
09/20/20 - Very bad app whenever I try to put location it's just not get corrected god too disappointing that's why I can't get any food I trp gsp location and also try myself but no it's just can't get it I hate these app too much 🤬🤬🤬
09/18/20 - The worst food app ever! I ordered food it was so bad had to mail, there was no response and then I took it to chat ,he said refund is initiated and nothing happened after that. No refund And now Agent is telling me to mail again. Same cycle everytime! Bad service
07/11/20 - App is not responding for the last two days. Freezes soon after a few scrolls! Have to force close & reopen. Then also same problem.
07/20/20 - cant use out of the country number to verify, well thats a problem when someone is traveling overseas and wants to use your app.
08/20/20 - Zomato is cheating its users. I subscriped for gold for a two year membership. It has now unilaterally changed the 'gold membership' to something called 'pro membership's, where the privileges are not same as gold membership. It is cheating and making money out of a subscription that no longer exists. Zomato has hence committed a fraud.
08/16/20 - Absolute rubbish app. Makes fake announcements. Nothing works. They keep giving offers although they never work. Bloody scamsters....!!!
08/17/20 - Too many iterations to get my login. I was an earlier account holder, and now experience is still bad. I am uninstalling after this transaction. Sorry Zomato.
08/15/20 - Once you update your app. The gold 1+1 scheme will not work !! Be aware .. after taking membership they are changing terms and conditions on their own !!
08/26/20 - It is very worst app. I took zomato gold membership but without any notification it changes into pro. I paid for 1+1 offer on food no for take 20% discount. Zomato is fooling customer it gives membership for 1+1 on food and 2+2 on drinks but zomato is not giving this service. I have wasted my money i will suggest u will not take any membership on zomato 🙏🙏🙏 thnk u.
09/12/20 - It deserves zero rating, pathetic application, keeps hanging and the interface is ridiculous, who ever updated it must a illogical, A pizza was delivered to me, completely ruined as the Zomato delivery guy had put the pizza in a backpack, how stupid! I didn't get the refund nor a new pizza, plus the delivery guy requested me to not rate him bad, and further said that the pathetic Zomato company has not provided him the big bag which is essential for delivering food. Thumbs down zomato
09/15/20 - U cant expect any consistency in their policy for gold just keep on changing.They just asked me to extend the gold for an year n the amount will be used for restaurant workers during lockdown so i did accept it. But now all of sudden they have drastically changed the benefits of gold.the one on one is gone on nearly all the items whtever is left is just for namesake.And the pro benefits they are claiming is mostly applicable only over 500 order. Who as bachelor orders that much for single meal.
07/21/20 - They will not process ur refund amt they say initiated transfer but you will not get it as they don't have any responsibility. Friends don't use this app instead use other apps because this app will not return your amount if it is deducted.
09/25/20 - Payment solutions and chat options are just useless
08/18/20 - Fake promo code publisher , which doesn't work properly... Apply promocode maintain full terms and conditions but after this promo code is not valid for me... So why gives promo code to me...
09/01/20 - Lately the app just refuses to open up n it keeps showing...Try again ..!!! M going to uninstall it n stop trying ...!
09/12/20 - Big time cheats , always an issue with prepaid orders specially in Pune
09/28/20 - It should have options for payments/change It should have e.g descriptions button
08/14/20 - Had issues with promo code and had been sending mails for more than a week, takes really long for the issues to be resolved.
08/31/20 - Unable to login to the app or on website. 'Something went wrong'?
09/25/20 - The app shows promotions which are not applicable in practical.
09/05/20 - Zomato ...pathetic service..no customer care no...no customer support mail...only chat option wherein you are not authorised to write a single word...only you can select the pre-written options if you have any issue...you feel helpless.
09/15/20 - App just force closes and stopped working after recent update
08/16/20 - Unable to contact the customer care despite desperate efforts... the chat window just won't open! Terrible App!!!
09/18/20 - Live tracking information screen not opening properly
07/14/20 - "Enjoying zomato since a very long time! Was a saviour in Kolkata and now is still helping me savour in Siliguri." This used to be my review! And now I have started disliking this app to the level that I detest it. Zomato being the medium and brand for the food service should do a quality check on the food that is being served to us, Zomato users. I was literally duped by a restuarant when it offered chola bhatura, but instead served me with small less than standard sized puris. Im out Zomato
09/05/20 - Worst app... no customer support at the time of issue.. I am emailing them on their customer support from last 4 days no one has the time to reply on the same.
09/13/20 - Edi oka lucha app...nenu minumum 100 above orders petanu.but ipudu no offer.direct ga manam velli restaruant food tesukovadam chala best...dont believe zomata..kevalam manam alavatu avadaniki first manaki offers petaru.but ipudu no service.nenu eluru west godavari district andhtlra pradesh lo DFC lo order petanu..chicken wings 9pieces 429 rupees chupistundi....with offer.410.so manaki inka offer emi undi..emina customer care ki call chestey..ur the old customet antunaru...so swiggy is the good.
08/20/20 - You cant change to Pro like this! I paid for Gold offering 1+1 and 2+2. I am not interested in this Pro offers. Wasted my hard earned money for this membership.
08/06/20 - Pathetic support team and assistance. I had a small login issue to which i did not get any usefull reply. The zomato team must really gear up their responsiveness and customer service.
08/17/20 - Useless upgrade!! Would not have spent even a single penny if these were the features being offered initially! Zomato Gold was far better!! I paid for Zomato Gold not for this loot! Pathetic!!
09/08/20 - One second and the restaurant goes offline ,. Right after sometime same restaurant again comes online. What the heck.
08/01/20 - I'm using this app from last 2 years...but now the services going worst like most of the cab services. I have ordered today and I have chosen the current location which app taken automatically. I have given the address also but the delivery man doesn't deliver the order as he said your location is not matching the order. My order has been cancelled and the zomato is not refunding the money. Spoken to customer care also but no action has been taken.
08/25/20 - It's worst service...as gold upgrade to pro.. minimum 500 order to avails 15 to 20% discount...... Cancel my membership and taking refund from my multiple Zomato gold account...and telling to all my refer friends also the same to cancel membership ....
07/14/20 - Amount has been deducted from google pay . And order in zomato was not completed saying the transaction was failed. As per google pay, transaction was completed.and I tried to contact the zomato customer care, it's a robot and giving useless answers. Fed up.
09/09/20 - I have given 5 star earlier but after getting the pro subscription service got worse. Even sharing the picture of fungysed food I have not received the proper resolution. Even the representative named Bikash was not coperative
08/29/20 - #ZomatoGoldFraud Also, Chat support is all bots. Can't even address a corona and who policy violation issue. Predeclared questions with autmated answers. / Edit: People use chat support because they need it that moment. Email support is like "You can die, we might reply"
08/15/20 - Zomato pro is a waste of money. Zomato Gold was better. I tried ordering the same food I ordered from a Zomato Gold partner and it's 50% more costlier. This is in no way an upgrade. I wish Zomato had given us an option to stay as Gold members. I have opted for a Gold membership for next two years. Now, I feel I had been blindsided by Zomato.
08/28/20 - Worst update.... Non user friendly No use of Zomato gold.. As dinning option is not available and pro need min order 500 and also added delivery changes + surge charges, so now current I have no benefit on Zomato gold.
07/17/20 - It's a worst service provider app!!! They don't even provide good customer service. In case of any issue with the restaurants who are partnered with Zomato, we can't talk to any one instead they gave an option to chat with them and still if the issue of not solved the next level is that they will ask the customer to and eMail it to them and they will get back to you within 2 working days. What nonsence and self-centred service is this. The worst app and service providers I have experienced.
08/26/20 - Worst now They have looted us by giving pro feature and scrapping the gold one Gold feature was useful whereas this pro is waste of money And this was against our human right you have took money for gold and not for pro so we want our gold back else refund it Else we may go legally for the same
08/30/20 - This app was very nice and always give cheaper but now its take longer time in delivery and very expensively.
08/03/20 - Unable to connect them besides automatic chat service . Delivery charges are notifying Example ₹100 order - once they charge ₹31 - other time ₹69 - then -₹40.
08/22/20 - Everything is nice, expect coupon codes don't work everytime even if it shows in the offer/code list.
09/06/20 - app is quite good but they show inflated price of item and gives discount, and these days they charge money cancel order from rest and keep that money in their account and you never get refund
09/02/20 - The food was missing from the packet. Checked with the food outlet they had packed and sealed the food but the sealing was missing when it reached and some of the food was missing. There is no direct customer care number for compliant which is the biggest drawback.
09/17/20 - Restaurant price, delivery charges, tax very high...with original price of food ...no meaning of discounts & any other offer...
09/17/20 - Pethatic like always... Restaurants show diffrent image and deliver something else in 2 days I have face the same issue.... They show something else and send something else.. and when you complaint... COPY PASTED ANS images shown in the page is just for reference purposes.... We as a customer see images then place the order and what we get is totaly diffrent SPLY when placing order for BIRTHDAY CAKE..... PETHATIC SERVICE PETHATIC RESTAURAN, PETHATIC EXCUSE
08/04/20 - The new interface has brought with the worst deal. The portion sizes have dropped so has the quality. But i would applaud the marketing team to come up with such short-sighted tactics.
08/29/20 - App keeps crashing... App is not even opening... I don't even understand what's wrong with the updated version
08/14/20 - Zomato Gold ----> Zomato Pro I signed up to "Zomato Gold" just a couple of weeks back and all of a sudden it has changed to "Zomato Pro", with additional 20% on orders above 500Rs. This was not the condition with "Zomato Gold". Any restaurant with lesser price items could have provided "Buy 1 and Get 1 free" offer. This is cheating. I want to surrender my Gold. Absolutely pathetic.
08/15/20 - App is crashing everytime i open it. This is happening for past 6-7 days post the latest update.
08/08/20 - Some it's shows no restaurant available. But after reinstall it shows. And after few time later again shows no restaurant. Fix the bug
08/21/20 - Cleverly removed 1+1 delivery from 'Gold' & saying it 'pro' while you ppl promoted the gold membership by showing off 1+1 to the foodies. U just cheated your gold members. What if I don't want this pro but to remain in gold, or if there's not any such option, why don't you refund my membership money as I don't want this so called "pro" membership. Idiots !
09/12/20 - Third class services....tottaly wastage of money and time.
08/27/20 - Most annoying food app always facing promocode issue. Why always facing that problem without using of promocode always it's showing promocode already used. Why man?
09/07/20 - Would anytime prefer Swiggy as its live updates are anytime better.where is his delievry man why is he late all live updates are much better than Zomato.Pathetic Delivery service which is only their core operation.they are lagging much.
09/20/20 - They just keep changing the algorithm, there were so many restaurants delivering at my place earlier now none of them are.
09/22/20 - Such a fraud app First I get spoiled food worth 500+rs and when I complained about it then I received 20credits only and when I tried you use those credits I was unable to pay but when I removed those credit payment method was visible Totally fraud
09/22/20 - Very high delivery charges and shows high prices than hotel price of food
07/26/20 - Worst app ever .... Very difficult to use ...... Can't understand the application ..... Worst interface ...... Make an application which is easy to understood nd easy to use .....😠😤
07/30/20 - .read carefully n understand.. How rubbish this app is. New members get offer and regular customer dont. ..Also ther r not a gold or any member... I suggest my friends to installed this app... They gets more offers with same restaurants.. N I m using this app since 2 yrs... I don't get any offers from that same restaurant s.. Zomato get least care abt their regular customer s.. How they cheat their regular customers.
08/05/20 - Having problem with the application not able to see the home page it keeps on loading. Please help.
08/17/20 - Don't buy Zomato gold. That doesn't work anymore. Very cheap marketing game by Zomato by cheating the customers who have bought gold earlier. Cancelled my membership as the upgrade to pro is disappointing.
08/22/20 - Zomato Pro just made ZOMATO GOLD Useless. Had been a long time regular customer of Zomato Gold. What they are calling an upgrade is a downgrade. Whatever I used to pay Rs 325 now costs me Rs 380. They say there is no limit on Cap in discount, but everywhere it is limited to Rs 80 or Rs 100. Atleast you could have removed the delivery charges. Bring back GOLD. Canceled my Auto-Renewal. Bye Bye Zomato..you will be the last option now.
09/26/20 - While doing payment error occurred and amount deducted twice...I want my money back
09/27/20 - Food and service both are not maintained properly
08/08/20 - Worst experience now this app is not allowing me to get in it feels that zomato blocked me when ever I upload my number for otp after location permission app kicks me out of app and app closes automatically am very angry cause am a food blogger
09/24/20 - Had a horrible experience chatting with customer support. When it works its good, otherwise the customer service people makes you go mad and plays with you. Edit I just checked the app to find restaurants for dine in but it is showing only for delivery. Poor app.
08/16/20 - We want Zomato Gold Back. Do not Update Zomato if you are a gold user it will automatically switch to zomato pro. It will not have benefits of zomato gold instead it will have zomato pro benefits which are not as good as compared to zomato gold .
09/12/20 - Worst customer service ever....never go for this app...pls stop your never ending ads on YouTube. .it's irritating
09/18/20 - Very bad the site is very hang I'll search chicken not found what is this????? , very bad app
09/19/20 - Worst app. They do not reply to the queries. They do not resolve their customer's problems.
09/27/20 - Really worst service. There are missing item in the order. They are telling to connect with reataurant to get refund as they are not able to connect to restaurant. I would advise to not use this app bcoz its headache after placing order. Most of the restaurant misses the item and they dont refund.
09/29/20 - They come up something called as pro which gives discount and this really sucks I took gold membership but it's all waste
08/22/20 - Very bad experience. Money is debited but food is not delivered. The app shows food is delivered. Multiple complaints are made but money not credited. No proper response. Worst app
07/31/20 - Platform wise it's good, but support centre sucks big time, they dont take responsibility for anything, if order is delayed their response will be either delivery is not done by them or the restaurant is not reachable, I am writing this review after getting fed up of their customer support. Seriously my advice is to all is if hotel takes order directly go for that unless there is some great discounts are there.
08/13/20 - No point having Zomato Gold now ZOMATO PRO as max you can save is 80 inr which is the cap even though they show a discount of 40% in Zomato Pro which waste now after update and No offers like delivery with one free dish per order so no point having Zomato Gold and I am done using Zomato better use SW**G where you can save really. Zomato Gold is a marketing gimmick if not a scam.
09/06/20 - Zomato never fetch actual address, everytime they have issues and the delivery guys start arguing. At the same time rest all app fetch the exact address
09/18/20 - Very unsatisfied with Zomato Delivery is good But the app sucks, no accurate results will never use the app again
09/21/20 - Always ask for online payment why cant we go for cod previously app was good but now a days it became worst
07/23/20 - I ordered 2 sandwiches for sandwich station, received only 1. And when I tried calling the customer care service, whatever no the app was showing, it was no of some other person who was delivering someone else's order. And said "I don't know anything". Then when tried conveying via chat app , zomato offered refund of only 62 rs as the price of the item which was missing. The actual price of that sandwich was 85rs. Wht a calculation!!!! Pathetic
09/01/20 - Now the app is worse and all segments of the app is working like hell very slow and not accurate
07/29/20 - Bad, just because of last movement cancellation, mismatch is quite frequent now, Service is not up to mark,
08/19/20 - Zomato clock works in a way that no other clock works....if in reality 10 mins have passed zomato will show just 1 min up.... stop fooling people... I'm sure many more have noticed this but haven't been vocal about it... Would appreciate if zomato can be real with their time estimate rather than fooling people... and the irony of all this is even if your order is delivered in 40 mins ZOMATO will proclaim it to be deliver on 20 mins. Be honest
09/13/20 - Giving this 1 star because the change of zomato gold to zomato pro. Seriously i wont pay just to give discount. Usually the tenant in gold list have so many t&c to use zomato gold which usually not so appealing. With only discount and have to follow the t&c? Nah nope. Im canceling my subs renewal
09/14/20 - Would have given 5 stars if I had not been cheated. The app charges 175 rs for an order and the same thing is charged 75 at the place of business. This is not expected from a service which is known throughout the country as a primary service provider for food. I understand there will be some charges for the service however changing the MRP of the dishes itself! Not something expected by a leader in the food service industry. Utter disappointment.
08/13/20 - If you are ordering something of ₹100-₹150, the delivery charges are like ₹109, ₹87 or something like that. That's too much. Also, it will always show 50% off and all on most of the restaurants but then again it sucks up all your money charging delivery charges which are more than ₹80. The prices are all fake. Once I was ordering something from a small restaurant nearby, the cost of half plate chowmein mentioned there was ₹80 which is originally ₹30. Also, here was this ₹63 delivery charge. 😠🤬
08/16/20 - Do not update Zomato if you are a gold user . It automatically switches to zomato pro and it will not have benefits of gold. Instead they have new pro benefits which are not that good as compared to gold
09/23/20 - Worst thing to use this app is no body takes responsibility and no body answers. They are dependent on artificial intelligence. Used it again with same pathetic experience..
07/20/20 - The latest update is full of bugs... the app cant stay active for 5 seconds and it closes itself...how am I suppose to use such app!!
08/21/20 - Gold feature was amazing but after Zomato pro there is nothing left i can say.... I paid for gold subscription but they automatically converted into pro.... Noone wants your Pro....
09/17/20 - Hi ,im unable to order any item ,always asking for location, ..indeed new problem facing
08/16/20 - Inspite of successful payment, the app shows message "payment failed". I made payment twice due to this message. Finally got message that both orders have been accepted. When I called Zomato to cancel one order due to this issue, I was asked to cancel the order from my end. As a result, ended paying Rs 75 towards order cancellation due to this issue of app. 16 Aug - Incomplete order delivered and no response from Zomato.
08/20/20 - Worst app, saving credit card detials Pro membership is the worth thing they have done. Total waste of time and money
08/08/20 - It takes forever to load items on app, and if due to app issue order is not completed after payment, customer is not given a refund
08/21/20 - I have my gold membership till 2022 and now suddenly it shows that it has been turned to pro... And i am not able to update my app for pro benefits... Please look into my matter
09/28/20 - Delivery charges very high , Timely Not deliver,Map location issues
09/15/20 - Worst app ever..Take almost half an hour to place an order..too slow... Well i think there is some tie up between restaurant and zomato.coz after 9.30p.m. when everybody order there dinner the app slow down till 11 o'clock, because after that only little coupons applied and also the delivery charges get high in the name of night charges
09/13/20 - Worst experience... they don't even keep their app updated and suddenly after confirming the order they will text you that the restaurant is not operational.
09/21/20 - My address location not set properly delivery boy was lost...I tried to update on map many times it's not accepting right location so I have to uninstall this app
08/15/20 - Really pathetic app with zero consumer support. Had ordered food worth 1.2k. After 1.5 hours ,on calling up the hotel we found that the hotel had not received any order with the number shown in the app. Furthermore the app now showed that the delivery guy was not able to contact is hence the amou t will not be refunded to us. This is blatant fleecing of customers. Seriously pathetic app with no one to contact in case of such problems.
08/16/20 - Worst app ever! Pretends to give you an offer and when you go and try to order the food All hotels are unavailable to take orders for one reason or another all at once. Hate it 😡
09/02/20 - Horrible recent experience! I don't usually prefer doing this but today its needed! After waiting for 30mins and being assured by the customer service, that the amount has been paid and updated to the delivery person, they cancelled the order! Despite confirming the order , and reconfirming about payment as there was initial issue with it, these people didn't update the service and hence there was no dinner after 40mins of wait!!!refund not given yet! Hope you do it soon!
09/19/20 - Worst app, unfit for foodies. They don't respect their employee's and customers time. If there is issue in order they know to fool users by giving ₹75 coupon for next order. I don't know what is this strategy, how can one compensate food with coupon. Couple of times I had slept hungry as I ran out of time and alternative waiting for order.
08/23/20 - The support executive is not available during chat to help and if available, would abruptly end the conversation and send feedback.
08/25/20 - The worst app I have ever seen. They are not allowing me to pay in cash I don't know why. I am seeing same restaurant from my device and my mother's device in my device it's showing that cash on delivery is not available but in my mother's device it's available. Really disappointed.
08/29/20 - Really bad support service! The items I ordered were not available despite being listed on the menu and the restaurant accepting it! Now I'm being charged for the cancellation fee and the support stuff was of no help!
08/19/20 - Very bad experience with service, even customer care not working properly. Lot of bugs. Need improvement.
08/14/20 - Only payment option available is cod....tried to change to other options but it's not working ..... that to with a msg that cod can transmit infection.....
08/18/20 - App stops working intermittently for no apparent reason. It seems that for most part of the day, none of the restaurants delivering to my place are accepting orders, according to Zomato. I know it for a fact that these restaurants work all day. Also, the Zomato app does show them accepting order, but only erratically.
08/24/20 - Worst app I have ever used..I have booked an order at 8.07pm and it shows 28 minutes to deliver.after 28 minutes every time it is showing increasing delivery time...deliver boy contact number is switched off.after 7hrs of booking it is showing delivered and I m still waiting for food...500rs deducted from account.i will go to consumer court with all tha screenshots
09/19/20 - This app cost almost 3x price if the place is more than 2km away
09/16/20 - Worst app ever, doesn't work when u want , pulls you will attractive offer which h you you click aren't even real..
09/19/20 - Reduce the unnecessary tax consumption , i quickly uninstalled after ordering first time from your app👎.
08/17/20 - Your application is not picking up proper address and your delivery person argues with us for the location picked up by your application. I have put the address properly but your application picks up location by itself, is it my fault? Kindly rectify this error so we can put location manually and then it can catch it on Google map, can your technical person work on this?
07/31/20 - Even if you use zomato don't make a mistake by getting gold. Service still remains the same. Also the deals are now somewhat irrelevant. So think at least before buying/redeeming gold
08/25/20 - You cannot change from Gold to Pro without asking our opinion, Pro is worthless as compared to Gold. I have used Zomato very loyally untill now. Would switch to other food delivering apps soon if Gold is not restored. Moreover, I paid for Gold not anything else. This is not right. I feel cheated. 👎🏻
08/29/20 - Zomato has gone worse to worst. For last few months my profile is mixed up with someone else. I get someone else's order notifications, my orders have someone else's number. Everytime I try to reach out to customer care, a bot asks me to select which order I need help with. So there can't be anything else subscribers might need help with? You guy may think so because you know there is no other value you have to add. Still its a common sense there may be some issue. I so want to ditch this app!
09/02/20 - form nowhere zomato have increased delivery charges from 30₹ to 31₹ and from 31₹ to 41₹... It is just loot of customers... Apart from this sometimes it will add surge charges like 50₹ more.. Its like if you want to order 50₹ food you have to pay extra 90₹ to 95₹ on your order... Its better to goto restaurant and pick order from their because rates of same restaurant for same dish are 30% to 40% lower that it shows in application... Uninstalling this app permanently for this loot...
09/01/20 - I hate it because every time I open you tube this stupid app's ad is there..every god damn time..it is so irritating!!!
09/10/20 - It is hard to find the place to enter promo code. Going straşt to payment. and they are not appliying it afterwards very bad experience
09/15/20 - Too slow dilivery If you go walking and buy you will get faster
08/17/20 - Worst experience , doesn't resolve complaint at all , reply only for formality.
08/05/20 - Iam giving only 1 star. Because after requesting so many times my cod option is not actived. They said after few online payment it will active. But its not.
09/06/20 - Zomato login page failed always. New app is extremely bad. Shame
09/07/20 - No cash payment. Customer care helpline is not active. Only customised text replies.
09/10/20 - Promo code is not there, what the hell, and delivery charges are very high...very dissapointed
08/17/20 - Service is poor, I'm a gold user now they have updated me to Pro without my permission and Pro not profitable for me now. This is the 2nd time Zomato have done such things. I don't recommend any one to buy Zomato Pro it is not good
08/14/20 - Can't add new delivery address, keeps on taking me a step back everytime I add a house number or city/area name
09/04/20 - Delivery times and some listed items on the menus are not accurate
08/29/20 - I am users of gold membership from last 1.5 years but now they have already changes their plan and thats why I am giving the review. Zomoto have new feature pro membership and I think this is not making customers happy you are giving only 10%discount on total bill. why we need to take your membership for taking discount 10% discount. now I think dont take gold membership and pro now it's become useless and unworthy and meaningless means PAISA BARBAD in the word of carry minati your user
07/19/20 - Zomato needs to re look at the menu picture's displayed in the application as the picture of Family meal which I ordered is showing with beverages Cola (That's what made me order that particular deal ) however it's the actual menu is with out cola (beverages ). This is disappointing.
09/06/20 - The app doesn't allow us to type and chat our concern and it's all predefined queries and answers....pathetic support...unprofessional guys They take back the food if u dont attend their call even without coming to ur door step and still charge u the entire food cost..ridiculous If you are going to charge for the food why are you taking back the food rather dropping at the doorstep
08/15/20 - The app works fine but only for ordering but what if the us (customer ) cant speak to the delivery or the restaurant abt the order which is late or the food is not good there's no communication btw Zomato and customer at all the chat or the support options is i guess just for show it doesn't work at all from months i m trying and you guys say ur rider is working hard for the nation and what the customer who spends hard money for food which is not been delivered or sometimes even not hygiene
08/16/20 - Update version go pro not satisfied than before update not more offer with new restaurants and gold member not use 1+1 on food also...
09/04/20 - My phone is crashing because of a bug of this application... The developers email id is not given
09/04/20 - Bad app...not working fine... Always gets an error...Something went wrong
09/08/20 - Worst worst worst..... No proper complaint resolution. No customer support only bots Totally waste of time and money
09/25/20 - App should have a option to call customer service, also app shows order pending to be accepted by kitchen and I talked with restaurant (kitchen) they said they have not received any order. I am sure some one is lying not sure who.
07/30/20 - Unable to solve my issue for wrong order plus has bugs for not able to select diffrent drinks in 2x for same order will uninstall now
08/16/20 - Earlier we guys used to get one dish free on another but now you guys have converted gold into pro which gives hardly any discount and customers who took zomato gold membership are really in loss. We guys wont get one dish free ideally instead you guys have smartly giving just 15 to 20 percent discount which is not right. Pathetic decision taken by you guys and not a happpy customer at all. I would like to highlight to everyone not to buy zomato gold membership as its useless and not worth.
08/29/20 - You blocked my account without a proper reason. Thanks! There are other platforms available.
08/17/20 - This gold option is kind of trick. Low quality food charged at double rate and giving as offer... So edited by 5 star to 1 star as im unable to give zero
09/16/20 - If there is a way to rate lower than 1 star I would have. Irresponsible behaviour of staffs and bug filled application.
07/22/20 - On first use promised 40% discount was not given. First experience is like cheated god knows how will services. Uninstalling
09/06/20 - I have an account & have taken pro, when my address is given of India, I have pro but when I switch my location to uae, pro is going... Too bad
09/09/20 - The app has a features to add comments for food while ordering it doesnt work
09/11/20 - Always shows the ad of non veg.i am vegetarian so i👎 jomato app and want to give minus rating but not possible...
09/25/20 - Accepts orders and then cancels without informing and we have to followup to see what's happening just to find out it's been cancelled...Utterly rubbish and pathetic Happened twice in a row
09/28/20 - Very hard to complain about delay and charge without getting food
08/23/20 - 1. Delay in Delivery 2. Missing items 3. For Delay in delivery given me coupon I was trying to apply since a week and tried the promo on many restaurants but it's invalid, giving false Promo code. 4. No support contract number if any issues to address,except mail, mail communication will takes 24 to 48 hours, chat help available only during the order....
07/12/20 - Earlier this app was good....but now a days facing lots of issues!!! Yesterday ordered a food ...my amout also been debited but food yet not delivered neither amount refunded...apart from this its showing ordered deliver in the app.... i means seriously
08/25/20 - Worst app, I never seen such worst app in my life, I feel shame to keep this app in my mobile. I changed my mobile, I have gold membership, I can't login anymore.
08/18/20 - Zomato Pro is bad. I want my Gold membership back. Company should not test plans after customers pay for a specific plan. At least give customers option to choose. In Gold I was getting a dish free with another dish. But in pro I am getting merely 15 or 20% discount which is not at all acceptable. I have not subscribed for this.
09/06/20 - It's the worst service providing application I have ever experienced in my life it's been more than a week and still no response from their supportive executive funny
09/25/20 - Worst app. Zero customer service. Been wasting money and haven't been receiving it back.
07/27/20 - Since June 2020, after updating the app, zomato discount coupons are showing but not taking during the order. No customer support team available. Worst service.
08/26/20 - It used to be really good but now its gone down the drain. They are always making mistakes with the orders and their customer care is absolutely never being able to give any solutions to your problems. All they can say is sorry without going anything to correct their error. They don't give a refund nor do they exchange the product that comes to you wrongly or in a bad state. They have become pathetic over the last few months and I would prefer swiggy any day
08/23/20 - Very bad. We ordered food 1 month back and haven't received my refund. They did not confirm the order and just deducted money for my card. I wrote to chat support and they said it will be refunded in 2-7 days and i also wrote email but no response. Don't use this app there are other apps which is much better than Zomato
08/29/20 - This app is actually fraud... Their riders call and tell people to cancel orders according to their own comfort and give false assurance to pay back prepaid money but on cancellation of order they deduct all money as cancellation penalty charges... So unfair and illogical... Worst experience ever No redressal No proper person to call and seek solution Running fraud
07/29/20 - I would have given it zero. But that option is not available. The service is become horrible and they have become completely irreliable. If you are hungry it would be better to call the restaurent directly. The app missinforms users about the progress and pushes the blame on the restaurent when the riders are to be blamed for not being prompt.
09/07/20 - Gold membership swittched to pro auto renewal was not even asked and not worth the amount.
09/24/20 - Slow, Ads everywhere, Not Good
09/28/20 - Wrost app ever.there is no any solution for the customer who got spoiled food.do mail and mail and mail continuously but there is no any solution no any listening for customer..never recommend this app to order food.third class app even not able to get single star.very very bad experience.customer support team is zero.please do not order from this app.
08/09/20 - Total bad experience. The restaurant was not taking any orders, still my order was registered, money was taken, then I received messages that the restaurant is not available. Then I tried to talk to the support for the refund. It's the worst support system I have seen so far. Still I somehow managed to type that I wanted refund and nothing happened at all. I have no answer from them. So I will never order from zomato ever.
08/02/20 - Pathetic app. Getting worse update by update. No customer support. No query resolvence. Useless app time by time
08/07/20 - Been ages, but still insufficient valets resulting into order getting cancelled automatically is a regular occurrence.
09/11/20 - Worst service, Uninstall it... They charge you and in name of cancellation keep your all money as cancellation policy. Backed by Chinese investment....
08/18/20 - I can't login into the account I am trying to login for a long time but I can't login
08/08/20 - Many items are missing...how many time complaints required for fullfill that...very worst experience .. I will never suggest anyone to purchase from these site...if u can't handle properly,then why are you operating it...
08/15/20 - Paid for gold.....now without my approval got Pro which is awful. Discount is much less now. Cheaters
09/04/20 - Why Zomato support chat is never opening.? I have emailed a complaint and you have replied with a ticket number not after 72 hours no action.
09/01/20 - Very few choices for non drinkers , moreover halal sign not available for most of the restaurants
09/19/20 - When it comes in refunded it will delayed and sometimes we will not get refunded in 7 days
09/23/20 - Third class service experience, not proper updates in app.
09/27/20 - Worst service ever... Don't use this app friends they just care about their money only.. I ordered icecream worthy Rs.160, i got the order but it was completely melted, and very badly handled, when i report the issue with pictures they refund me Rs.35...like seriously ?? 35 Rs. ? They just care about their money not about customers.. Waste of money and time..
09/01/20 - you are getting worst by worst day by day, only 2 restaurants are showing since 1 month in gold delivery... Very bad Now offers also changed... Wasted money by purchasing gold, now changed to pro... Gone waste
08/06/20 - Even after changing phone number, app is showing old one..this need to be addressed
08/23/20 - Today when I placed my order I've selected my home address and this order was prepaid order, and whendelivery agent called me and asked for the address hence as per mentioned address on the order,  I've confirmed the same and delivery agent told he won't be able to deliver as the GPS location showing wrong add. When I've already mentioned my complete address with the pin code and If the GPS is shoering wrong address is this my fault This people didn't deliver the order and didn't refund my money
09/20/20 - I'm using Swiggy now inspite of being Gold member till 2024. Why should I have to pay a surge fee and/or distance fee (less than 3 kms) if I already have Zomato Gold !? Your customer service is slow and unresponsive. Twice they quit during my chat! FU Zomato.
09/28/20 - Coustumer care is not working... And also not support properly
07/20/20 - This is the most unprofessional app . If your order get cancelled they dont even bother to make you money refund back . I am facing this from 1st july 2020 till date I didn't get back my refund they dont even reply to mail . Every day I am mailing them about my refund. But no action taken . I request everyone to dnt use this app they are very unprofessional and careless.
08/01/20 - Horrible... i spent more than 1 hour trying to enter the address, very unfriendly to use
08/05/20 - I like this app , nd it's works nyc nd speed delivery 😊 I like to order more in zomato...... Thanks for this app I loved it 👍
09/03/20 - App crashes and creates issue while making payment which irritates the customer.
09/21/20 - On online payment order cancelled but money can't get back full of ammount it's not good application and no secure I want uninstall this app😠😡
09/17/20 - Mistake happen from zomato/restaruant end, but amount charging from customers, which law says like this cheating game. Its was really wroste service. Mistakes your end but amount needs to bare customer wow what a logic, when we question about issue, then start blaming customers what a smart professionalism great, kindly make sure change the process.
09/26/20 - Worst customer care experience ever. Never get any response on the chat support nor do they have call support. Seems have wasted money becoming a pro member.
08/11/20 - The more i use this app, the less i get discount coupons. This should be other way around.
08/07/20 - Very Bad Experience after Covid 19. I think they changed the customer satisfaction policy to customers cheating policy - Few new changes I came across listed below - 1) It shows 20 % off on menu and then I select all it shows correct amount with discount but when I make final payment zomato charged me without discount + delivery charges 2) to avoid helping they also mentioned below once ordered will not be refunded 3) Charging high delivery charges 5 AED 🙄 God's sake stop looting. Covid19
08/09/20 - Gets location incorrectly and doesn't allow to change it manually.
09/02/20 - Very poor service in handling queries and issues. Bot chat doesn't understand our concern, representatives are not available, they make us wait for 10min and ask us to write an email with a promise of answering back in 24-48hrs. Its been 5 days now I haven't heard from Zomato.
08/20/20 - What is this behaviour!!!! I just logged out and logged in again with the same account and all that coupoun of zomato 30,40,50%off on selected resturants are vanished and i am not able to get a discount and i know that zomato had more price than the original ones in hotel so why should i pay so high
07/17/20 - I really would prefer apps that curate instead of host every restuarant in town offering them an opportunity to make a buck while I puke!
09/03/20 - Transaction failed but money has been debited from my account. This has happened twice now. No way to connect to customer care. No refund provided. This is daylight robbery
09/01/20 - Fraud app when I bought the membership it's clearly shows 1+1 offer now they changed without any confirmation to pro clearly wasting my money to buy the membership
09/16/20 - Zomato chat bot sucks. On uploading the image it gets crashed
09/17/20 - Detoriated quality of service...often receiving spilled food items....and missing items ......
08/14/20 - A big con game once you have paid the subscription.
08/25/20 - App has some problem. Shows only one place delivering in my phone and 72in phone beside me.
08/27/20 - Items missing several times...no use complaining as well
07/25/20 - One of the best app to cheat customer. Ordered 4 plates of dosa and sambar, the salt is so much in dosa as well as sambar that can't even imagine to take another bite. Tried to explain the same to customer executive in order to the full refund and quality check of the product they stated to compensate me with 100 RS is that kind of a joke? #bantheapp #loot #nocustomercare
08/19/20 - It was a good app and have good offers but now all the restaurants in the app is not working for 3 to 4 months but that swiggy is working with the restaurants that are not working in zomato
09/12/20 - Worst experience i ever had because i did online payment by google pay and payment get deducted but in zomata it did shown payment is not being processed i did talk to customers care And according to them i will receive refund after 5 workings day but i still get nothing. Very disappointed toward service of this app. And will not recommend anyone to install this application.
09/08/20 - I cant search nearby restaurants. App is not having clarity like Swiggy
09/26/20 - Update is very slow, even aftr placing order amount debited but order nt reflecting, so ordered twice later both recd so money wasted
08/12/20 - Worst app No cash on delivery available It's just time wasting I had installed it many times , and always it shown cash on delivery not available .
09/04/20 - The app is crashing every time I try to open it.
09/07/20 - Nowadays, with an aim to divert customers for your pro service, normal deliveries are taking hell alot a time.. and so I am.sincerely uninstalling your app and going for another one..
09/25/20 - Pathetic app.. charges higher then actual price.m cheating customers... deleting app once my payment is refunded
09/25/20 - This app is good but customer complaints were ignored ..............................................
08/10/20 - stupid app totally dishonest in terms of discounts , they always end up charging more unfair tax or delivery charges then the discount applied so that it cost more than the original price ,while swiggy atleast applies discount honestly . I have gold membership and it's totally a waste after paying 1800 Rs when u can't even use it for orders under 300 and that too only on limited selected restaurants. It's better to buy gold if you have 2-3 people to share the cost, Swiggy membership is better.
08/26/20 - Very poor and deceptive service . Full of lies and false update . Very first experience was very awful 😂😂
08/28/20 - Frustrating... Playing with customers... Zomato gold has been removed and replacing by Pro is the most pathetic plan ever created....
08/19/20 - Your chat service has degraded to the point of being useless. You take so long to reply only to tell the customer to handle it own my own.
07/26/20 - This is a pathetic app. Wheneve we order food some or the other things go wrong. Moreover we always get smtn different or less of quantity than what is ordered. I am un installing this useless app now and will never recommend anyone this.
09/15/20 - Bring back Zomato Gold or we have a better app DINEOUT with better offers than you guys,most restaurants in chandigarh took down the 1+1 food offer and this pro is quite useless to be honest 25%off is all they offer and then we have to pay through zomato only and trust me that just straight away tells rest of the restaurant that we are too cheap to go through all that trouble for discount,atleast with gold that was quite sensible just give the code and nothing much asked after that.
09/09/20 - High tax n charges. Minimum item purchasing is difficult . Disappointed
09/12/20 - Membership from gold to pro very bad experience and doesn't even work in other states. Zomato has cheated as even after taking membership not able to get the offers. I think zomato wants their customers to switch to other platforms like swiggy etc....
08/13/20 - This application have no support to deal with urgent issues. The rider it chooses are unprofessional. The way it deal with customers and merchants is very arbitrary. It does not care for customers, or marchants it's just focused on money making by hook or crock. Even if their is problem with rider or app the customer call restaurant and theaten them to do bad things or even ask Zomato to give money back. Sadly Zomato even do that and cause lose to Marchant and in case of Marchant it's same
08/19/20 - Honestly i say. I love this app very much.. But I like to use personally cash on delivery.
08/02/20 - Always disappointed, no resolving support, most of time delivery issue even on prepaid order,
09/06/20 - The charges and taxes are crossing 50-60rs sometimes. I am uninstalling this app.
08/27/20 - Totally a flop & pathetic downgrade of gold to pro, how clever of you to change it's just after subscription renewal, will never subscribe again to zomato, USELESS app now
07/22/20 - Terrible support. It's just bots all the way down.
09/17/20 - Very slow in reaponse in the chat no value of timings most of the time I have issues with my different orders. Thanku you but I am done with zomato now
09/15/20 - This is the slowest app I ever used in my life. It doesn't even deserve 1 star.
09/15/20 - Worst app ever seen, the price of food is too high than the original restaurant price.
07/30/20 - Horrible. This app has given me anxiety, stress and hypertension. My order is eaten by delivery guy then I have to ask for refund. Once I waited 1.5 hrs for order and yet didn't receive. If you want to get embarrassed In front of guests by ordering and never receiving then use this app. I used to love zomato but something changed and my experience has been a nightmare. I am never going to use this app again and will encourage all of my extended family and friends to do so.
08/25/20 - Zomato pro is a downgrade from gold . The prices for the food items have inflated which was cheaper to buy using gold . Plus there is a compulsion that a buyer has to pick orders of a certain price range in order to get the minimum benefits available which only shoots up the increased overall bill added with the high taxes and delivery charges.
08/27/20 - This apps was normaly based on right but if something is a trumpet and it return code is wrong ..code was not used only fraud ...
09/03/20 - Chat support is not working and when some one get connected in Zomato they can't even help in anyway to get connect with restaurants who has cancelled the order very bad and poor performance
09/07/20 - Very worst app. I by mistake place order and just realised within seconds. So i quickly took support for cancellation within half minutes. But they refunded me only 50 % and they refied me that your food is being prepared. How a cook just started cooking within few seconds of order receive. So i realised that SWIGGY is far better than Zomato , atlesat they refund 100 % if you cancel it within 60 seconds.
09/17/20 - unnecessary high cost of service. showing capitalists model of business now. after reasonable charges in beginning this app is almost lootiong for delivering.
09/16/20 - Disgusted and frustrated to see your adds every time I watch YouTube. Plz stop this.
08/15/20 - There is no immediate solution for customer problems, app is not user friendly, it is very difficult to get support from zomato
08/23/20 - Why have you started showing ads? Destroyed the experience. You're a food delivering app not Google. I think I'll be better off with swiggy. You just had one job. To keep it simple. And you ruined it.
07/18/20 - My Zomato app is not opening. I am trying to opening it but it get close.
08/27/20 - I have used Zomato gold from past 1 year... Gold offer was really good...I am thinking to continue this year also....but now zomato pro is not useful like Zomato gold......very disappointed ... Need to cancel membership.
07/25/20 - I have used Citi card but the promo code isn't working... It's a cheating business.
09/08/20 - I have been charged double times for a transaction that i have done only once. Zomato auto debits the same amount twice without the customer's consent. That too on two different days. Please be careful while making the payments.
09/13/20 - Simple act like updating address is not possible
09/09/20 - Worst support, took the money of the undelivered item too, when ask for refund , support not able to refund the amount of undelivered item, feels like they are robbing you.... Worst experience. Will share this more on social media...
08/20/20 - Very bad customer service. I uninstalled the app and will never use this. They have locked their customer service section. Not at all responding to our complaints.
08/20/20 - Not given option for cash on delivery. Tried on another device and worked on that device. still not showing COD option on my phone.
08/03/20 - There services used to be so much better before. It is only getting worse. I am a gold member and it is just not worth it!
07/22/20 - I'm a regular user of this app. But today I really had worst experience. Ordered thrice which was shown failed payment but after sometime three orders are accepted. Now I'm unable to cancel the orders because of all issue. My money is lost. Food will be wasted. What kind of worst situation you've put me in now. I loved your app but this is just too much
07/16/20 - Delay time , not available at all places items missing
08/21/20 - This app has absolutely no control over its restaurants and the delivery timings mentioned while ordering food. Everytime they are appologizing and making us wait and chat room is always telling we are sorry......No professionalisim at all wasting money and time....sorry to say just dont download this app
09/03/20 - Pro membership is a waste. No buy one get one deals and the delivery charges are very high. I am seriously considering cancelling the Pro membership.
09/06/20 - It is showing wrong location repeatedly .and no help from customer support.
09/12/20 - This is a Stupid App which I wanted to give minus 5. The food is not delivered but they showed delivered. We habe to chat with a machine. Got Food is your luck. Don't take risk by ordering food via this worst app.
09/16/20 - Do not accepting promo codes, no help provision Very bad service
07/09/20 - Screen does not load after clicking on place order Tried for about 30min then went to market to buy the item myself Worst intrface and slowest app
08/10/20 - Worst experience.... I wish I could rate it negative.. multiple glitches... And no proper address of restaurants..
08/01/20 - They never refund for the stale item one receive. Bots are chatting. No human interface.. When you give feedback they say we will look after it.. That's it.. No refund horrible experience zomato
09/07/20 - App goes online offline for every 5 minutes. And thus placing order becomes difficult.
08/16/20 - Support is not working. Issues never resolved. Swiggy is much better
09/01/20 - My number is never updated ! 100s of times tried it
09/07/20 - Very slow in loading the cart details and payments
08/31/20 - The prices shown per dish is between 30-50rupees more than the actual prices in restaurant. Plus you guys charge tax which is generally included in menu prices. Plus delivery and surcharges. Best app to cheat customer.
09/14/20 - Worst app ever , they will not accept cash on delivery and as soon as you will order using online payment. They will cancel your order and you have to wait 7 days for return.
09/13/20 - Removing Gold was the biggest mistake of Zomato! Zomato pro sucks!
07/27/20 - Very low discount and adding very high taxes amount and delivery charges. Not good app. Starting is good buy now not useful.
08/15/20 - Zomato app is worst, I had gold membership but it automatically changed to pro and pro don't have any benefits to customers I never experienced such worst plans and changing of offers on their moods, also it says 15%off and for rs 300 it gives 20rs off I think they have defined their own maths
09/03/20 - had to sleep empty stomach. update: 03/09/2020. again very upsetting experience with zomato. uninstalling now. you guys gave me no option
09/04/20 - It's great but there is one option missing Deleting any order from order history One star might get your attention😂
07/10/20 - It's request to all please never use zomate, very wrost app, today I ordered kaaju barfi and when it came, it was of very useless quality, it seems prepared 8 10 days ago & whenever I contacted to customer care executive they told me sometimes they do not satisfied their customer, I have also asked for my money refund & take your sweets back but they refused.
09/27/20 - Unable to order as option to add dish is blank
07/22/20 - This version sucks... Payment done twice.. Zomato support people are telling that they will refund and after ordering something else from Domino's now they confirmed both the orders... Useless app.. they don't even test before update.
08/16/20 - After 1 month into Subscription they changed the plans. Now the current pro plan is literally a scam. Best offers are for dine ins when dine ins are not possible due to lockdown. Well played zomato, well played.
07/25/20 - Location not correct place.showing other area..all times happend..compare to Swiggy app best.
08/24/20 - Worst experience with this app now a days No proper customer support Unable to connect with restaurant also Delivery is also very delayed .... Completely disappointed
07/30/20 - The worse app ever. Most of my order will be cancelled, and then I have to wait for another 7 days for a refund. Zero apologies from their side. I understand if it happens once only, but no that is normal for them to have problem with each and every order.
09/11/20 - Food was too costly And no coopen available
09/11/20 - Pathetic support. They do give even typing options. It's like I am talking to robot.
09/20/20 - Huge difference in MRP and online MENU
08/25/20 - Not happy with pro benefits.. Gold was better Membership amount gone.. If possible change to earlier benefits like 1+1 and 2+2
08/01/20 - Very bad experience... chat support is just waste of time.
07/10/20 - I placed my order, then it showed for updated I updated after that, this app keeps on crashing I can't view status of my order sometimes it crashes on launch or sometimes when I view status of my order. My phone: Redmi note 5 pro
07/31/20 - Worst service and customer support team are the most inefficient and impudent.. I have been using the app more than three years. Recently upgraded to Gold.. My friendly suggestion to all, please don't spend you money.. One single instance to make you understand their ignorance, while trying to place an order, I found add button was not working so I choose to contact team through chat. They have transferred and assigned thrice, and every time a new executives I had to explain him from beginning.
07/22/20 - Running a half baked campaign for assam flood relief in the app. No information on what a family package contains nor any information on any local org. tie-ups to distribute the relief (not all districts serviced by zomato). Need more transparency. Need same information in app as their website.
08/09/20 - You've added Full-screen unskippable Ads now? How greedy can you get Zomato? Ridiculous.
09/06/20 - It was my worst experience they are not ready to refund the money of gold member ship cancellation......i try to Contact with them they just hide typing column from the chat place......thats means I couldn't write anything.....
09/20/20 - The worst app I have ever installed In my phone it's showing restaurant is open Order now when I go to menu it's shows menu is not available yet.
09/27/20 - Need to give bleddy zero and unfortunately open not provided. Cancelling order stating cannot find the hotel location after 1hr in the night and that too at the closing time. Pathetic service.
08/15/20 - First improve the maps so that location is shown correctly. Secondly throw out all the rest and sweet shops who does not serve quality food..
07/22/20 - as compared to swiggy and uber eats.. app format is not accessible.. high tax and service charges... difficulty in finding restaurant.. please update your app format.. and charges as well.. 80 rs.. tax is too much
08/01/20 - Dear Zomato, open in app button on verify email landing page again opening the same. Blocking the user to place an order...
09/06/20 - App has some issues even if have good internet. Not able to complete the order
09/06/20 - This is the only app which takes money but no refund... Although the mistake is by there side
09/17/20 - Worst app, customer service is worst, when you ordered something and didnt get your order valued you money, they never helps. Dont use this app worst app. i lost a lot if money many orders was demaged or quality issue but no solution.
08/11/20 - Used it for long time bt today I was charge 50 rupees cancellation fee for no fault of mine. Pathetic service. Uninstalling the app.
08/23/20 - Pathetic app and company every now and then add pops on youtube please control yourself we know by now what zomato is fed up of your ads. This is the only reason I am uninstalling this app now.
08/08/20 - Since last 3 days i am chasing but there is NO response to resolve the issue of Rs 1513 debited to ny account and order not placed. Most pathetic app. No customer care number and you are left at the mercy of autonated chat support. Swigy is far better.
07/23/20 - It s showing recomended apps in app. It irritating .. Irritating adds playing while using app.
09/09/20 - Bad experience every time...always delay as usual.
09/14/20 - pro is worst and gold is best,making fool people for buying gold then they convert in Pro . Totally scam. I am gold user from 2017, as my membership is already in gold but they convert in pro. Making people fool and say we refund you and all but fact is that they r making people fool.as say max safety practice. They use but as I seen that thay not follow any practices I have seen....
09/27/20 - Every time i set my location, it get change while placing order.
09/28/20 - Zomato is not Zomato without Zomato gold . Wish you guys could bring that back .
08/17/20 - Gold subs sometines is not useful as restaurants refuse to provide the offer even when they are listed in gold 1+1 offer. Now this uograde to Z pro from Z gold is also misleading. We bought subs for 1+1 and neitger the new offer is close to prev one. Also most of the tine we dont have any images of the food from the restaurants. It woukd be better to have pics of dishes atleast 60% of all
08/12/20 - Replaced the gold name and also the gold offers. Get 1 dish free is removed. Really sad and bad update
09/17/20 - Any Gateway of payments not working only
08/18/20 - Not working properly Not loading the contents even after reinstall
07/19/20 - After Lockdown starting charging very high TAXES & CHARGES to every order. Rates are higher then Restaurants prices plus high delivery charges. Overall Any item will cost you around 50% more then normal prices. Now due to multi order delivery, Baaasi food delivered every time. Uninstall the App
08/15/20 - Buy one get one on gold is now just extra 20% or 25% off.. What a rip off.. Not professional at all.. Won't be renewing membership again.
09/25/20 - Now they are saying..you have to palce.. minimum..RS150 order..🤣🤣🤣...sry..iam uninstalling.. You can't pressurise costumer..to buy something....
09/01/20 - Wasn't able to help at all in cancelling a dominos order. The numbers on the app is not updated at all. You will keep screaming on the chat box and no help will be given. Bad experience
09/04/20 - It displays 10% off on the food after adding to the cart it shows original price,even though the house is nearer to the restautant they are charging 25/-rps.Day by day it is getting worse.
09/14/20 - This is year 2020 and they sent me a 2008 expired coke bottle... What are you expecting me to do with it... May be a few more years late would have been helpful as it would be considered antique..
09/19/20 - Why we have to pay extra then the original price and after that you guys add dilevery charge. So basically we have to pay 30-40rs extra that's the price for only one item. If we buy 2-3 then we are paying 100rs extra. After this don't know why people buying from you guys. People should stop buying from thieves like you.
09/16/20 - There is no upi payment in this app. its very bad and waste of time app also
08/06/20 - Worst service ever provided by such a famous online ordering app I have booked a cake from this money deducted but order cancelled by restaurant it's been around 17 days the have processed but not credited till date no customer care no. Nothing I just got frustrated with this app .
09/01/20 - Pathetic......way too outdated servers.... Don't pick correct location... Even customer support very unprofessional #Saurabh from gnn head office is very unprofessional.. On 2ndvSeptember 2020 facing same issue.. Pathetic app... Asking to turn on location even when location is on... Poor service.
07/24/20 - App don't give option to change address. Cancellation charges is 75 is a loot.
08/16/20 - A lot of times there are missing items and i even didn't get the refund for it. Food handling is very bad now a days.
07/09/20 - Terrible chat support, other then that no option available
07/30/20 - Packaging was not proper.. there were no tape or sticker to pack properly.
09/28/20 - It's so cheap app. I payed my two times for my order. Till now I didn't received my refund amount. Already I mailed support team.But The didn't give not proper response to customer
08/30/20 - fake timing delivery..taking too much time, not expected at any cost..
07/28/20 - Delay in all service and no customer support service available.
08/08/20 - 3rd class service. They don't have any customer care no. they only have chat support on which nobody responds to your query.
09/11/20 - Worst customer issue resolution service. No response on missing items delivered.
08/02/20 - Really pathatic service. Total wastage of money using this
08/01/20 - Should automatically apply best codes on coupons. I could've saved a lot more money with that.
09/01/20 - Worst experience ....really poor support team. Very bad experience.... unacceptable
09/19/20 - Items were missing from my menu ordered first time and dissatisfied with the service .they didn't check while picking the order from the restaurant.
09/23/20 - All until yesterday I could order from most places perfectly. Today, I got this "your Zomato pro membership is about to expire" warning and the same time I have no restaurants that are delivering to me. It says the restaurant is not accepting orders because there are "no valets nearby" and most other restaurants "do not deliver to your location". I mean those were the regular places I used to order from! And suddenly there is not even one place to order from! WOW! Letting you users stay hungry!
07/30/20 - Worst experience, undue delays each time Very very disappointing Very bad response from the chat person
08/29/20 - Missing items also packing not good , packet not sealed .... Bad experience
09/13/20 - Pathetic customer service . Like always .
09/28/20 - Very poor service. Cancelling order after 2 hours of waiting without any update!!!
08/26/20 - Recently placed order on this App. Charges are very high when compared to other Delivery App..
08/28/20 - Now zomato has started looting never expected this from my favorite app Order a Chinese dish worth 200 it gets 250 and I have to add more 250 to get 20 rupee off 😅 and yes the gold had great offers the pro version is not good in terms of saving.🙄
07/28/20 - 3rd class service, used to be great once. Orders are routinely late (3rd consecutive late today), helplines offer no real help except call service, no recompense for significantly delayed orders. Often chat help doesn't respond. Leave this goddamn app, talabat / deliveroo offering much better service overall honestly
08/31/20 - Rates in resturant menu cards and ones loaded on web are starkingly different, whats the use of discount if prices are already inflated.
09/24/20 - Extra charges is higher then normal..... So not worth it
07/22/20 - I wanted to give stars in minus but as this is not possible, I am giving one star. This app steals your money. When I placed my order it said the transaction failed, try another payment method. But money debuted from my account. I thought money will be refunded hence I placed another order. The placed both my orders and did not even provide option to cancel. And these thieves don't even provide good customer support.
08/21/20 - Used to be best while gold but turned into waste by changing into pro.
07/29/20 - Adds a surge fee even though it's not raining....
09/15/20 - Was my favourite app.. but paid twice for a single order for my last order.. once from bank account again as COD.. the delivery boy said the amount will be returned back within few days but it never happened.. wrote to Zomato repeatedly but no response.. really pathetic service..
09/20/20 - Why it shows restaurants are always close
08/15/20 - Worst app, worst service,worst customer support service I never seen this type bad help/support system, they have no action for anything about any complain or something, I write many times but all are time pass only
08/15/20 - If anyone is using Zomato then never purchase Zomato pro it's useless earlier when Zomato gold is there it was beneficial to us also but now if you pay for Zomato pro to get 50-60rs discount it is not worth.
09/04/20 - Showing food in menu after ordering getting response from resturant ordered food not available forgot to close that menu by them. Wasted my time and money by ordering in zomato. Its better to avoid this time wasting app
08/18/20 - Their e-mail system said I would get a reply within 24-48 hours. There's been 72 hours, no reply yet. What an unprofessional support.
09/06/20 - Unable to apply promocode, settled with meals for one
09/09/20 - service by cash on delivery is unavailable.
09/17/20 - Not delivered the order to current location....and after they claim address was wrong.... Totally time wastage and also money......helpless app ever......I will never order from this app .....They not give respect to their customers
07/21/20 - Very high delivery price, and promo code mot not working
08/22/20 - Repeat order doesn't know what repeat means, I got incorrect order because of this repeat feature and ended up paying extra for less quantity of food. Now zomato support is not even accepting that it is their app problem not mine. Pathetic... Email sent to developer with video as proof of bug
09/15/20 - Worst experience! Half of the order was not present and on top of that, when I raised concern, they asked me drop an email. 48 hours have passed by and counting but still they haven't given a single response. Pathetic!
08/31/20 - Very bad experience with this app...... Ordered my food twice but both time my order has been cancelled..... Becoz it's delivery person was not able to find my location despite of sharing the location on whatsApp and verbally guiding the location on call. Please improve ur services...... Very disappointed from this kind of unprofessional behavior.
08/22/20 - Don't buy pro it sucks they removed 1+1gold scheme.. pro is waste of money
08/13/20 - Customer care number not update and no messages typing option available to do complaints
08/16/20 - Makes false annoucements..bloody scamstersss.....keep giving offers which never works...An absolute rubbish app....!!!!!
08/14/20 - This app is expensive and not fairly working. they charge 42 rs delivery charge for single burger which cost 50 that clearly means that there is a ratio of 50 50 and moreover i ordered it from just near my market shop after that it costs 42 delivery charge for 50 rs single burger it's done i didn't get the way they r working. Very disappointed.
08/24/20 - Very bad experiance with their service. Uninstalled the app. Actually it's forcing me to give one star. But it is not worth for 1 star
08/12/20 - After I add the debit card to Zomato, someone tried to add 2000 rupees to Paytm...I got a otp and spoke with bank too.. please be aware
09/21/20 - Very bad experience.. I don't know how but my id is merged with someone else id.. Today I spoke to one of the executive Swagat and supervisor Rakesh.. they told me to change my mail id but I haven't ever linked mail id to my account. Rakesh told to do with website but it didn't worked as I never linked any mail id Both didn't handled my issue properly.. After much frustration I said okay to escalation desk boy Rakesh and asked him to shut down the case they both were unable to solve my issue
09/04/20 - Worst App. The support team is worst then ever. They are not following the government rules. Delivery guy didn't wear mask and coughing. Ordered an item and instruction was missing and support team simply saying that it is restaurant issue and write a review to the restaurant. They are not ready to provide any further explanation and stopped to chat. Throw away the food simply. Thank you so much for your worst service.
09/13/20 - Delivery fees is so high and promo code will work after trying 2-3 times, misleading customers....
08/02/20 - poor app'will never use again', they have not assigned my order to resturant and their support team told me you will get in 15 min, after 1 hour.30min they have cancelled my order, and then I have to order using talabat , great service they delivered in 20 min.
09/22/20 - Whenever I open this, it's buffers n it's not all showing any hotels r dishes, then what's the use of this app
09/17/20 - Better to remove the option of not ring the bell and contact less becose no one is following the same from your team
09/26/20 - Try to improve the live tracking
09/27/20 - Pathetic service , it takes them1.5hrs to deliver, status is never updated. Horrible reps on chat.
08/14/20 - Lot of time taken to address customer complaints. USELESS SERVICE
08/27/20 - Your UI is such a mess... Ordering from Zomato is such a painful task...Swiggy and others are far better in friendly ordering interface.
08/31/20 - It's been 3 days in a row while I was trying to find a restaurant and the list is blank ..what exactly Zomato is trying to do? Should I just uninstall the app. Because clearly Zomato doesn't value it's loyal customers
08/28/20 - absolutely pathetic, way too many orders and deliveries completely messed up... customer service is totally lacking Edit: gave it another shot - placed order, applied discount coupons and guess what, at check out all discounts just vanished! These aggregators are all cheats. Just order from restaurants directly.
08/26/20 - Pathetic Expireance.. Very worst. They told us that we get cash back offers. But it won't happens
07/17/20 - Very bad support, i mailed them twice still no solution and they says that they will respond in 24 hours
09/05/20 - Such a worst update. These guys have hidden discount offers now so that people will get bluffed. Earlier it was so easy to find 50 percent and 40 percent discount. Now its so messy. Hate you zomato... One dislike from my end...
08/27/20 - The worst app, does fraud, never replies to mails, never gonna use it again..even reporting it !!!
08/18/20 - I dont know whats the prblm with zomato....sometimes its showing all restaurents and soon in a while all or some of the restaurents are again disappearing.....i request to fix the prblm ASAP!
08/16/20 - Making 2 delivery at the same time at too at very far location and snacks comes cold😡 for what joy we spend so much money. And upon that you keep a timer which never counts will never count perfectly. Please don't deliver snacks cold. Don't accept order if you can't full fill on time.
09/16/20 - Always behind time, like always.
08/14/20 - Worst experience with the new app! Bring back Gold.. remove Pro!!
07/18/20 - They lie through their teeth and ofcourse have AI at its best, so there isn't anyone to really talk to, just the BOTS.
09/13/20 - CHEATERS. I have gold membership and all the good rated restaurants are shown as 'Currently not accepting orders' in my login. And in another login it accepts order; who does not have the membership. Why do you promote gold membership when you cannot provide a quality service. Waste of money. Would not recommend your service to anybody
08/24/20 - Worst app. Had a Zomato gold membership. Looks like it got cancelled. And they have not refunded the money also.
07/30/20 - app works fine but having your order issues fixed by customer service is a joke. they do nothing.
08/25/20 - Which brainless fellows developed this app.. No bill invoice are generating. No customer contact number. Worst app ever
08/17/20 - The after sale support is pathetic. Very few options and every issue a customer faces isn't being addressed.
08/05/20 - Worst service. If any problem occurs nobody to contact or raise any query
08/15/20 - Extra money charged as compared to actual rate and other apps
08/28/20 - This app very useless Once the money is deducted, the money does not come back on canceling the order.
07/29/20 - no response in chat service...then y zomato is trying to handle gud set of customers...it can limit the service rite. online service provider doesnt have chat service...proudly mentioning inconvenience caused is deeply regretted...
07/28/20 - Placed an order on the app. Some items were mentioned as BOGO so adjusted quantity accordingly. But when delivery came, they didnt honor the BOGO offer. When help support was asked they simply denied that there was any BOGO offer from that restaurant whereas it was still showing. Took screenshot but they asked to mail. So went through that also. Aghast by mail reply. Said the offer is currently not there. Check later. Completely unrelated reply to my question. Poor service
07/15/20 - Very bad expirence, Just cancelling order in 5 minutes.
09/05/20 - People need to be careful as this app is getting popular. They dont care how customers getting treated even no have any customer service number where you can contact..... only way is to send them mail and wait there response.... which I never get people trust and give money for delivery man and than they dont return the money.... if you call they talk rudely ... best of luck for being such kind services you providing
09/11/20 - They tend to INCREASE PRICES by 50% and giving 30% discount, and be like you saved 30% well guess what you're paying 20% more I'd rather use swiggy instead of this.
09/15/20 - Very bad timing and more charge for delivery
09/18/20 - Very worse sevices! You did not come at proper location and cancelled the order within 5 minute with no refund...I m uninstalling this..
09/24/20 - Service issues almost every time
08/03/20 - after the last update, the (delivery closed) resturants are always showing online. even after multiple refresh, restart of the phone. The same resturants are online all the time. when you tap to order, it is not available then but on the main page of the app, the resturants are always showing online. stupid update, fix this!
08/16/20 - pathetic service GPS not works properly than they will add address your current location as address, where i have been never before than after sometime they will call you just to inform you that your order will not be delivered you will have to cancel it without any refund claim. they fooled there customers
08/30/20 - Very bad experience, facing 3 time issue fornirder cancelling.
09/20/20 - Very costly taxes and all no promo codes
08/20/20 - Zomato is pushing ads now, with 3 or 4 seconds to skip . This is annoying while browsing for restaurant to order food. Also they say get zomato pro to avoid ads. You guys need to understand that you're not YouTube! Really bad move from your side. We know you're getting money from the restaurants as commission, it's greedy to squeeze users too.
07/17/20 - the experience is great but it would be better if they could show options according to your location and if they are available
07/20/20 - This app is not good app. Do not download & order from this app. Instead you order from other app. Because this app doesn't have good customer service. And even there no phone no to call zomoto to complain about our order. I send Email about my order where I found foreign objective but there is no action about it. So this app is not good app so do not order from this app.
08/08/20 - It is very unresponsive to your queries and extremely slow.
09/07/20 - Can't type exact address for delivery it always showing maps
08/07/20 - Last update onwards the app is not working, orders cannot be placed, coupon codes cannot be applied, only it shows, Sorry, some error regarding payment status. The app was really good before, but now it is disgusting, every time I need to uninstall and reinstall, before placing every order or applying any code.
08/14/20 - I made a comment 2 months back regarding my refund .waiting too long for my money is really disappointing. Worst app ..I have been requesting to refund my money for about 13days .I ordered food from a restaurant where I actually made my payment after which the restaurant cancelled my order .when I contacted the zomato support they said the refund will be done in 3-5days .This is really disappointing.
08/21/20 - Zomato have worst support system ever. They will change you even when you don't get your food, will never ever use zomato again. It's happen again, my bad I tried to give this another try.
08/29/20 - App works fine but 20% discount shown on the app not aplied to the bill
09/12/20 - Highly not recommend to use this app, as they don't have any customer care only have" automated chat assistant" in which some options list towards Zomato favour.. If restaurant ask 2 hours to prepare food, Zomato will ditch you and will deduct Rs 75 from you if you cancel order... Kudos to Zomato.
09/17/20 - Stop irritating with your ads on YouTube.... We're not buying looking into ads. We will order food when we feel like.
09/23/20 - Always miss food items in meal options. Customer care no are mentioned but not works. Totally dissatisfied with zomato
08/30/20 - Today I'm uninstalling this app and will never use your service in future also bcos I have raised a issue because one I item was missing in my order but you People so busy that's why you didn't got enough time to resolve that issue. Thank you so much for your worst services, 230 rupees is nothing but when it comes for loyalty it matter alot.
09/04/20 - good restaurants are included and food are quite good as well
08/14/20 - Capitalising on innocent people intentions. But the app is an effective tool to exploit. Definitely will support it!
09/23/20 - Very bad with regard to delivery on time
09/11/20 - It was good but now a days it's too much worst bcz it's taking very huge taxes and missguiding people in the name of discount it's doing fraud type business.#VERYSHAMEFULL
09/28/20 - All food packets and parcel open
09/23/20 - Worst and making fool by increasing the mrp and then shows you saving.. ridiculous..no benefit of gold membership..useless company
09/29/20 - Not sure why the support or chat doesn't work when we need them.Out of every 5 orders we always end missing something or the other in 2 orders. Very annoying and zomato doesn't take any accountability
09/15/20 - My previous rating was 5 it has gone to minus now , worst service , application deducts your money says there is cash back and all stuff but it's just a scam
07/19/20 - Don't take any subscription...It's a complete eye wash..They will charge lots of hidden costs in every order. I am giving this review as a Gold Member.
07/25/20 - Order goes out of address zone even when correct address has been given
09/27/20 - Third class service, no one reverted timely and also if any thing wrong happan with restro/ zomoto wallet no one listen either on mail or chat
09/11/20 - Didn't even let me place an order. Didn't let me select COD as order was above 350, didn't even show the option of online payment even after adding/linking 2 online payment modes to my profile. Ridiculous
09/12/20 - I called Glark's tonight based on the menu and price list I found on Zomato's app. The appetizer combo is priced for 24,000 LL on zomato but I received a bill for 42,000LL!!!!! I believe that zomato should be a reliable app!!!!
09/20/20 - They messed up 2 orders out of the 3 orders I have placed till date. Quoting technical glitch and ordering on the browser instead of the all and all that..
09/20/20 - No option to keep my words in chat
09/25/20 - Recently i have booked some of restarents in zomato like RASOI FAMILY RESTARENT, kukatpally but they are given wrost service wrost food not maching delivered items which is showing in the app. Request to all dont use this type of tieup restarents through zomato and i am going to uninstall this app.
08/16/20 - Worst delivery they changed gold to pro reducing benefits what about those who don't want that upgrade Better switch to swiggy
08/29/20 - Totally useless app. The restaurants they enroll are totally fraud & dont deliver on time. They just fool you on the pretext on home delivery services.
07/26/20 - The issue handling process is useless as whatever the issue is and whoever is at fault its always the user who has to suffer.
08/26/20 - Introduced un-skipable ads... On a food app........... seriously??
09/19/20 - Costs are more in online when compared to restaurants
07/24/20 - Nice app, once they debited 250rs/ while ordering food and it was not ordered successfully and the bad thing is they didn't even return my money.
08/12/20 - Instead of a refund to my bank they will push promo refunds. Very inconvenient and a scam like method in my book. Extremely terrible way to handle the customer money and problem with orders you make using this app. They didn't even send me another driver to replace my food! Just pushing promo refunds!
08/20/20 - worst experience with last two orders. some items are missing.
08/02/20 - Worst experience always... You guys do not take things seriously even when snapshots are shared of the food quality you say things are not in your hands.
08/16/20 - good app , but not good food and offer avaliable, charge taxes too higher, kyon loot rhe ho logon ko, 150 ruppe k order se hi 50 rupee taxes, woow, i will give a notic to our govt about this mugging doing by this app.
09/08/20 - The Hotel menu price and Zomato menu price are different for many hotels.
09/18/20 - Navigation not perfect work extra charge amount is highly rate
09/25/20 - Cheater app...service is the worst...what they claim, do not fulfill
08/18/20 - Just keeps on cheating this app is now taking 50-60 rupees for delivery plus the price is zomato is far more expensive then on the shop never expected that i would experience this . When is the app was new their delivery price of no more than 35-40 rs . I guess it's time quit this app
07/24/20 - The customer support is so pathetic that you you never get to apeak to a live person. Also no matter how frustrated you are they will keep on repeating the same bloody think again and again. No help at all. Please do not use this app, it's better to use the individual restaurants app if required but please boycott this app.
08/16/20 - Order not recieved, but it showing delivered. Chat support system is totally waste of time, one bof the third class support system.😡😡😡. More than 5 times I sent email but no response from customer support
08/15/20 - Worst customer service, no sense of responsibility no timely reply. Chat support wastes the time only never give you a solution. Emails are not even replied.
08/28/20 - Worst app they show you restaurants that are available for order and then the next second they are unavailable! Ridiculous
08/28/20 - The app moved my account from Gold to Zomato Pro account. They say you will get 30% 40% off but the reality is they will give you discount but then they will recover that from delivery and tax chargers. In the end you will get around 5% to 10 only which you get in normal Zomato account. So please don't buy Zomato Gold or Pro account it's just waste of money. And after purchase it's not refundable. Now when you complaint to customer service they just keep you waiting and play transfer calls.
08/02/20 - REGRET EVER INSTALLING THE APP. Worst customer care among all the delievery apps. Even when issue is raised, no follow up with customer. They end the chat with no real solution to the issue. They don't care about the customer. In complete orders, food arrived 1 hour later than mentioned time when placing order. And once you have paid, forget about getting your money back. Same line, we cannot refund beacaue of policy. Other apps have the deceny to ca and update customer if the order is late
08/22/20 - Worst app.. they are hosting resturants that provide wrong contact number , and then after two hours when you contact them for an undelivered order, they will say order is managed by resturant. Then their customer care lies that the order is out for delivery, then after 10mins changes to they cannot reach the restaurant. Then before the order is delivered they mark the order as delivered. No option to call and talk to a customer care representative you have to type and chat where they lie
07/23/20 - Used to be a good app earlier, however in the recent times everytime you place a order you will be facing an issue and this happened third time continuously. And your support won't give proper reply and the chat gets closed abruptly. Your app won't work properly saying the payment was not through and ask to retry and when re-tried you charged again and then say it was not through and after sometime you accept both the orders and the chat support is not upto the mark. Swiggy is far better in this
08/27/20 - What's the use of ordering through you, if you can't resolve the issue post order placement. Even though I paid extra for the toppings it was not included and the resolution from the chat support was to call the restaurant and sort it yourself.
08/04/20 - Live Tracker doesn't work. Delivery Boy gets more than 1 packages, hence colder food.
09/12/20 - This is the worst app as there is a poor customer support as on chat no one is helping there customer and also there mail facility is poor
09/23/20 - Horrible...cheating customers charging them with cancellation fee....even when its their mistake!!
09/27/20 - It suck agent don't talk and it most for every second order I just run into problem
07/17/20 - It's worst app I placed order and in photo the quantity was so good but when it came it was so less quantity.its worst app.dont install it
08/16/20 - From last week the quality is down.
08/07/20 - Pleas stop add on u tube it's very eretating even on some serious video u r add start first so it's not good
08/01/20 - Cant add items after update. Please fix.
07/13/20 - This is the most un friendly app I have ever used. I have tried a lot of times to place order through online transaction but all your app continues to do is ask for unlimited types of verification. All you need for verification is a mere OTP. Also it wouldn't verify and link with paytm account. Though my paytm consist of money the app would show that there is no money in your wallet while for the same order I could place order on other app within couple of minutes.
08/20/20 - Earlier Zomato was good and had very reasonable price but after new update Zomato is charging "too" high Tax For eg. If i want to order nything dat cost around 60/- Tax charged 80/- wow!! Now I think SWIGGY is better as compared to delivery and tax charges.. Zomato is looting during Covid situation..
08/29/20 - Cannot do cash on delivery since app was updated.
09/14/20 - This app does have much restaurant options.
09/21/20 - Very bad app for food it will more time then they mention nonsense
09/26/20 - Not responding in case of issues with the order
08/15/20 - Cashback issue not fulfilled. Customer care service not available.
08/23/20 - We paid for gold benefits, app changes benefit without our consent, could at least have the courtesy to refund membership to user that does not what their new benefit.
08/19/20 - Very much disappointed with this, swiggy is far better than this, even swiggy basic have better offers than zomato pro
08/29/20 - If you can't withstand the weekend load, then shutdown your bloody app. I had been trying to order from 8 pm to 10 pm. Very irritating
07/22/20 - Zomato 's time to respond to queries on chat room is horrible. Plus there is no other way to reach them.
08/18/20 - Support option doesn't work.comes with a pop up Zomato not working and feedback
08/15/20 - I had gold members I was happy to get one +one free now it bad I regret updating don't update it's a trap
09/13/20 - Worst app.They deduct money from Paytm themselves.Fraud app.I just clicked on view cart and you deducted money from my paytm account.Refund my money
08/08/20 - The response team or there support staff is too slow. They don't respond to chats. How can they say they are the best in the business? And they cannot be the best ever with this kind of support staff.
08/14/20 - Now with pop-up ads... just what we needed
08/04/20 - Uninstalled the app due to lot of unnecessary app permissions. In the recent update the app became so heavy that it's crashing frequently. I think that it should only request location access permission rest all access permission are unnecessary. I ask Zomato team to explain/justify all access permission in detail on the app description page.
07/11/20 - The app is too slow to view any restaurant. Cant order anything. M quite disappointed.
07/22/20 - There is nobody to respond and resolve issues on this app. It's really disappointing when you have issues with an order and there is no help from Zomato
09/12/20 - Worst experience again with zomato, you guys i guess dont want to improve your services Had issue when i was in pune and now back to guwahati same. I have to stop using your app now. I thought here I might get a better service than other city.
09/12/20 - Delivers order late and mine refund not imitated..and there is no option for complaining always close chat without resolving issue ...improve your app and also executives....
09/20/20 - No order support except chatbox. Horrible
07/13/20 - Unnecessary charges apply , even many restaurants not check temperature of rider, Rider itself edit and start service. Rider not open their GPS setting for location update, many food getting simmed and cold just because of late delivery. it system drawback as well i have observed like time calculation of delivery is not calculated right. its just random number for satisfaction to their customers
08/27/20 - Very bad service, money was debited but it says payment failure. Cheaters and scammers are here.
07/26/20 - The delivery was tooo late. No response from the support team.
08/05/20 - COD not available and many more restaurants are not available... Swiggy restaurants are delivering at my address but ZOMATO not allowed... main problem are COD not available.. no any coupon are apply for orders.. and we need only COD option cause many time we doing order online n also payment give online but restaurant doesn't accept order... n bank doesn't give refund n many proceeds for tack refund of failed payment Transactions.
07/18/20 - Today I tried to place an order, but when going for payment through credit card something fishy things happening, seems somebody hacking my mobile, needed to type the card number and other details multiple times, that what we are typing is displayed after some time only. This never happened before when I was using my credit card with many other purchases, moreover they are very much insisting on saving our card details. There is no option to opt out of it. My advice. Be careful
09/06/20 - I joined Pro few days ago..before pro, all restaurants with pro discounts were delivering to my location..but in few days after joining pro, all those restaurants are not delivering to my location and I can't get pro discounts..this is fraud from zomato..please don't join pro, else u will lose ur money...fraud fraud fraud
09/04/20 - zomato support team sucks. moron sitting at the chat desk always say mouthing is in there hands. using words like - this is how it works, sounds very cheap. Zomato should close soon. I have started hating Zomato Now.
09/08/20 - The address is not featuring properly
09/12/20 - Worst app ever. Its been a week and zomato has still not refunded the money for the order which they cancelled. Consumer support system worse. They fool the consumers. Gonna uninstall it.
09/14/20 - Pathetic customer service My issue has not been solved for the past 20 days No response through mail whatsoever just pathetic🤬🤬
09/19/20 - It's a looting app. Charges are so high that it seems unbeatable. Delivery and packing charges are applied for the restaurant's making free delivery.
09/27/20 - Very very worst chating service. Don't use app cheating people.
07/16/20 - Some times it hang need some bugs to be fixed
07/29/20 - Don't download this useless cheat' s app . They have deducted money from bank account and didn't delivered my food and showing payment didn't processed and I even got a message from my bank . So now their cheating on this level.
08/24/20 - Why can't ask for promo code after ordering food ? They just create mess lagging of app and we miss to apply promo code
08/17/20 - I have purchased Gold plan after ordering the food which was in discounted price. I have made the payments immediately and the amount deducted from my account. Still Zometo is not able to allot the membership nor the refund. I especially asked to customer support to allot me the membership since payment got debited but still no one has call back or advised anything.
08/08/20 - They take too long.....and I think sometimes they forget we can see they locations
08/19/20 - I paid a subscription price for gold which was very high for 1+1 on food. How can you guys change it without any prior warning and then not give me the product I paid for. This is just a sure shot way to lose your trusted customers who bought the subscription for some other thing and now you cheated them. I don't think I will recommend anyone to use Zomato after this.
07/26/20 - Pathetic customer service. They don't respond promptly !
09/20/20 - Not taking proper response and working is not good
09/27/20 - This app charges almost double if the food cost more than 300 Just checked restaurant menus It cost 440 for a dish and in this app it shows 780 including delivery and taxe charges For business I understand they should charge extra but double ?? Inshort with Zomato price you can have that food twice if u order Directly from restaurants.
07/19/20 - Cant apply promo codes. Its saying error.. fix it..
08/12/20 - Recently for past couple of weeks, Food is not coming from where we order! It's really annoying!
08/16/20 - First gold turn to be pro as you like, okay I try to conform with your selfish new condition, but Second, cannot use either the pro or gold without updating, what's need to be updated?? There's no push notification, and your last update app marks on may 2020, so now I can't use any of my paid promotion! This app should be reported for money fraud
08/20/20 - There is a serious flaw with this app, if the location choosen automatically will direct to far location i ordered from loiee which is just 1 km but the order was received by some other branch 8km away both being available
09/24/20 - Zomato app u have 3 serious issues first most of the discount codes are for online payment not cash on delivery second some of your restaurants are below average I had food poisoning twice the third issue is your gold membership DONOT JOIN GOLD MEMBERSHIP ITS WASTE OF MONEY they cancelled the buy one get one now gold members have only 10%discount like jazeebo and for other restaurants its between 20 to 30%discount I regret joining the gold membership BRING BACK THE BUY ONE GETONE
07/04/20 - Needs lot of improvement! The way you promote with some of exciting offers, have concern to prompt the same while payments.. for instance, i have a promo code for one of your exciting offer and till the payment was made it did not prompt to apply my code... this is worst, the app really needs improvement.
08/29/20 - Worst app ever they don't make the refunds on time. And there is no one to take action as you cannot contact them directly.
08/31/20 - There in app restaurants are showing wrong locations, based on wrong locations if we cancelled our orders they are not providing full refunds, worest app optimization and worest in app ruining
09/09/20 - So many times and today also it happened that I got incomplete and wrong food delivery from zomato. I am trying to talk support team but there is no any proper option. They closed the chat from their side without any solution.
09/12/20 - Worst Service. Customer support do not respond even after their promised timeline.
09/20/20 - I still did not get my refund even after 12 days.. I got a wrong dish. I complained 12 days earlier and there's no response or progress yet.
08/25/20 - Very bad update always not working n no network
08/02/20 - It's really frustrating when chatting to a chatbot when we try to report my payment methods are miss used from Zomato app. I tried even 'report emergency' option also, but nobody from Zomato responded to it. There is absolutely no contact number given to contact their customer care officer also Coming back to the issue, I received multiple messages from banks by saying that Zomato is requesting for random amounts from my account 😡 Guys please don't go for this app!
08/14/20 - Terrible chat experience with bots that try to be human and only come across as corporate greed personified. Yes, my experience has been that bad.
09/05/20 - Very fast delivery excellent service but location tracking very poor
09/10/20 - Very bad experience.. This app have egg veg filter that is very bad effective for pure veg customers. Swiggy is batter then zomato
09/13/20 - It's worst app ever I ordered pizza with cod option and got confirmation that good will be delivered in 40 min...... Later food is being prepared..... Later food is on way....... Later will reach on time...... Exactly at delivery time says order could not be processed........ Next chat with Zomato...... Says tried calling restuarent they r not answering so sorry for incontinence....... Worst app and worst reply from customer care...... Horrible.
09/12/20 - No control over hotel .if hotel person not provided delivery over time .they cannot do any thing .as per as zomato concerns it is ok .
09/20/20 - App not working now. what problem?
09/10/20 - Very very bad service. Totally frustrating. It's feedback on Zomato service
08/15/20 - Not able to add payment method again after this upgrade
08/10/20 - Last few months its getting bad.Money deducted but no food, now saying not received ,
08/16/20 - Rates are not same as listed on hotel menu card
09/08/20 - Service charges are very high
09/08/20 - Six months back I had subscribed for zomato gold now zomato gold is not to be seen on app
09/12/20 - Cancelled option not available
08/16/20 - A scam in there. They promoted an offer quoting 100% off on food upto Rs. 183/- on the account of Mahi's retirement. And now that it's 7 P.M, the app shows none of the food outlets are accepting orders. The entire app stopped working. As a regular consumer, this was very disappointing for me. A scam as such is really not acceptable from an organisation so trusted. It takes years to build a brand and one careless inconsiderate action to spoil it all. Bye-bye Zomato!
08/03/20 - Worst service quality and in the name of feedback you guys have a automated robot chat box
08/16/20 - With Gold it used to be +1 on food. With Pro its only 20% discount. And you call that yourself as an "upgrade" for us ? I'll just have to consider deceived with membership fee wasted and never coming back to Zomato again.
07/29/20 - Order only partially delivered and no support over call also available.
09/03/20 - Horrible interface...I placed a order by mistake but there is no option to replace or change the order alike Swiggy..the only option we have is to pay 75 Rs. I even tried reaching out to the CRE but of no use..
09/16/20 - Invalid promo codes not getting proper discount other apps giving more discount
09/17/20 - Am not uble to apply any promo codes waste service
09/26/20 - I have received stale food and there is no option to escalate they don't have customer care number not the chatting option is working very bad service
07/05/20 - Worst support team i have seen in any application. I had problem regarding promo code which the chat support guys did not solve. They just ask you to write an email every time you get a problem(which they know many won't do and just ignore the concern).Really disappointed with the services.
08/18/20 - Very unexperienced customer chat support..... Just coz of there seniors. They will not listen to u at all. Just simply hang up the chat...
08/27/20 - Very bad service.... poor support... Unsatisfied with the service.
07/11/20 - Only delivery app, even charge extra for it..if you instruct something never fulfilled even you have visited same place where you ordered due to covid, only chat option if there is something wrong (a chatbot joke). Reducing the cost but understanding the costomer sentiments try any another app for delivery only. Worst app zomato, even only order from Zomato, ignore it penalty of times but no response, if you want order on Zomato godhead but anything gets wrong from their ends just thing u have
09/02/20 - Don't pay in advance because many times they don't delivered tha order but it will shown delivered on ur profile and the don't help in this issue
09/03/20 - Very bad service. Offered discounts but at the time of payment you won't see any discount.
08/02/20 - Just to be careful before using this app. This app is just about cheating people. I bought the gold membership but twice I went to a "gold partner" and they didn't accept the use of the app. When I sent my feedback to zomato they just removed the restaurant from the gold partner and they said that it's not a gold partner. Like they lie on my face, whike I was opening the app in the restaurant and the offer was clearly mentioned and the restaurant was included in their gold partner network.
07/06/20 - Very bad experience at the time of refund even after a year I have not got the refund. They want my personal account statement of whole year bank statement I have send them the screenshot of the mail which I have received from my bank stating that the amount is not still credited in my account. But still they say that they want the bank statement." Sorry i can do anything." This statement was given by then. They are not ready to share their refund details.
08/24/20 - Down voting. Not worth the price now. They changed gold to pro and with it changed the benefit as well. Now it's as good as useless. They ask us to order more to use pro. That's dissappointing..
09/08/20 - Very very slow delivary wast Zomato don't download this app
07/09/20 - A huge difference between the actual price of a meal at a restaurant to that shown in app. The discount offered is also not able to lessen the gap. The address issue is very common even when the location is on. It picks the address of a colony that is approximately 5 km away from my home. 👎
08/17/20 - I bought GOLD because it said 1+1 on food and drinks. Now they DOWNGRADE me to pro which was not what I signed up for while purchasing. No matter how much you try to make it look lucrative it's a downgrade and a sick way to deceive your customers.
08/15/20 - Ease to navigate and huge choice of cuisine
08/21/20 - If I see one more of your ads on YouTube I'm gonna loose it.
09/20/20 - I had a coupon to use worth 5000 and They just blocked my account for no reason and i can't even contact to know the reason because they is no there i have written more than 100 emails regarding this but i never get a call from them
09/26/20 - Worst service and very poor response. They won't solve any issues
09/20/20 - Offers are not available for me...
09/12/20 - Never understood the Surge fee, it is applied during non-rush hours
09/01/20 - Unable to order my food from my fav restaurant cuz they we need to get a pro subscription for that.....like really??? Earlier this never happened
07/05/20 - All the offer that they announce is a cheat. They never process it. The chat support is the worst and never give a solution to it. They don't value customers and every time they say it's a system issue.
07/23/20 - They don't have any quality control, they only allow you to submit one complaint for a restaurant, so if the item is missing and the quality of delivered item is bad, you cant make complain for both the issues, they only have automated chat option
09/03/20 - Worst customer experience. They don't respond nor call back to your problems. Waiting for their call back since days but haven't received any. Pathetic. Gonna uninstall it. Have better options than this.
09/07/20 - Memu order pettimdi.vere..meeru delivery chesidi vere...meme mee app lo book cheste sumoti delivery...worrest food worrest delivery....app lo oka image petti delivery oka item istunnaru...it's a total froud...I will compliant food inspector and consumer court..I am layer u know....I will doing
09/14/20 - Ñot showing. ... correct map.and order tracking... Late order. Delivery...
09/16/20 - This app too much worsted app because zomato raider irritated me about smile rating, so 100% better swiggy app to comparison zomato app
07/29/20 - Each and every order problematic. Every single order.
08/18/20 - Earlier version of small icon of restaurant was better
08/24/20 - Shows the minutes away, but actually doesn't keep track of the minutes away. Modifies accordingly to make it appear as if the order was before time. Happened multiple number of times.
07/23/20 - I was suppose to get my refund on 16th July 2020..today its 23 July 2020..still not received...everytime try to chat in the ZOMANTO chat window..no one responds..pethictic service...
08/06/20 - I m not able to use it...app always shop pop up of location i allow it to use then after it not get started
07/25/20 - Increased rates when matched from restaurant menu...!!! Beggars...!!!
07/02/20 - Why are there so many notifications all throughout the day? A notification every 3 days is maybe enough advertising, but more 20 notifications per day? Plus, the options to turn off the notifications in the app's settings don't work at all. I had to manually shut them down. Really? Stop bombarding our emails too!
07/23/20 - Pathetic service... Full of technical glitches and customer service is terrible!!!!
09/13/20 - Its loss for me as a customer...I paid for an order but the item is missing if I ask for support there's no proper solution
09/04/20 - Could not solve my query with regards to myborder for Chicken Sweet Corn Soup, but I received Egg sweet corn soup with absolutely no chicken in it and no sauces were received with the order
09/19/20 - No support at all even after so many follow up. Will not use this app again.
09/15/20 - Customer service is so bad that no matter what they'll keep asking to send mail, but never reply on that mail.
08/27/20 - Zomato is cheating in its commitment. They started the Zomato gold with the catch that one item is free on order of 2 items above Rs 300. Now they are providing total of 20% off and claiming it as an upgrade. Why charge us membership money when you back track on your commitment and charging double the delivery charges when compared to Swiggy
08/20/20 - All My fail online transaction has never been refund to my account worst customer service i have ever seen in any app
08/24/20 - Not even want to give a single star, worst app with worst service,never trust it again!!!
09/10/20 - Guys! Don't use this! They cut money 2 times! And never give back!!! Use other apps! Don't use this app! No helping support in this🤬 now I'll order anything! And I'll not pay!
09/10/20 - Worst app the service is very poor do not delever at location never download time waste download swiggy best app at all the service of swiggy is best
07/31/20 - The food delivered was already eaten by some one and when I connect with support team,they haven't revert back
08/26/20 - In case of any mishap, they don't provide any help. Often won't even provide a customer service executive to assist you, all you get is an automated bot. Everything is alright apart from the pathetic customer service.
07/16/20 - App crashes every time I try to open app
08/21/20 - Not satisfied with Customer services for any delay or issues handling
07/08/20 - Worst costumer service ever, DO NOT download, no service, horrible, worst app in the history, they take your money and disappear if food does not show up or if you want to cancel!! If you want to waste your money, time and DESTROY your mood, this is the app that does that. The customer service is soooo bad. STAY AWAY!!! Hahaha and now they are saying write to us, THIS IS A JOKE, THEY DO NOT REPLY!!!!!
08/02/20 - Chat with us or support is not opening at all. I had to open the website on laptop to file a complaint about my order, I sent my order Id and transaction Id, got no reply about refund or what's next. This happened for the second time where restaurant sent msg they are refunding the amount but none was credited
08/24/20 - Food items go missing when you order. And no proper action is taken.
08/15/20 - Seriously dissapointed!! I was having a buy1 get 1 free in zomato gold...in this "SO CALLED" upgrade to PRO,iam just saving 15% which is WAY LESSER tham before....never using zomato again. Good bye
09/22/20 - Good delivery and needs to be more hygenic needs to work on every Zomato flyer
09/14/20 - Food items are always unavailable
07/11/20 - Edit: They always tell me to send an email but I have sent already 4 of it without any response. Very incompetent. They blocked my cards and told me my only option is to get a new one. I asked them to refund my membership since I am unable to use the app anymore because it blocked all my cards and they told me I have to stick to the policy. They render my membership useless and it is somehow my fault?
08/28/20 - Not delivered as time shown in app. Late delivery always....
08/18/20 - Cheap service, Does not even have proper customer contact information.
08/24/20 - Pathetic service. Have bought gold membership which is been converted to pro which is useless
07/14/20 - Zero stars if there's an option. Because I always received a Missing items in my order and I haven't recieved any cash back or alternate options even after reporting the issue. I would prefer swiggy instead. Sorry for using your app. Thank you ..!..
09/05/20 - If you live in a big city use other apps..which provide proper pricing ...not 200 for an item thats 120 at restaurant..over which taxes and delivery is levied extra.....when you are already charging nearly 60-65%extra per dish...add 30-40 rs for distant delivery....plus extra charge when raining etc...then dont con your customer with 10-30-40% discount....thats fraud at the least...and for the others living in smaller cities with no other option...pls..get on your bike ..to the restaurant...
09/10/20 - You make fool of your customers. Its high time there should be some regulatory body to monitor these apps They should come under RBI becase they handle money directly or through payment gateways.
09/15/20 - Very bad experience, unable to order initially than payment problem then otp not receiving. At the end could not order the food.
09/17/20 - Late delivery in any order but not bad
09/20/20 - Verry bad experience with the refund service.It has been 20 days still the refund is not yet done.
09/26/20 - 💩👎 Zomato 💩👎Worst Third Class Cheap And Cheating App , Swiggy Is Best And Better Than This Worst Cheap And Cheating Zomato .
08/29/20 - This app doesn't first check the availability of delivery executives.They accept orders deduct the amount from the bank accounts and then cancel the orders stating they have no delivery executives in the area. What's all the more appalling is that their customer care executive had the audacity to say that they forgot to assign the delivery executive. The refund takes 5-7 'working days' which means you don't get your food and also have your hard earned money blocked for no fault of yours!Horrible
08/26/20 - Always charges more than actual price on restaurant.
06/25/20 - A total waste of money! I am a Gold member and after having booked a table, when I wanted to pay the bill through the Zomato app to get the promised 20% discount, the message "Something went wrong" kept showing up. I did everything I could but nothing worked and I had to pay the full amount! Even later after sending an email to Zomato customer care, they told me that they cannot reimburse me! Don't waste your money on this app! It will only frustrate you...
07/28/20 - Delivery is very late.. most of the time something from the menu is missing.. cant even get a perosn online if we mention to cancel the request.
09/12/20 - Not usee friendly, customer support will not solve any issue
08/17/20 - The upgrade is actually a downgrade.. this is purely cheating .. finally Zomato has shown it's true colour.. guys don't install this app ..try swiggy or uber eats.. atleast they don't cheat on customers
08/14/20 - App was not working it take to much time to open
06/23/20 - Unbelievable ;my Credit card has been declined; although I have tried to enter another card , the system doesn't allow...I checked with Banks, no problem from my end at all.ll.Last but not the least , your chat interface is very far from to attend the matters and is just like a joke!!! Also, tried to contact the call center , no response!!!
07/25/20 - Worst app and customer support. Someone is using my account and I contacted to customer care to logout my account from all the devices. Despite of assuring me that they will do that but nothing happened yet. It has been more than 3 months.
09/10/20 - I received order with few items missing.I reached out to Zomato Chat Support but no luck. No response at all,it's like always talking to chat bot with default replies. Dont recommend at all Zomato for their customer services.
09/18/20 - Crispy chicken was not at all crispy and the dish is totally saucy. Hopeless cooking tastes like hell.
08/27/20 - Worst app experience ... Even with fast internet the app is very slow
09/01/20 - Worst app with terrible customer support which doesn't even reply at all. They don't address to the customer complaints and the restaurants are taking advantage of it by providing partial food items or stale food.
09/14/20 - Disappointing!!! is the single word which will define this. There is no CoD now due to COVID, so you really have yourselves to blame if your order doesn't get delivered after payment. Everyone in the chain has a chance to hoodwink you of the paid amount. Restaurant can cancel/replace your items, delivery partner can cancel claiming you are not reachable or Zomato can cancel too. Beware, you'll be charged the full order amount as cancellation charges & possibly end up skipping dinner altogether.
09/27/20 - Very poor service in terms of refunding the money and not giving proper answer for the feedback
07/24/20 - This worst app takes payment without even knowing that it can be delivered or not and then refunds the amount after 5 days
07/23/20 - Liked the app before but after lockdown the offers became worse and now it's showing no restaurant available except domino's for more than a month. I even told them about this in their app in feedback weeks ago but it's of no use there is still no restaurant and they keep sending that craving for food order from zomato in notifications , just tell me what can I order if there is no restaurant available. Hope you either fix it or am going to uninstall it.
07/13/20 - Useless app. Doesnt allow to log in. I changed my phone, with same sim card. It wants additional otp verification through email which i am ready to. Still it doesnt let me in. Anyway, its your loss. I am going to swiggy now.
08/21/20 - A single star because past half an hour it shown 8 minutes remaining.
07/10/20 - Dear Zomato After updating your app writing reviews has become a very big task it so difficult to write even 2 lines because scrolling up and down is a big time problem and cannot see the full review at one go because you have to tap on the particular sentence to scroll up and down which so so so f****** annoying Please fix this as soon as possible
07/03/20 - Very bad experience . Hoirrible chat support team They have devlivered the bad spoiled food . Which is not able to eat . After complaining the support team member asking issue again anad again and irritating. And not giving the proper solution.we customers pay money online. But they dont even bother t check the order is fresh ir in good condition. They dump the food from restaurants to the customers . And they are charging for delivery for what reason if they woont check food is fresh .
08/31/20 - Very poor app.. the extra charges are lot more then the food rate..
07/02/20 - Good app but they charge excess. Example at SGS NON VEG Plain pulav is 70 but they charge 100 and Chicken pulav is 100 and they charge 140. Extra pcs they charge only 30 whereas Zomato charges 60. Apart from that delivery charge 30 is extra and packaging fees+ taxes is also extra. It's really horrible when it comes to price for a common man. It's better to dinein than opting for delivery. Zomato company swallows more food of customers(price not worthy) rather than restaurant or delivery person.
09/02/20 - Pathetic delivery time of almost 90 min.
09/01/20 - Why isn't COD option available anymore? Make COD option available ASAP.
09/05/20 - They won't give you assistance in order, support staff is for nothing. Just promise that they will take care in future. My question is that it person is having problems with present order, how you are going to help and satisfy your customers. So with this comment going to uninstall this app. Better direct go to restaurant and enjoy meal instead this app, as by this you urself will be responsible for ur ordered. Bye bye Zomato.
08/31/20 - Worst service and scripted replies . Better use another food application.
09/02/20 - Always hangs and delivery time is longer than predicted
09/20/20 - Poor experience payment done , order not delivered and for refund call on customer care which is not available
09/19/20 - Worst experience with this app and the people.ridiculous customer support people.
09/26/20 - Horrible of late! No response from customer care.
09/28/20 - There's no option of payments other than cash on delivery. Lol
08/15/20 - Everytime when I placed order by paying online from your app, you took my money from the account but didn't deliver my order.And this happened everytime when I paid online.In COD you guys are fine, no issues on that matter. However, you initiate the refund but that will take 7days to hit back my account.So that means I have to wait for 7days in order to get my money back.Many time this was happened that I was running out of money and you did the same thing with me and hold my money.Zomato Sucks.
08/18/20 - This app is more partners friendly. The customer support team don't help you if your receive a wrong order or there is something missing in your order. They'll keep asking for the apology.
08/16/20 - Zomato has a worthless application and all customers should be very careful with it's glitch. Even if you order fresh, if your order matches the last order it'll pick up from it in case the last order quantity was greater, add the new items from the current order and also add tips automatically in case you paid earlier. On complaining Zomato accepted this but never compensated, although they said would share this feedback with the technical team for rectification. Zomato policy is stubborn.
08/24/20 - Third class customer support. Everything is automated and you keep on raising issues but wont get any proper solution. Waste of time.
08/28/20 - Poor customer service..no reply for issues .long waiting time .better use other
08/14/20 - Total fake app.. Poor service all the time.. Wrong delivery.. I must give negative rating is the option is there..
09/10/20 - This app doesnt delevered order on given time please use another app to save your time and money
09/27/20 - Very slow delivery and refund process is not correct
08/30/20 - The prices of foods in the app are way more than the actual prices given in the restaurant.
08/26/20 - Worst customer service, not listening to customers opinion and disconnecting the chat window
09/11/20 - Service is turning out WORST now- days. Money deducted & order not placed. Its happing 4th time in past 15days . Top of that the mentioned resturant number is "wrong number". I am waiting for rejected order refunds for past 15days.
07/14/20 - Everything else is ok but spoonbook feature is not working I have been trying for more than month your zomato help people are not able to co figure things and they take more than 3-4 days to revert what is this I want proper solution for this
08/24/20 - Deduct payment from card and order failed more than 3 time
09/05/20 - Unable to cancel order despite delays in delivery.
09/25/20 - Cash on delivery option not available.
08/08/20 - Pathetic experience where I am not able to change the delivery address 1minute after placing the order!! Check my order summary from my email id and then see what kind of customer you have missed!! Thanks!! Hey Swiggy!!
08/19/20 - Worst app to order. You know what worse than this app, their customer service. I will delete this app from my phone once in for all and I have asked all my known about it and they will rare it and delete it too. Info edge should withdraw their stakes too from this one. I am.sure Zomato will go bankrupt one day when people will realise that they are con. I am rating this app Zero out of 1000.
09/07/20 - Customer service in terms of refund and replacement is not at all satisfactory.
08/24/20 - New version is too worst dont found hotels properly
09/19/20 - Changing gold to pro, is the dumbest idea ,you had. Change it back.
08/31/20 - Always we are facing issues of unavailable items after deducting the amount and most of time we receive the order late
09/12/20 - They have not delivered , money not returned.
09/21/20 - After payment order should be cancelled..ha ha
09/25/20 - Ur display page sucks, it's too full.
07/11/20 - The worst food aggregator app you can install, all they want is your money they do not even have a helpline number, they have chats where they have scripted responses to questions.They will only support the restaurant and Never the customer, they are the worst form of parasitic app you can ever install and repent. They are worse than Covid 19 and will make you suffer install other food apps which have helpline numbers, I am going to put up a PIL for all aggregator based apps to have helplines
06/11/20 - The new update terrible. I have an option to view the restaurants listed with Zomato Gold with just one click but nothing shows up. Its just an empty page. Y'all need to downgrade the app to the previous version. Before you decide to make a change and screw your users, make a test run or something. First off your delivery is absolute pathetic and on top of that you guys do this. Not the best way to upgrade when Y'all could do much better. Make it simple and user friendly and not complicated
06/29/20 - The chat support you provide is just a mess, the delays in response and your AI needs to have a typing option for responses as the customer has concerns that can be typed in and not be forced to your predefined answers. Further, chat support is not supposed to be giving solutions not asking to send an email to your help team, I have been a regular customer and have second thoughts to continue that. This is about ordering food and your resolutions always take time.
08/18/20 - Now Jomato is not like before, a lot of issue comes in the order. Food also makes it too late
08/15/20 - it is best food delivery and online booking app good app
08/27/20 - Actually there is no offer...in this app..they r getting actual prices of the food item's...infact they r getting extra money also ...
08/07/20 - System don't allow any way to get help for double charging.
08/14/20 - Bring back the 1+1 & 2+2 feature back for gold/pro members.
09/22/20 - Disappointed 😕 caz my chat option doesnt work in the app
08/31/20 - It's very costly to order I purchased same dishes from restaurants all over I saved almost 50% of amount that I ordered and discounts given by site is like given by hiking same amount
09/16/20 - Worst app.. not get offer.. indicating offer, but didn't alow to apply.. cheating..
09/25/20 - Very bad customer service. Waited for 10 mins to get a reply and they say wait for few minutes to work on your concern.
09/19/20 - Not available in shadnagar it is in G.hyderabad, Start in Shadnagar(farooqnagar), and above 50 restaurant available here, pin 509216,😞😞😞😠😠😠😥😥😥🤔🤔🤔🙄🙄🙄🙄😫😫😫😫 waiting
08/29/20 - They don't provide correct numbers of restaurants. I wanted to modify my order they said to talk to the restaurant directly and they didn't even have a correct number. Next time not making online payment for sure. Also will use other alternatives like swiggy.
07/17/20 - App Size is too big. Will unistall in a few days if it doesnt reduce.
09/25/20 - Order was delivered by 45 min. Order when received was cold and not followed instructions for order.
07/27/20 - The worlds worse app of deepinder goyal it's just disgusting app I ever ordered but your ads are just amazing I really appreciate your marketing team but only marketing don't make company sucessful inside operating systems should also be good my intension is not hurt anyone but expressing my experience with your so should be improved better tomorrow
08/23/20 - Food delivered wrong. Only chat support that also doesnt respond properly...
07/22/20 - Worst app, don't go for it...they are cheating people with higher rates...improper sanitisation and their customer help service is the worst of all
09/05/20 - Used to be a smooth app WITHOUT ADS....no more.....
09/08/20 - This app gives 35-40% larger rates than hotel rates.
09/10/20 - Very bad service... Unable to do delivery after accepting order😠😠
09/23/20 - There support system is very bad... No telephone customer care and since one week they didn't reply for my refund
09/25/20 - Placed an order. And can't find it anywhere in the app. Customer care doesn't respond.
06/10/20 - Horrible design choices. Some restaurants in the Collections category have over a hundred restaurants but they dont have any filter to sort through and so, we are supposed to keep on scrolling and scrolling. Quite some time ago , they had an app which was perfect but somehow they shot themselves in the foot and the app has gone downhill from then and continues to do so in both functionality and aesthetics.
08/05/20 - Very bad response regarding missing food items and misplaced items
08/08/20 - Always showing currently not available its worst app on Google play store
09/17/20 - Terrible service. Terrible service. Over charges
06/21/20 - Cannot register an address. You type in the address and save, and voila! the saved address is different. Quite stupid. Re installed the app. Same. Still can't register the address. Really dumbass. Uninstalling. Installed the app and same issues. Manual typing of the address and the app still stays dumb. With the phone location on, and still same. Swiggy is way better. This app stays dumb.
09/16/20 - Terrible experience...and bad app ! My food was never delivered, the restaurant prepared it but no Zomato driver were to be found. They refunded to the credit card (it will take one week) and gave a 12 dirhams voucher that you cannot use with the standard discount of 20% applying for all customers. Hence ...not sure why you give a voucher that is not advantageous to use. When asked, the customer service online help says they cannot help any further. I am changing for deliveroo or talabat. Bye..
09/16/20 - Food was not hot ! Otherwise meal was good !
09/17/20 - Delivery charge is high and tax of restaurant is also high otherwise every thing is very good
08/15/20 - I was taken Zomato gold but due covid situation I am unable to use but Zomato not provided extension of my plan
08/22/20 - There no proper support and even don't reply to emails
08/26/20 - Zomato pro sucks. All the discounts of Zomato gold is gone. Regretting that I paid for Gold membership
07/10/20 - very absurd so called search re engineered...I cant start the app..with message saying something went wrong...please try later....have uninstalled re Installed several times...I hope there is somebody testing the app before its live....
08/28/20 - Very inconvenient. My money has been charged twice
08/14/20 - Offered 1+1 on food and made me take Zomato gold. Now it's changed to Pro and this 1+1 option is taken down. Pure cheating. Very sad to see Zomato do this cheating.
08/31/20 - Always calling for the delivery. Never on time. Always says delivered but nothing received
08/02/20 - Very disappointed with the new version in which we can't contact the valet person at all
08/23/20 - Absolute scammers. Your pro is a downgrade, offers are horrible, shipping charges are always ₹70 for no reason. F##k this app.
08/02/20 - After update it's not showing order update or map
08/16/20 - Zomato app is very poor. Customer complain not resolve. No customer care number available and no body is interested to talk to customers.
09/19/20 - Very bad I had booked food twice from Kfc today my money had been debited from my account and food has been auto canceled but my money is not refunded
09/18/20 - Very worst transaction I ordered food I pay money in debit card that's okay an next few minutes two OTP continue coming my mobile number this app person trying to stolen my money for two times very very worst now only I installed this app am delete this app they r all theives so becarefull
09/20/20 - The order was not delivered still the app was showing it as delivered.
09/24/20 - Worst app.. i have ordered food..some of the items did not get delievered..raises request for the refund multiple times but no reply..no chat support..only email which they never respond..want to stole customer money
08/15/20 - Worst customer service. The chat executive once assigned has not responded for the last 40 minutes!
08/03/20 - Pathetic Customer Service. Three orders cancelled back to back after 20-30 mins of order acceptance. Silly reasons given when asked for explanation. Uninstalled. Never using it again.
08/23/20 - Cheater you change the plan and convert gold membership to pro membership just to fool the custmer. I am gold member but without permission of old member you cheater convert there membership. I order 2 thali @187rs in gold feature but in new i have to pay 288rs. They say pro feature gives extra benefit . I still cant see my benefit. Can you explain this cheater. Firstly the new feature and rule have to apply on new custoner who want to avail your membership. But you have no right to change.
06/22/20 - Before the app was good to use, but after the update there are many bugs, like before update they used to delivery at my location, but once I updated I regret myself for doing that bloody update, after updating they are not delivering in my area, just one update ruined and also changed my decision towards using this app, please don't believe this app😠🤮🤢
08/31/20 - The Worst app ever... If you guys are not able to handle situations SHUT THE DOOR...
07/18/20 - Very poor after sales, had a terrible experience multiple times after buying gold membership. They even don't bother to address your problem. Cheater. I am officially lodging my complaint if not rectified then surely I will move to consumer forum
08/15/20 - Order Returned due to damaged packing but shows delivered and refund not intitiated.
09/10/20 - Cost is very high... And no discount
08/02/20 - Very very bad experience looted may money 2 times
08/26/20 - Very bad experience ! I cannot use any coupons, restaurant shows the coupons, and during checkout cannot apply shows invalid, bad customer care, spoke with them, now asking to mail, if we need to order now, we cannot do it. We have to mail you, confirm you, then can place, so many issues, when we cannot use when needed then after what is the use of it! Very bad!
05/04/20 - Always changes what I type in then I'm stuck with what I didn't want. I swore I would delete it due to this but gave it another chance and now it just somehow changed tip for driver from 3 dhs to 7 dhs. I cannot get the live chat to adress my actual problem. Yesterday I ordered Korean food and ordered 3 sides, sprouts, spinach and eggplant. When my order arrived I had eggplant and 2 sides of kimchi which I did not even press kimchi one time. No other food app does this. Im deleting it.
09/03/20 - Zomato Chat Support doesn't load anymore
09/18/20 - Doesn't have a proper customer support service. Can't track an order for more than an hour. No response from the chat option provided either. Pathetic service
09/10/20 - Very bad app. Not committed to deliver on time. They don't refund for wrong delivery either. I will dump this app and better go and order directly. Online scamsters.
06/22/20 - New update has killed the app, have to put in an exact location but, that's difficult when you don't know exactly where you want to eat or what cuisine. Was much more user friendly being able to search a wide range area vs cuisine and go from there. Uninstalled sick of it keep popping up demanding an exact location.
09/19/20 - This app doesn't deliver my location.... I hate this app... But previous days it was... But now nooo.
08/02/20 - I Was using zomato on daily basis but hence forth I am uninstalling the app as their after service is very bad very bad customer service
06/01/20 - I have faced this problem multiple times. The restaurants available shows no indication until order is placed. I usually pay online via debit credit card after doing the payment a pop up comes Restaurant is serving if its not serving then dont show the payment option in first place. This app needs a feature upgrade. I have been gone mad at the moment off but keeping my cool.
08/27/20 - Very very bad experience, not able to capture in text. Hope someone from zomato talk me and record all communication. However the Zomato is really cheat with their users. It's simply like a drug if you frequently order then Zomato skip all the discount and charged very high as tax and when you try with another new account they give you high discounts rates. The policy is very clear once you addicted with ordering they increase the tax rates and gives you nothing in promo discount & meanwhile...
06/06/20 - The app was working just fine. I tried ordering today and not even the homepage would load. P.s. I checked internet connection and have also updated the app. It is pity that instead of going upscale it is actually degrading Update: tried uninstalling and installing the app again, now I can't no longer log in or sign up all it says is something went wrong What a terrible mess
09/16/20 - Refund method is very bad. I didn't get my cash after a month
07/24/20 - Zero stars would be more acceptable. I was just told to "take the hint" when they refused to rectify a very bad situation with my order, to which they took the blame but wouldn't rectify. Do not use this app.
08/28/20 - Pathetic service! Couldn't solve my query regarding the refund despite of me following up continuously. I was promised assistance from time to time but only got disappointed. Their database is so weak that they can't track their customer's order summary and get in touch with the restaurant. Need to learn professionalism from other brands. Improve your services!
08/25/20 - Map system is not good the map is open on google map
08/28/20 - Bunch of frauds. Received no reply from them after the payment was made. Tried contacting them through the app as well as through their email. It's like they are running a scam along with the restaurant they have partnered with.
09/04/20 - Verify phone number doesn't work. Never receive the code.
09/23/20 - Worst app. Delivery changed to different area. Charged fine and no refund for misfit app.
09/01/20 - No any coupon code available And extra charge for delivery.
07/30/20 - This is the most pathetic food app i have ever used. It needs the specifications of a phone that is capable of playing PUBG otherwise good luck trying to order something. It cannot run smooth after you've browsed 4 restaurants to the max
07/20/20 - The app accepted the coupon still I was being charged the full amount. Ridiculous app won't ever order. After waiting for A month for my refund I think its better to uninstall this app. I'm extremely unhappy and I wish if there was a negative marking for u guys.
08/27/20 - Excess tax and other service charge.. often it seems double of the actual dish price.
07/08/20 - Customer support is pretty bad. I wanted to change my previous contact no. And I did. Because I had network issues. Yet! The app doesn't renew and I face lot of issues coz of that!
09/27/20 - I always used to order from zomato Nd i loved it but now a days.. It became so expensive .Every month i go outstation with my wifee.. And i used to order many dishes worth of 1500-2000 but now its stupid app
08/19/20 - Worst app ever the old one is good but the update is worst not able to order.
09/06/20 - Continuous short delivery of items
09/11/20 - Sorry to inform i am uninstalling the app as i really understand you are over charging irresponsible saying tax and other charge. But thanks you have provided good service no argument
09/16/20 - There is no option of 1/2 star,i will rate with 1/2 star. such a worst service. If u have any issue no one solve your issue.
09/11/20 - Every problem.of solution is to call valet, order is being prepared since last 50 min and still cooking.
05/07/20 - Please don't even think of useing this app firstly the service help present in the team is so great that they don't even know the issue and every time you have to face a new guy and explain the whole story again and again after all of this they don't even provide you any kind of service and they call th self as a service based industry. I didn't want to even rate them a single star. The most useless app service in 2020. Now take that Zomato
08/30/20 - Didn't get my money refunded It's already more than one week As refund gets added into bank account balance in 3-7 working days It's already more than that but till now I didn't get the money
08/15/20 - Gold was really good pro sucks now it's seems cheating that's it.
08/16/20 - I hate it after its upgraded to pro....used to like n order alot when it was having 1+1... Not going to extend my membership
08/15/20 - All description are in hindi. Is this app only for hindi community? If no then change it to local language from where the app is been used and english. 3rd class service
08/16/20 - The quality and performance is detoriating day by day... Pathetic condition!
08/27/20 - I have sent mail on Sunday for my concern still no response dro there is end chat option is only for show's there is not executive for chat who raise concern ... Now Zomato not hearing our complaints ... This aap need ato close now it's very bad impression
09/06/20 - Application contains pop up adds with timer
09/22/20 - App in starting was good but now so bad it's not logging from my number saying ur number is blocked and all that and happens with two other numbers also and I have mailed u also please solve
09/24/20 - Useless customer support, you can not cantact them when you are in need
09/23/20 - Very pathetic.. location pop up keeps on coming making me unable to use the app.. wow
08/16/20 - No more customer friendly. You guys don't care anymore for your customers. You charged falsely to your customers without any logic and more disappointed this is that one can chat only on the issue you want. Customer should have option to chat on whatever they want regarding the order.
07/08/20 - Pathetic app with no customer support. Only chat bot replies. Payment deducted but no delivery. Waste of time and money. Ruined my entire party. Not to mention that orders will ALWAYS have missing items.
08/07/20 - I updated the app after 3 months and all the user experience has changed.. It's format is just too complex. Plz keep it as simple as possible. Btw love service.
08/21/20 - Automatically deducts payments without allowing promo codes. No authentication or confirmation. And then refuses to cancel without a penalty.
06/07/20 - Very poor design changes. I have a large screen on my phone but I can still see only one restaurant listing at a time because of the horrible design with the large tiles and have to constantly scroll. Its just horrible. Why would you make the banners so large when they give no useful information and most are just stock photos. Its annoying having to scroll so much. Random music starts playing that pauses my music. Cant use filters in multi window because then all the buttons dissapear.
09/02/20 - From 5 star to 1 star... payment is getting higher with tax and no cistomer support... no toll free number to call... becoming worst... lost my 2 payments when ordered food
09/28/20 - one of the worst app,they r just looting everyone,once u paid they don't bother, they r just looting this app is made only and only for looting,they don't even have customer service no, so u even can't complaint,this is brilliant idea to loot anybodys money in just small amount from such a large population, so that they can't be punished because there is no support to complaint,no platform to register complaint, such a brilliant idea, carry on Zomato keep it up but once in a life u r going to
08/15/20 - location tracking feature needs improvement
07/25/20 - I had an order on 12/07/2020 and some how the very next moment after the payment it got cancelled. So I asked for a refund. Till now they are telling its been processed. But it has not been credited in my account. I contacted my bank also.Never expected such a bad experience. In this pandemic period each coin has its worth. I humbly request you to refund it ASAP.
08/17/20 - Every order via Zomato is a delay and unfortunately they think 50%credit back is always the answer. They are supposed to be "service providers" and what use to be their strength has become their weaknesses. Guess we need to move to other Apps
04/16/20 - YourApp payment gate way, when making payment sometime auto reading option is not coming, so in that case on manually entering the bank OTP amount get deducts and after sometime the auto reading of OTP also acts and 2nd time again payment gets deducted. This I can prove by statement. This type of things are considered fraud and need to resolved.
07/16/20 - It is worst app. Its customer support (zomato chat) does not work. I order the Pizza and I was delivered stale pizza, which cannot be tolerated. Dont download this app as your money will be wasted. Moreover you can not contact with zomato for complain and refund as they deliver stale food. Guys dont dowload this app, instead download swiggy app.
09/10/20 - Worst ever .some time it is showing that it can't be delivered but on that place already delivered
09/05/20 - Zomato applies too much extra charges and it gets so expensive for me to order anything and decided to uninstall this app
09/08/20 - Horrible 1st experience very unfriendly app.
08/22/20 - Whenever there is an issue with the order, the team closes the ticket without actually solving the problem
06/28/20 - This app is reading my messages for OTP even when I have not given it permission to do so. Just for the sake of asking again and again, you can't choose to go ahead and read my messages in advance before I have agreed to that permission. This is a huge privacy issue!
09/09/20 - Very bad & doesn't support cod
06/11/20 - After placing an onlin order, the app shows a lead time. The time will be running and based on that we can estimate the time of delivery. But in this app the time will remain same. For example if the app shows a lead time of 12minutes, if you check even after half an hour, it will remain same as 12 minutes I have placed an order very recently and i had the same kind of experience. We make online orders baed on the estimated lead time.But the app makes the customers fool with these kind of things
08/15/20 - Rs. 415 was charged on App. But the restaurant charged more cash. Rs. 468 charged from account.
07/26/20 - No update if the app is broken. After the refund i would surely dlete this app
09/05/20 - This is cheat app,on every prepaid orders they make tantrums,they guys unprofessional,service is pethetic,not even refund money.
09/03/20 - Very nice and quick service is good
09/18/20 - Overcharge without clearly mentioning
06/07/20 - As of today 07/06/20, the new update is so bad. The whole format looks very stupid and unfriendly. Huge restaurant icon. The change in ratings color. I mean everything. Font feel like browsing restaurants anymore. Please change it back to previous normal format.
08/14/20 - Gold membership change to 10% plus taxes and delivery charges, which is more paying than actual food price. Better to avoid such app and order directly from restaurant.
09/05/20 - Zomato Gold was better than Pro...now wasted the money by taking membership for gold and inbetween changed to Zomato Pro. Please don't take Zomato Pro...its not worth
07/03/20 - Initially it was nice but now app has become too cluttered and unnecessary options. Response time is slow and they're showing bad restaurants in sponsored posts.
05/02/20 - Pretty bad UI design. Not intuitive. Too many boxes, can't close them, can't look at the map properly. Status does not refresh, forced to close the app and reopen it every time to look at the status.
09/05/20 - Customer support not helpful in case of any difficulty with the restaurant. Swiggy is better
09/11/20 - Worst app with pathetic customer service. I am requesting everyone plz don't ever think to order from this app.They don't care about customer .I have ordered something and I got different item and they did not help. Money got wasted even no one helped with the problem. So go for other apps they have much better customer service. I am uninstalling the app
06/17/20 - I've gold membership and I enabled gold option and I see only 3 restaurants with 4* for delivery near me ,now that 3 months are gone for lockdown out of my annual subscription, I've used gold option maybe 3-4 times. I believe my subscription is not helpful to me... so im going ahead with cancellation of membership
07/15/20 - App wise fine. But service is pathetic.concerns never addressed
07/25/20 - First it was good now a day they are cheating there showing some food and when it comes it ill be different when I talked to support there not going to hear from customer they say that's the correct item what you have orderd . So I am done with zomato I have uninstalled the app
07/07/20 - First of all, Uber eats was so much better that zomato. It says that login with OTP and when I enter the otp, It says invalid OTP. When I say to resend it, The app hangs. Third class app. I bet the the quality of food would also be Third class.
09/17/20 - Very bad return policy
08/13/20 - I recently noticed the Zomato Gold changed to Zomato Pro. The previous benifits are revoked by introducing very low benifits to Pro customers. I rarely see any difference between Zomato Pro and without membership. Thanks for cheating me out.
06/02/20 - The app was working fine but lately somehow it has this new glitch where the restaurant is showing ready for online order but when i try to order it doesn't let me add anything and shows the restaurant is currently not accepting online order. I called so many restaurant they tell me that they are online and accepting orders. I never had to get in touch with the customer care but i had to do it and it not a pleasant experience keeping in mind i am a zomato gold customer.
08/16/20 - It's pathetic.. 3 years of using this app and they still can't figure out the basics.. switching to swiggy
08/16/20 - Very bad experience not operating with normal internet...👎👎
08/15/20 - They do not have agents who can solve our issue on a real time basis like swiggy does! thus most of the times its very inconvenient, would not use it in near future, pathetic cx service!!!!
05/02/20 - The app interface is just worse. It shows lots of filevry option but when clicked on the restaurant it shows restaurant is not accepting delivery orders. Also the filter shows restauranats that are way far, I can see a restaurant delivering which is 30kms away. When you choose to order it shows the location is undeilverable. So in short it sucks.
09/02/20 - Cutomer support is too bad to solve any issue.
09/07/20 - worst customer chat care.. they disconnect your chats.. doesnt give you resolution.. they don't properly mention in order description and send you wrong items
09/18/20 - I wanted to report a problem with my order with Taco Bell. But you app kept giving me automated options. Extremely dissatisfied.
07/09/20 - Very poor customer service. there is not even a number available to discuss issues over call. Chatting with an official doesn't help much as they are not flexible and don't actually consider your problem. Instead, they reply with the overly formal and diplomatic answers again and again. Uninstalling Zomato for good now.
08/07/20 - Customer support is very poor, ordered food items and got some items missing but no action by Zomato no update as well on my query, been 2 days now
08/18/20 - Refund not received and it's been more than 15 days , customer care is not even replying you people are just generating automated email with ticket no. My ticket no. 5876118 Refund 420 RS
08/09/20 - Fraud, charges extra then original and then adding delivery charges as well.
07/30/20 - Because of update before update it was 5 star.
06/16/20 - I cancelled my gold membership thinking it would stop the auto renewal and I had 7 months left on my gold membership, the customer support didnt allow me to enjoy the gold benefits for the time, i didnt get a refund and nor did they restore my membership. Im disappointed to see that the customer suppoort cannot solve this small problem..Literally feel like i got scammed.
06/09/20 - Definitely not a app I will ever use in future. So in short story in my coupon got expired and Zomato representative told me it will be regenerated in 7-10 day but nothing happened even after 2 months. I asked them to refund my gold he said okey no problem we can refund your gold membership and guided me to do so. I asked for my refund and he asked me to wait for 7-10 days it's been already 3 months that they are asking me to wait 7-8 days. Please Refund my Money Zomato. please.
09/02/20 - Worst service No response from team even after 4 days..but they do claim to solve your problem within 24-48 hrs. Instead of using zomato switch to swiggy becoz atlest their team do response to your problem and won't neglect u
09/23/20 - No valet available from any restaurant
06/29/20 - I spend lot money and i took 2 years subscription for Gold they thinking I will get 2+2 on drinks and 1+1 on food but I am surprised they changed all offers and they implement what they want to.. waste investing on Gold for other applications like entertainment has lot of options.. better to avoid.
07/21/20 - Latest UI refresh is really annoying, stupid popups promoting Zomatos failed attempts to generate more revenue are intrusive, I don't want to subscribe to your stupid Zomato gold!!!!
08/23/20 - Not supportive order item missing. But payment received full
05/28/20 - Works like a charm when we have to order but when we recieve the order and i want to rate the food and the rider the app isn't working i mean just not working. The app would not load, there would errors saying network not found or something like that. So clearly zomato does not want us to rate the rider and the resturants while we are stuck in our home during covid 19 lockdown.
06/02/20 - It's not save to use your credit card with this app I had payment issue and I found that they dont have customer service only you can contact by email, then they showing will reply from 24 till 48 hours to check my complain, but 4 days now and no one contact with me , very poor service not same like careem or talabat
05/25/20 - I use this app almost twice or more every week... Delivers good food on time.. Discounts are great... Zomato gold is good too... Sometimes issues arise but the customer support resolves it soon... Thankyou for your service :) Edit :This latest update is absurd.. Most of the hotels are showing as non deliverable.. Even the ones I used one day before.. Please fix this
08/16/20 - Since customer service phone number is not mentioned on the app, you are forced to chat with the chat bot which is useless. Zomato cancelled my order saying the address was not correct (which is not true) and then I recieved a call saying you won't get your refund, please place the order again and choose cash on delivery. I did the same but they asked money from me again. In this chaos, I don't recieve any help from the app support or the call centre. THERE IS NO OPTION TO RAISE REFUND REQUEST.
07/15/20 - The app was good but now a days you will not get any offers...food will not be delivered on time and will be cold.....i am regretting buying the gold membership
06/21/20 - One of the worst app ever. The difference in pricing is more variable when brings from the same hotel directly . Almost 60% amount is more. And the designs of the app is pathetic. Please make easy and not complicates. Very bad.
09/04/20 - Looting app. Charging very high charges. Same dish from the same place have to pay Rs 55 extra more than what swiggy is charging in the name of taxes extra
08/31/20 - Very poor service. Already expected time was too much but it was much late
09/13/20 - Poor Performance in every time
09/23/20 - Today I have faced very bad experience and I'm endingup my day without eating... And customer support is not at all good... Shut app yar... This is disgusting... Don't play with people's feelings.. And don't make them to fast... 😡😡😡😡😡😡
05/13/20 - Zomata app consumed huge data recently... It has used 794 MB on 12 may and from 1st to 12 th May, it has used 1.74 GB data (as per mobile data usage statistics ). I don't find any reason for consuming these much data. I would like to upload the screenshots, but I don't see an option for it.
06/05/20 - The app was working fine at first. But of late, it has become irritating. Horrible customer care system. We ordered food from a restaurant on zomato and made payment through net banking, but the restaurant cancelled our order. The problem here is, our money was not refunded. We tried contacting customer care, but they have given irresponsible answers. Till now, they have not refunded our amount.
07/08/20 - An app which works as a connector between customer and service provider but never takes the responsibility of bad services provided by the service provider because it is working as a NGO and never charges the customer and service provider. Best part is the support staff easily find those things in a snap which is visible to a consumer who is sending that snap to staff. Clap for it. 👏👏👏👏👏👏
08/16/20 - The worst always keeps disappointing on service. Swiggy is so good. The restaurant was on online on Swiggy so had to use this again and seriously disappointed each time.
07/04/20 - I uninstalled tyour app and have deleted my account from your system as This has been the 3 rd time that due to tech issues the discounts mentioned were not provided to me. And customer care team doing nothing about it. Not at all expected from zomato
07/02/20 - It's crashing regularly especially on the payment gateway and while updating reviews. We are not in a position to fight with your chat support or banks if money is stuck. Please rectify.
07/13/20 - The bot system they use really don't understand the intensity of the issue and forces you to choose the option which they want you to choose. Not user friendly definitely and Looters ofcourse
06/17/20 - If you can't pick up location data from GPS and put it on map precisely, you should not be in the business of app making. Even inbuilt map doesn't render fast to know whether the location is right or not. The app sucks big time!!
07/04/20 - Gold membership is unusable, would not recommend. Attempts to cancel auto renewal does not work. Chat support was not helpful for any enquiries.
09/01/20 - Worst customer service. There is no dedicated helpline and it takes ages for Zomato to respond and they simple escape by giving nonsense excuses. Worst app in whole world
07/29/20 - Dishonest customer service. Having payment issues for almost 2 months now and can't get problems solved. Giving all sorts of bullshitting excuses and always pushing payment problems to the bank. My worst experience with an app.
09/17/20 - Very poor services waiting period it shows 20 to 30 min but when they arrive it takes up to 1hour
08/07/20 - Very bad app showing 30 minutes and giving food in 1 hour
09/19/20 - Very expensive app, swiggy is far better.
09/22/20 - Worst app, just feed on the consumers food by saying your location is nt reachable
08/02/20 - Uninstalled. Zero Star. Was a regular customer and got fed up with many issues happening again and again. Worst service ever. Good bye
08/03/20 - No chat option for support for other thing other than orders. Got refund for Zomato Gold cancelled subscruption, only to find out that I was charged after a more than a month.
07/22/20 - Even post payment not intiated n making 2nd order, Zomato confirmed both orders n deduct the amount. Not updating n reverting on same.
08/05/20 - Everything is okay okay but when it turns to help center they are worst part of Zomato 🙄🙄
08/16/20 - The worst app. I want to order the food. It always show. Hotel is not accept ing order.
09/14/20 - No happy with service.
09/14/20 - Cannot even search and read reviews of restaurants that are not present in my area
09/17/20 - Recommend to call the restaurant directly to place order or use other app as whenever I use Zomato the order is delayed more than 1 hour or gets cancelled to some strange reasons... high time to stop using Zomato
09/23/20 - Pathetic customer support...no body is answering back even after so many mails
04/19/20 - I'm unable to link my SIMPL account with Zomato, and I've been requesting Zomato for past 4 weeks to resolve the issue - but they've no time to resolve the issue. Hence, I've decided to uninstall this app since I'm very much unhappy with their services.
08/14/20 - Hate the new Zomato Pro.. Not at all close to Gold offers Time to explore other delivery apps
09/23/20 - Zero star, increased price then the normal restaurant price.
09/07/20 - Didn't get any delivery from Zomato, but it's showing already delivered. And delived to a wrong address.
09/08/20 - Thanks zomato, now time to uninstall you because you have provided me very poor service through order as well as through my complaint. Will pay lill extra on other apps but won't use zomato in future because of your neglecting staff and service providers.
09/24/20 - UPI payment mode is defective in the app and status shows incorrectly in Zomato and payment is deducted. Customer care is not knowledgeable or capable enough to debug through and process refunds
08/23/20 - Unnecessary high price and their offers are not real. and never take gold membership from them they cheat on you
08/24/20 - The subway that was ordered was not the one specificed in the app. There was only cauliflower and no sauce in it
08/16/20 - Pathetic app service . I regret of using them.. Advertise a different time while delivery. And upon order confirmation, it takes more than 1 and half hour for 2.3 km distance.
08/21/20 - Zomato pro is a disgrace and a waste of money. Do not recommend anyone using this app, there are better apps you can support who do not scam their paid users.
07/29/20 - Zomato start frod with us. The timing is just a fake animation.
06/18/20 - I am currently in the UAE and have been ordering a lot using credit card and debit cards with no issues. Since last 3 weeks the app won't let me order using credit card or debit card. It just says payment method not supported. Tried cards of multiple banks. I emailed support and was asked to contact bank. This is very bad. They did not even try to help. Emailed support and posted on Facebook. They kept saying update app every 3 days and eventually stopped responding. They don't have any intentio
05/01/20 - App always sends you advertizings several times a day, at least three times a day reminds you to make order, informs about "good" deals, but when you enter in app there are no deals in my area. Even if you turn off all notifications it doesnt hep - app still sending you messages. Deleted and never to be installed again.
07/02/20 - I have also facing same issue not able to add my address bcoz it's not showing in the list also when I was select current location it was showing wrong address why I'm facing this issue I don't understand even I had seen email but I haven't get any response from them seriously I'm very very upset with the service
08/24/20 - Don't listen the problem of the customer . A very bad chat service . Customer must have a proper right to chat.
07/10/20 - Not really satisfied with the services.... There is no possible way on the app to contact them they just provide sone limitated questions from which we have to choose also they charge soo much of the cancellation fee. Are uh sitting to eat people's money???
09/11/20 - Was promised 150 Zomato credits as the compensation for multiple failed orders.. But it's 10 days nothing till now... Nor does the email support team replies... Bloody liars..
08/19/20 - They have blocked my account without any reason and I'm mailing them which is of no use! Such pathetic and unfriendly behavior towards the customers!
07/25/20 - Every time food delivered more than expected delivery time.
08/01/20 - Waste App. *Normal restaurants also having expensive price rate than going to restaurant.
08/02/20 - Worst experience. Very bad app. Wanted to complain about current order. Chat window has automated messages only about previous orders. Swiggy is better.
06/19/20 - The online chat does not work properly. There's no way to connect to zomato if faced with any problem. After payment, it becomes their choice to provide proper service or not to.
08/02/20 - Prepaid ordered food gets cancelled by the restaurant and the app offers no solution to this problem. U have to be at ur own after ordering.they accepts order but at the time of food shortage restaurants will cancel ur order without any hesitation.
06/18/20 - After installing recent update app is crashing again and again. The app is becoming heavy in terms of memory usage. They are adding more features to the app and now users are not able to do basic thing which is order food.
09/01/20 - The amount of service has degraded so bad, I can't express in words. Worst service these days.
09/20/20 - Delivery charges are very high😡😡😡
09/24/20 - Ads were added to the app to force us to subscribe to zomato pro, seriously?
05/04/20 - unable to make payment or recharge Paytm using Allahabad Bank debit card when we enter otp a pop should open but it is not opening due to this we are unable to make payment using debit card all other apps Support this. query 2 . Why should we recharge Paytm if we already have amount in it. Due to this we are unable to use paytm amount to order
07/28/20 - Day by day the service and delivery time is getting worse .
07/17/20 - Not able to contact customer service. You need to talk with a bot which is really annoying. Between Restaurant cheat you with missing orders. And you can't do nothing about it.
08/22/20 - Food is nowhere to be found and customer service are absent to respond.
07/22/20 - Worst delivery app in the entire world. Constantly "glitching" and customer service is useless.
07/23/20 - Bad service and no response on complaints. Not gonna use it anymore
07/13/20 - It was good app before update but now it's so chopyy and no real time updates like food tracking every time I have to reload the screen to get new position of delivery boy
06/06/20 - I'm getting "Card payment is not supported" error everytime which needs to be taken to consideration. I have reached out to you via email to your support team but no one has responded since more than 2 weeks.
07/29/20 - Actual restraunt prices and zomato menu prices differ by a huge margin , zomato menu is charging more than the restaurant menu also the delivery charges have gone up like anything ... Not economical anymore. Also now a days restaurants call and ask customers to send their locations on whatsapp which is literally a breach of Personal info especially dangerous for woman And I seriously condemn this. someone should file a PIL against this. Zomato did encourage this when I complained them
04/19/20 - There is no option to change firstly registered mobile number in personal details field. I've recently changed my personal mobile number but there is no option to change my new number in the Zomato app for delivery. The app automatically taken my old number
09/02/20 - Very worst app.. They are Looting money from us.. If we go to restaurant they charge the discounted Amount displayed in the chart.. While placing order they show discount but they charge the Strike off amount.. + delivery , package & GST charges extra..
09/13/20 - This app has basically monopolized the food delivering services and now acting like a theif! Numerous time i have had issues with my order but the chat support is pathetic. Its just automated messages not addresing your issue. I recieved a refund for an incorrect order after two weeks and i had to mail them 6 times! . Also now they have disabled cash on delivery option again.. yaar you all are just pathetic!
09/10/20 - It's not a customer friendly platform, they have bot supported customer service you will not be able to reach out to them. If you will write email you won't get any response.
07/27/20 - Do not install this app. This is a fraud company. They cheat their customers. Check on social media how pathetic this company is. They have not only cheated me once but a couple of times. A big big big FRAUD company. BE AWARE
08/22/20 - Well experience with zomato wasn't all cream and butter before,but now it has exceeded all limits.Turning zomato gold into pro was not a good decision since it was not what they promised when i bought gold for 2 years.Also the restaurant catalogue is still the same meagre amount as before when they were serving with gold.It has been impossible now a days to get food at a decent price in zomato
08/28/20 - Zomato gold has been changed to zomato pro which is the most useless thing ever. Bring back ZOMATO GOLD!!!!!
08/03/20 - Overcharging customers with all sorts of fees. Some restuarants hike their rates on the app. I ordered directly from the restaurant to find it way cheaper minus the delivery charges etc.
07/06/20 - Difficulty to add a new address in an unknown City . Not possible to send cousin a surprise gift . Amazon has better address management . It simply asks pincode and receivrr mobile number
08/17/20 - This is a downgrade, from buy one get one to disc 10 - 25% , so bad
07/01/20 - Today on unlock 2 first time i had ordered a pizza through this app. I was awaiting to order since 4 months. After that the results comes that the worst of food,so damn bad quality of paneer, old veggies,the base was so hard unable to chew,so spicy giving burning sensation to mouth. Upon that the order came after one hour which was suppose to come after half an hour. When i had called the delivery boy about time,he mentioned not knowing routes,if he feels then i may need to go to him to collect.
08/07/20 - Worst app..no customer care facility is available in timely manner
08/19/20 - Never received order same as ordered... Always found some item missing... Not as per mark... really dispointing
08/15/20 - Promo codes NEVER works... Uninstalling and Going with Swiggy 🤷‍♂️
09/12/20 - Really bad customer care services. Worthless customer service managers. Over priced. Don't install!
08/17/20 - Worst app ever used You deduct cancellation charges instead of refund
08/08/20 - The chat option is unnecessary if the condiment questions only frequently..not at all the customer question answering..and also the deliver guy numbers was unreachable how to find the order ..you had given the promise time but you had not to be deliver then why you had given delivered time ..kindly look and slove this
08/02/20 - Worst application, doesn't refunded my amount. And the amount was very big. install this application if you don't care about your money
08/28/20 - Very poor service.. Almost 1:15minutes late..
08/30/20 - Since yesterday, we have ordered thrice from 3 different zomato accounts and all 3 times, the restaurant said they never received the order. We had to wait for hours to get some food. Zomato hasn't even bothered to check this issue in their app.
09/06/20 - Start accepting Cash on delivery. I cannot always pay by card.
09/01/20 - Instead of giving discount the rates of dishes are higher than the market rate soo it's better to use swiggy
09/18/20 - Unable to open app.
09/21/20 - Bad packaging and also no ontime delivery.
09/20/20 - delivered location not properly work
09/28/20 - Delivery charge is too high
08/15/20 - My paid Gold membership got automatically converted into Pro membership, no more buy1get1.... Zomato is simply cheating there customers.
08/13/20 - Had the worst experience ever, due to so called technical glitch. After placing the order, it shows order is cancelled but money gets deducted. This happened twice. Had to order from some other online platform and cancel it after getting message from zomato that cancelled order is accepted, not once but twice. But had to let go of my money as cancellation charges from other similar app which too...pathetic
08/11/20 - Use Swiggy. 1) Zomato doesn't resolve issues effectively 2) The chat support option does not work a lot of times
05/24/20 - Generally I don't review the app. But I want to register that they have dumbest app and dumbest tracking system. On top of that, dumbest agent on customer support who doesn't have knowledge and sense to handle the customers. Thanks for the experience..!
09/04/20 - Stop with that annoying 30hrs long YouTube ads
09/14/20 - Charging too much these days in name of distance delivery... Pathetic
09/12/20 - Order placed automatically and I have to bear cancellation charges for no reason.
09/23/20 - My zomato rider account is inactive... I am rise a ticket but not response by zomato team it is very service by zomato... My 3800rs is also block
07/26/20 - I am not able to select other payment options. Only cash on delivery option is showing in the app. Please look into this.
07/24/20 - Invalid contact number of restaurant are given. Makes is impossible to contact for order uodate.
08/12/20 - Its irritating. Every other day you guys are giving update.
07/29/20 - Very bar service after expecting order that too prepaid they cancel and don't even refund money...dont accept order if you can't deliver..
07/20/20 - Put marathi language in an option, so that it becomes easy to understand.
05/23/20 - At first, the application was great, but I do not know why it became bad the second time I ask for food and nothing arrives and when I communicate with the restaurant they tell me that no requests have been sent from your application regarding my request, I ask you to fix the matter and thank you
08/09/20 - it use to be good but currently the services are worst
07/27/20 - Never ever ever ever ever on time. Always late. Pathetic customer service.
09/09/20 - I have been swindled off my order money twice (ticket app: 5490002 and 6066818) in the name of cancellation charges. The app support has zero support on customer service. Please contact me at the number linked to my account.
09/13/20 - Chat Service is pathetic..they aasked me to wait for last one and half hour and the number is switched off as well.. What kind of service u provide
09/18/20 - No proper service In my order some items are missing and they are not refunding .
09/12/20 - This app is total disappointment. I'm neither getting my food nor my money back.
08/23/20 - Discount incorrect..terrible cust service..no escalation email or contact..never go for membership...having terrible experience.
08/18/20 - Huge delivery fee, surge fee, packing charge and tax which are usually included in item price in restaurant. Inspite of discount, Waste of money unless if ur not able to go out for buying urself
07/25/20 - Work UI Difficult to Understand Begginer Make if simple
08/16/20 - Mahi offer jo apne deya ha ..wo fake h...7 bja offer valid hone wala tha or 7 bja se hi sare shops and hotel saab closed dikha rha ha app me balki originally saab open h mene khud call kiya ha hotel meh and i have a prove.. Zomato yiu are doing fake advertisement in the name of DHONI .we have never expected this cheap type of fake advertisement.
09/06/20 - Worst customer service. Have to text a thousand times until you may expect to get a response. Very much disappointed from this service
09/03/20 - If i had a option to give negative rating i would have given Minus points to this worst app. Where these people doesnt knew which is restaurant which is hotel nothing. and the service is like hell. Customers will die starving. friends Kindly dont install this app
09/25/20 - Always late due to lack of communication
05/26/20 - It used to be a good 3rd party application to supply food at home location but charging 55rs taxes on food.. is really a shame.. I don't know what kind of algorithm they use to charge taxes.. Thinking to drop off the application and never use it again.
08/16/20 - Cheaters....you removed gold from my account and activated some useless "pro". Done you dare to ask me for renewal
08/14/20 - Worst app . I am not able to order food it always show error
08/08/20 - Really really really pathetic No response No response for chat box No executive response Nothing
07/27/20 - The chat option us always a delay and the response is not on time. Not accurate
08/26/20 - I only used zomato before, I will say its fair service in general. Sometime food wasnt that good, I left comment, no respond, I don't really mind that. Recently I delete my saved card details for security reason, when I order food and key in card details manually, my cards all declined. No answer for customer service call. With no choice, I tried using other good delivery apps, realize othet have better offer than zomato. When I feedback by leaving comment, no response as usual. Dissapointed.
07/25/20 - Customer support is very bad. Not able to resolve the issues raised by Customer.
07/31/20 - There should be some way to give zero star. Zomato services were removed from my area about 6 months back. Nearby area just 1 km off is still serviced. Even after speaking with Zomato rep and even promising to pay higher tip, problem still not solved.
06/26/20 - The new updated app flow has the timer missing which has made it difficut to correct if the order is placed by mistake. The layout is also very confusing and is more like a vomit of all you have got. Pls make it simple. Please uncomplicate.
09/12/20 - Customer support is very week.
09/18/20 - Delivery takes a lot of time, as I had get a time of earlier of food had been delivered
07/25/20 - I had a lot of bad experience using this app. Service is bad customer support is worst.
06/21/20 - The app is good but the membership is a total scam if you are thinking about ordering online. Would love nothing more than to cancel my membership and take at least half of my money that I paid for it, but alas there is no option like that so I would totally recommend not buying the Zomato gold membership.
08/08/20 - Please do not use this app and it's service during these COVID times. They have tie up with all cheap restaurants and both Zomato and these restaurants are operating for just money. They are providing stale food which is all smelly and not consumable at all. Happened with me twice. Going to uninstall it and cannot trust them with COVID damyger going and so many people suffering.
05/25/20 - No support from Zomato on issues, you should remove the support option since most of the time issues are marked as resolved without any action or support. Such a shame this app was really a favourite and gradually turned in to a mess.
08/12/20 - App is not functioning at all. Not able to place an order. Kindly fix this issue at the earliest.
07/22/20 - The worst experience till date. 2 times my transaction was declined, but money was deducted , order placed twice. No one is there even to address this concern.
07/03/20 - The new update is terrible! It hangs the phone plus it has made app's user interface complicated. Very annoying app
08/03/20 - Each and every time facing some problem with order. Rate mismatch in bill and order, combo means two or three items but only one time is delivered. But getting the rate for two.
08/31/20 - There should also be a decision to call because not everyone comes to chat.
09/19/20 - Worst support team ever will never get solutions to your problems
09/24/20 - Always a bad experience...try to avoid ordering on this app...it is not worth it
09/29/20 - Payment stuck twice back to back hate this
08/06/20 - Faster order and various options
07/08/20 - Very bad support. They do not connect you to an agent. The only thing they do is let you speak with a bot. I tried calling their office for no use. If you have a complaint, good luck reaching them.
08/23/20 - Zomato is running pathetically since start in motihari city from the start.most of the time it shows not receiving order whereas swiggy is running quite well.whoever is looking after zomato motihari is making fool of zomato
06/27/20 - Worst experience with delivery using this app. It does not delivered to the given written address, instead selects the GPS location of a different area. Due to this glitch of the app, my order has been cancelled twice and never got the money back. I contacted the customer care but in vain. I'm very unhappy with the service and deleting the apo for good.
08/15/20 - Very bad support, when food is not eatable
04/23/20 - The charges are double compare to swiggy. I was using swiggy earlier. But when i came here ZOMATO was charging less. After some days comparing i found swiggy is more cheaper compare to ZOMATO. Even i purchased gold membership which is again a loss. No difference for gold customers..
07/03/20 - Doesn't allow to manually input address. GPS doesn't give proper address
06/30/20 - Before booking menu zomato shows some different price and when we proceed for payment options the price of the menu automatically increases, ihv faced this kind of problem several times; so finally we can say that zomato is cheater....
08/13/20 - Very bad app this is taking advantage of customers by increasing order price level 240 minimum third class app
09/03/20 - Not delivering on time, Restaurants in app are not available. Worst app
09/13/20 - Frustrated! Worst delivery app
09/16/20 - Worst service timing very delay
09/20/20 - Bogas , bekar, worst service no contact number In app, late service always
09/26/20 - Delivery charge is very high
06/08/20 - This app cheats its customers in various ways. One of the worst thing happened to me was, when I was feeling extremely hungry & searched for the Restaurant which assured delivered in 40mins. After ordering I see that at first on the tracking map it showed time reducing to be delivered. After 10-15mins I see that the time has increased to 51mins more. When a person is hungry, this is the worst that can happen. And this has happened multiple times with various Restaurants & locations.
07/31/20 - I don't know why there is Zomato Support if they can't help. Whenever raising concerns against any restaurant instead of helping they are asking yo consider that as an exception. I do want to attach the screenshot here but I think I can't. Everytime they will come up like we are not able to reach to resturant then why you are showing restaurant number to ur customers. If u are able then how u can expect ur customers that they can reach out to resturant. This issue is always there with Zomato.
08/19/20 - Worst app..no on time delivery and no food tracking facility available and if you are cancelling your order they will charge 75rs of cancellation. I seriously hate this app
08/13/20 - I am having very bad experience with their refund process, I even didn't receive any response post their agreed deadline. Not responsive support team.
09/01/20 - For screwing my YouTube experience with repeated ads
05/11/20 - It's always getting stuck, it takes forever to load, the page doesn't respond even upon clicking on it several times, etc.
06/09/20 - App Is good. But the Customer Service is pure waste men. Useless bunch. Copy pastes messages and doesn't help at all nor do they understand or comprehend English. They'll ask to email them. And no reply for days. Stupid. Really annoyed.
07/08/20 - They have scrapped COD payment method. Though i havent defaulted on my behalf ever. New accounts can still order through COD in our city. Its a disgust.
06/16/20 - Doesn't show order location properly the navigation shows somewhere in the other place...to bad and even app strucks in middle and even when we apply an offer using debit cards the order will not be placed till remove the offer..really app is becoming waste day by day
09/26/20 - Worst and Useless. Time Consuming
09/09/20 - Food reached very late and was absolutely cold
09/11/20 - Food Quality was too low
06/09/20 - I currently don't have the option pay by card . this issue has been prevalent since the past two orders . I've been using the app for a long time. this has been really disappointing to not even receive a reply regarding this
07/09/20 - They are purposely changing saved addresses just so that people are forced to cancel orders and they can pocket the money. No one answers when you call the helpline number, their tracking site doesn't work and the chat is abysmal.
05/27/20 - Please don't make use of the current situation in our country. Added tax of Rs 80/- ? This is app is becoming worthless nowadays!! They give an offer of Rs. 40/- and then add tax for Rs.80/- Please understand that there is no point making profit like this.
04/18/20 - In Dubai the application was working fine for 10 daya but after that it is working very bad...It is not accepting cod...the card payments are not working...No proper customer care support...
05/12/20 - Now it's one of the worst apps ever, the delevery these days are costing u an hour or more, even there is very less support system....it's a wast of time, money, and you'll be cribbing in hunger and the food is still coming,,,, I have a lot times ordered from zomato but such cases have started recently, the best part is we pay for the order to reach our home and the take more than one order at a time....better you start learning quick recepies,I guess maggi would work it just takes 5 min to cook
07/05/20 - Worst app. On applying promo code it gives the error message: Sorry! Error checking payment status..... Better try swiggy, it's better.
08/04/20 - It is worst app. First cancelled my order and then app not working properly.
09/21/20 - Waste Zomato gold and pro wasted 750 rupees not even free of delivery charges like swiggy i use both app but swiggy far better than Zomato
09/10/20 - Incomplete order delivery and no response from the zomato tean
05/11/20 - Poor customer support system. Not enough options to select in automated chat support and No option to type in the issue yourself. Left in a limbo without clarity on my order as well as support from customer service.
08/24/20 - Not at all satisfied We had order 460 rs items including taxes whats the use of discount coupons if all discounts are gone to pay taxes only there is no use of 50 % discount Really bad experience of zomato First order is really bad all discount were charges in taxs only there is no use of coupon
07/09/20 - Where are my addresses, on new phone installed Zomato, logged in to find the addresses are not saved. I thought the zomato was a smart app???
08/17/20 - These guys lie about discount codes. Very misleading and they never get back to you even through chat
04/24/20 - Not able to use this application. Keep on crashing on clicking any menu. IF THE CUSTOMER IS NOT ABLE TO USE THIS APPLICATION THEN WHAT IS THS POINT EVEN IF YOU PROVIDE A MILLION OPTIONS? Not able to go to Zomato market or any other menu. Application is crashing whenever we click on a menu
08/15/20 - Pathetic customer support even if your concerned related to bill there is no option to talk an agent you really have to update AI support . I have a query related to coupan so I click on online ordering help but there is no option related to this concern there AI provide only restaurant food issues but I don't have any issue with the food and only two options with bill that is applied charges and get an invoice now what to do. what I am doing with these options 😅😅? Please update your AI
08/05/20 - Dont install this app i order a pizza from dominoz but the pizza quality is so bad when i get the pizza its temparature become cold so dont install this app
05/07/20 - Unauthenticated restaurant on the app. Even when asked to support team members the hilarious replies make sure that they too are not aware that where does some of the restaurant are located or whether it is some franchise that is delivering under different names.
08/30/20 - Should tieup with only those who are very careful about customer,s health. Also to arrange nature friendly packing material like mitti ke bartan Can charge extra for the same But keep safe the customer health.
04/25/20 - The app is crashing every time. I repeat every time when 8 open the grocery sections. I could not review my food as well because the app would crash . I had missing items in my order. Now you guys will ask for a photo ,I can't sent that since it was 2 days ago.
09/04/20 - The app doesn't working properly.
09/20/20 - Not received food quantity given picture also still half of the refund why?
09/18/20 - Always do late in delivery it would be better that you use some another app for ordering your food otherwise u gonna sleep hungry...😅 not a single time but i think 40% times the valet is late its a humble request do order from somewhere else..thank you
09/24/20 - Your app chat option not creat the chat today is my order is not delivery is zomato boy so im creat the complaint but chat option is not open and my order is not deliverd but my amount is deduct so refund my amount
04/24/20 - Require your kind attention. Whenever I order something I couldn't see my order details. Every time it says app not working. This is happening from last 2 days. Since morning I am unable to place order as well. Money is getting deducted however it doesn't take me to final page. I updated the app, uninstalled and tried installing again but it seems Zomato servers are down. Kindly look into this
08/30/20 - There should be opsn so that we can see the restaurant inside pics and comments of customer should be easily visible at restaurants page or with dishes as they show very attractive pics of dishes but when we receive them we dont get them as expected.. This happened with me many times..
08/09/20 - Awful service. No response from support. Please learn customer support from swiggy. See if you can improve. I'll try hard and get atleast 50 more 1 stars. Thank you :)
08/18/20 - Very poor customer support Only chatbots will be available to answer and the answer will be too many Sorrys
07/22/20 - Useless app.. Before booking orders it will show 20 mins and after completed the order they will take.. 1: 20 mins
08/25/20 - I dislike zomato app because it is not user friendly, and most of the eatables are expensive than uber eats. It is such a sad news that you've acquired uber eats. I'm sure, you'll never be able to provide services like them. I was using it from more than 1.5 year. I was absolutely right abt my views, zomato can never provide services like uber. Initially I found all the restaurants, expensive, but I got used 2 it until they didn't resolve an issue regarding food quality and safety. I miss uber.
06/18/20 - There's an option to customize the notifications in the app, but it does not work. Too many notifications spammed even if it's not opted in the app.
08/12/20 - Worst chat service...it will feel like we r having chat with computer...they will not allow to write or complain anything specific ....utter nonsense they have chat service
07/08/20 - No item delivered despite advance payment and wait for two hours, however app shows that it is delivered.
07/04/20 - Very bad app. Restaurant refuses ordrs paid for.No status update of refunds. On contacting customer care end up conversing with bots which don't answer the questions. Do not pay here. It's a total waste of money
06/21/20 - The app deliberately shows those branches of the restaurants which are too far from the delivery address, may be just so as to charge more for delivery or being paid more by the restaurant. The feedback/ chat bot is so helpless that the customer is left with the sole option of accepting their terms (else to lose the advance payment). So disappointed and dissatisfied with the behaviour and conduct of zomato. Will neither recommend nor use it anytime in the future.
08/25/20 - No benefit in pro gold membership was good.
06/21/20 - Idiotic app. Its not user friendly as looks clumsy. Looks like the option for coupon code is hidden somewhere. Its build in such a way that users will definitely fail to apply it as its not highlighted like in other apps. Ordered food yesterday and it never got delivered. The guy kept me waiting for more than 2 hrs before stating that it got delivered. It never got delivered as per the call center analyst. Rebate has not been recieved yet. And today got the delivery missing items. Appalling !!
09/05/20 - There is no option I will typing that is a problem swiggy provided that option
09/01/20 - Yesterday night I were ordered some foods but ordered not completed and my money got debited from my bank account and the amount didn't credited till now. When i want to contact to zomato support you centre then I were getting problem by their application. This is very worst app I ever used... 😡😡😡😡
08/12/20 - Customer support is not reachable or not helpful
08/14/20 - No resolution for late delivery even if stuff becomes useless.
06/06/20 - After the new update on 5th June, 2020, the app is getting stuck while ordering. The scroll feature is not working properly. Please fix the issue.
07/08/20 - Unable to change the payment options and page is not loading at all in many places.Kindly rectify it
08/07/20 - I have not given review for any app..but this app is disgusting...sometimes its showing no restarunts ..and when i refreshed it is glitching...im so irratated by the services
08/18/20 - Valet location is not coming properly
04/21/20 - Lucrative Offers are just made to attract however most of the offers are expired!!! Pathetic service, not been updated since ages....Please be genuine with what ever you do!!
06/11/20 - The New layout is very bad, it's not easy to choose, earlier one you can se 4-5 restaurants in one scroll , now the logo is so big you can see only one restaurant on app, please change to old one
06/29/20 - First they were amazing, now nothing morr than cheats. Just compared the amount on taxes charged for the same product where so different, not considering the credits, only taxes charges on the same product for the same price, different one its rs 77 and other it's rs 22.45. Thats a cheat.
04/25/20 - It's better as well as lot of money can be save if we buy food directly from restraunt... but app like these looting and taking advantage of the current situation... Ordering food through their app is very expensive...
06/11/20 - The refund method is broken. The refund failed 5 times. Every time I complain I'm told there was a error and they reinitiated it and to wait for a week. It's been over a month
06/08/20 - Your app is not at all user friendly. Try to change entire app. Otherwise ur service is best. User is always confused while using the app. Updation cannot help I think. It's better to change. If swiggy is windows Zomato is like linux ... UI is needs to changed. Thank you
07/18/20 - List's Restaurant with no order tracking. Doesn't have any control on the placed orders. Neither the customer support reverts on time. What's the use of a Food Delivery App when you need to follow up with the restaurant by yourself...! One of my order had no further updates after the payment. After multiple messages to Zomato, the order got cancelled...!
05/03/20 - A lot of problems with payments, for the past three times online transactions have been bad. I think the portal is broken
09/01/20 - They don't follow special instructions many times but better than swiggy
09/05/20 - Worst App....They sent wrong order and for resolution i have written so many mails...they respond only apologize but after they told reply then close chat...i have written so many mails they trying to make fool .... Don't order
09/19/20 - Very bad delivery time.
09/18/20 - Always delayed and poor delivery.
09/17/20 - Everything is unavailable.. Thank u
08/23/20 - Quality of food has gone too low
08/10/20 - The support team is just a big joke Not even worth talking to them They will never help you out The promo code " Welcome 50" Will not work for the new users And when you order without applying that code Then the code will not show as you have already made your first order Pathetic app Just want to show generosity by giving offers to new users but the customer can't use it . Kudos to your brilliant mind.
06/08/20 - The app still does not have a correct address mapping. My order was cancelled an no money was refunded on the pretext that the address was wrong. However my address was correct and app still was showing a random address any where else in the city
07/03/20 - No customer service chat option is there, i had some doubts still no option to chat with executive, only AI with dumb IQ
08/29/20 - 5 times it has happened that my oders misses coke
07/22/20 - Worst App ever. My money was deducted twice and no proper response from technical support. This is the worst behaviour.
04/29/20 - Worst app ever used. Not even worth 1 star. We ordered and paid via online and then they say the order has been cancelled and would be refunded within few days. But it's been months and that money have not yet showed up. It's a bad app if u r looking for online payments. Cod is good,but I'm scared of paying it via online
06/06/20 - App was good, I dont know why there is always repeated popup about location settings can't ignore it and does not go away even when enabled, I am not able to use this app.
09/05/20 - Takes too long for the orders to execute...no customer care support to resolve ur issue...useless app.
09/10/20 - Worst app ever Never install it .....they does not provide customer services and never refund you unsuccessful payments....not even look for your problems regarding orders..... Very much disappointing app...
08/30/20 - Very mismanaged and weak communication,orders being delivered incomplete, and the management will not help, incorrect numbers of restaurant listed on app, so no communication possible with the restaurant, refunds if promised never come,, stick to swiggy !
04/26/20 - They are keep sending their promotion emails.. very disturbing... And their unsubscribe link will not work.. if you are going to install, Register with a fake Email ID, otherwise you will regret... not recomendable app.
05/24/20 - Zoomato gps is defective. Today at first I select my location and then entered land mark (hotel name). But order was placed at same hotel name but at different location.
06/05/20 - This was my first order and experience was horrible. If you face an issue, there is no customer support via call, you need to chat. That too no human, we need to chat with a system. There is an automated system that will throw some questions and you need to keep selecting. Keep selecting selecting and after you try all the iterations finally some person will chat with you to resolve the issue. Who want this trouble, instead go to restaurant and place your order and bring it back?
06/05/20 - Good UI change. But now its a confusing mess to pick the restaurants that are my usuals. I need to either scroll through an endless page, or hit the search bar. What ever happened to user friendly UI, Zomato?
08/18/20 - The most pathetic app, company and service. Use swiggy. Zomato is a disaster
09/23/20 - Delivery issues max no. Of time and inspite feedback no action taken. Unprofessional
08/26/20 - very worst service by Zomato.... i recommended many friends to Uninstall the Zomato app...
08/17/20 - There is so many online application which is are accepted cash on delivery but Zomato till now not available for cash on delivery..this is so annoying
06/11/20 - With the latest update, I can't turn off the zomato gold filter no matter how many times I click x, so I can't search properly as it will always show no result found.
09/06/20 - Waste app. I ordered food and after 30min it said something went wrong and money deducted. No food and no assurance..starved for long time.
09/14/20 - Very unhelpful customer care. Mentions no charges on cancellation and on doing so does vice versa. Gives exciting cash back offers which one never receives. Late delivery. Very bad experience.
07/04/20 - Terrible Service ! The rider location is turned off! No options to even cancel the order, eventhough the rider was not answering my calls. No contact number to reach the customer service. Wouldn't be using again. I am happy with Swiggy. Before you ask me to write the email to your team, please know that I have already done that and there has been no response yet!
08/21/20 - They not accept cash on delivery. Why ??? use less ,heated d app , uninstall right now. Not even one star.
07/26/20 - Worst app and bad responses from helpline
06/13/20 - Since last few months this app has only gone downhill. Now even after paying for gold they removed the search removed the privilege on most and BEST of all - now it serves us unsolicited ads. What's next now zomato? Hit us with something really low.
07/28/20 - I hate that they don't have a customer care phone number If u got a problem, U have to write emails to them to which they send replies after 1-2 days Really impractical for a simple meal
08/06/20 - Bad experience regarding item missing and no reply.reply to your 04/08/20 l have send 5 mails you have not replied even one nor my amount is refund.
08/16/20 - Zomato shifted Gold to Pro, worst experience for price & offers, waste of money for GOLD or PRO
09/11/20 - It's not perfect. Swiggy is perfect
08/15/20 - Very useless during covid-19, as swiggy can take covid-19 measures and delivers food. Zomato is sleeping all day and night. Not even proper deliveries to rural areas but showing no.1 fastest food delivering app
08/27/20 - Edit the address is not available
05/23/20 - This app is terrible. Hard to use, poor design. When I put in a location I want it to show restaurants in THAT location I chose. Not something 20km away. Fix your stuff and use some common sense
07/10/20 - Had experienced very bad support with last 2 delivery, hence uninstalled the app. First the food was not delivered by vallet, however the vallet marked it as delivered on app, support team did reimburse after lot of follow up. Second few order were missing for which support did not help. I had to reach the restaurant for missing order and self pickup. Zomato, a brand I believed no more on my phone..
06/11/20 - You really need to work upon your app. Make it simple. Just see the interface SWIGGY uses. Forget about offline restaurant menu and details. Just keep it simple.
06/04/20 - Worst App when it comes to Customer Support and Service regarding issues. Had my refund promo code before lockdown where the validity has gone under lockdown. When I requested for it now bcoz there they were not providing their service during the lockdown period they are saying we are sorry. Really the worst expected reply from Zomato.
07/04/20 - Their support is a bot and never ever able to resolve the issue. So now from my side its better to uninstall it
08/20/20 - Can't give below 1 star. Idk why but whenever I want to order anything from it the app doesn't respond to payment gateway. Horrible!!!
06/25/20 - Garbarge App. If you're looking for any kind of customer service move on. There are much better apps out there that actually want to keep customers. Don't limit yourself to this one.
08/24/20 - The app is nuts in the evening please fix this
07/03/20 - The helpdesk is so automated that it doesn't even let customer type their issue. The customers have to stick to the generic responses that auto-populate as predicted options.
07/13/20 - Always misplaces items and they have no regret to it
06/15/20 - Your search is not working properly. All it shows is "Sorry, no results found". Not sure whats wrong but since the last update, zomato is screwed.
08/16/20 - Not on time.... Experienced it many times but thy arnt on time.
09/19/20 - sameless delivery charges charging this app ....one of the waste app ...swiggy is best to order .....sameless delivery and tax charges
09/25/20 - To much of price 40 percentage offer and all nothing waste only
08/23/20 - Lost the charm post upgrade ....now directly buying from restro isore cheaper
07/03/20 - The app doesn't accurately shows which all restaurants are open. PATHETIC. Further , cheap tricks like offering discounts on already hiked prices while charging delivery fee and taxes. Please stop your deceptive offers.
09/16/20 - Horrible. They will claim "30 minutes or free" then they will give you partial refund.
07/25/20 - This is really bad I downloaded it and it shows that we are not taking order online. very disappointing 😡😡😡
07/30/20 - Worst app, worst support service there's no call option only options is we can chat and they give reply 10 min late after every msg worst experience
04/24/20 - It kept deleting my cart every 5 minutes. When I tried logging in through manual OTP, it kept logging me out saying the OTP that Zomato itself sent was incorrect. Horrible experience. Waste of time!!
08/16/20 - Stupids every single videos in YouTube I saw your ad but this stupid ass hole ordering not available in my location then why youre paying for ad, please make my location ordering or stop recommend on YouTube ad's
09/05/20 - No refund policy on pro membership. Waste app .
09/10/20 - Day by Day going Worst, No proper chat response. No support, if we are facing issue.
08/25/20 - Horrible customer care......they don't give resolution they simply copy past the ans......
07/10/20 - It used to be good and effective but recently it has got bad. Very late deliveries, even though it shows 40 - 50 mins it takes more than 90 mins. 5 - 10 mins can be understood but 40 mins difference is not reasonable. When spoke to representative their comment was due to rush hour there is delay. Not acceptable, if any such scenario it must be informed to customer. Dont think will be using zomato anymore.
08/26/20 - Your new Zomato Pro plan are worse than the "buy 1+1".. Don't trick the users by saying otherwise!!
05/25/20 - Zero offer, lack of communucation, no satisfactory response. At 1st this app used to be best now as it has gained enough costumer the service quality has fallen tremendously.
08/14/20 - this app says 50%off if u go anytime in the app says surge 25rs extra and automatically adds 50 to 60 rupees as taxes and the last 50% off means just 50 rupees off who the blast hell created this app first of all 50%off means u get to know about 50%off then u leave the offer
05/31/20 - I have been trying to use zomato chat but while using it the chat is not opening and it has been saying unfortunately zomato has been stopped. I'm getting message like this please give me a solution
08/12/20 - Applies coupon, but does not give any off.
06/04/20 - Very costly and very poor performance. Literally had one job i.e., Show the restaurants that are available for ordering. How can they need up such a simple task? Showing 100s of restaurants but when I go in, not a single item is enabled. With no reason as well! It's a bit mess is what this app is.
06/12/20 - Not secure. Anybody can install and hack. No option to logout. Only security feature is to delete account. High risk of credit card to be compromised.
08/27/20 - I had trusted on this app but this app is worst app for food delivery and food items because the packaging is very poor
09/21/20 - Horrible. Wrong deliveries, no refunds, zero problem resolution.
09/26/20 - Worst app...eaten my money by zomato rider. And not refunding even after many complains.
08/15/20 - Sometime promocode option is doesn't show
05/05/20 - Unable to use app after update. Just now i updated the app and after that no matter whatever payment options i select it is showing invalid payment. Even for cash on delivery.
04/27/20 - Can't get proper location, can't map restaurant properly to the delivery location. Not recognising the payment card for offers. The application developers need to do a better job
06/25/20 - Bit slower than the other apps, moreover features are too slow to respond and the restraunt listed are too below standards that if you saw them for real you would never sit and eat there.
07/18/20 - Paying in advance leads to miss behaviour of the rider and everytime rider say on phone that he will cancel your order.... Have experienced 3 times in a row after lockdown..... Poor comeback of Zomato after lockdown..
07/25/20 - No proper customer service, GPS not working properly, the service chat HORRIBLE
09/20/20 - Item received instead of order made
07/05/20 - They dont cancel orders when orders are super late! Nor refund in credit in app credits and cant do much! I dont know why there is an option to chat to a representative to begin with!
09/10/20 - It's not showing the COD option for delivery..
09/16/20 - Your chat support team is horrible.
09/22/20 - Horrible Zomato. I would suggest you guys to use Swiggy.
09/25/20 - Can't locate adress properly ....other app delivera here properly but it says cant deliver here
09/28/20 - Very slow service as riders r given multiple orders and food gets cold.
04/24/20 - The app is stopping and restarting again and again when i click on RED TAB(grocery section) newly introduced tab and so the grocery tab is not able to open plzz check work and update the app
06/12/20 - The app is OK, but the providers consistency is not the same all the time in terms of the availability and even the quality, also support is far from being professional
08/17/20 - The worst experience for consecutive 3 times..no proper reply to my concerns..had to wait so long after ordering n later the order is cancelled..reason for cancellation is so silly and unacceptable
08/19/20 - Didnt refund money.. Its very bad policy app No customer care support its like hell
08/19/20 - Taxes and charges are almost equals to the food amount. Discounts amount are less than the amount of taxes and charges.
07/05/20 - customer services chat bots are disappointing. my chat wait time was 8 minutes while when already 15 mins passed no response
08/05/20 - Always shows wrong estimation time...It has been showing 8 minutes since 1 hour.
08/21/20 - Still showing old version in playstore.. unable to upgrade to PRO..15.0.4 is not latest version
09/13/20 - Unnecessary surge fee applied
09/16/20 - Uncertain delivery - tells 16 mins and takes 2 hours
08/15/20 - Zomato is getting to get annoying , orders missing ...too much wait time , and then quality getting worse ...
07/11/20 - Worst apps guys dont use it but there AI chat support is really a good comedian. Will make laugh whenever your order is delayed and than after 2 hours order will be canceled. Refund after 1 day. Very good refund company.
05/29/20 - Just like there is a filter for only veg and contains egg options in the menu, please add only Non veg filters too, why does zomato think non vegetrians don't need any filters????
04/16/20 - Worst app. Money deducted and till now I didn't get my refund back it has been 27 days till now . Every time they are saying 4-5 days like this they repeated for 4 times and my money wasn't get back
06/08/20 - Earlier Zomato was good, but now a days its customer service has become completely worse. I would say it is not more user friendly org i have faced recent incident during covid. I have decided to move to another friendly app instead of zomato.
08/08/20 - Mostly the apps server goes down
07/18/20 - Very worst customer support. It's been 15 days till I didn't get any response for my query and my refund too. Frustrated with this team. Worst worst experience ever.
08/31/20 - There is no option to deliver food to the village, so what use is this app This application is absolutely meaningless for us It is utter nonsense and useless, it is of no use
09/01/20 - No quick solution through mail
09/27/20 - Cash on delivery options not available 😭😭😭😭☹😠😠😠😠
06/12/20 - The app doesn't detect the address provided accurately so the delivery might go to another place with the same name. In such cases if we pay online, the money won't be refunded even if the order is not delivered to the costumer. There should be only reasonable reduction in amount for such situations.
07/22/20 - Such a disappointing app. Always has glitches and payment gets deducted while order becomes unsuccessful. Such a waste of time
09/18/20 - nice experience but delivering very slow please follow up
06/05/20 - Worst experience ever. I have ordered two dish already paid and getting one dish. Support team is saying that they can't do anything. I will recommend that don't use this app. Being a Zomato gold member I never felt that much cheated ever. Not I am being cheated and help support is just doing nothing and telling they can't help. What kind of service Zomato is providing. Total money waste
08/24/20 - Gave it one star because I couldn't give 0. Horrible app, horrible service, horrible customer care service.
08/15/20 - No response from customer care. After sale service should be handled in better way
07/07/20 - Such chat agents and template replies, no one wants to resolve anything and want to just tell that they will provide feedback to the hotel, how the hell does providing feedback help.. I'm still losing my money and either giving the food to the dogs or having to eat.. that is! If it is edible.. it very much seems like you just don't give a f ... At the same time I was abused by an agent.. by the way I have written to Zomato 2 or 3 days ago.. still no response
06/28/20 - Dissatisfied!!! Firstly, they say it takes 4 to 5 business days to credit the refund but there is nothing credited..
07/19/20 - Too expensive than usual and support service does not working properly.
06/06/20 - I have done my payment through upi my payment got deducted from bank and zomato said it has reverted my payment but till now i haven't got it and it's been 2 months. Worst app i'll everyone in my contact to rate it 1 and uninstall it. And be sure i want my money or i will lodge a complaint as well.
07/17/20 - There customer service is worst, I was on a live chat I sent the picture twice and the chat person disconnected chat and won't let me initiate another chat to help with my issue.
08/25/20 - I'm not satisfied with the Zomato pro.... Feeling betrayal! You made a new upgrade without taking the concent of your customers...
08/31/20 - This app just want to steal your money . It shows that restaurants are open and then when you pay for your order it cancels the order and do not even refund. Very unsatisfactory service. Dont order from here.
09/25/20 - Experienced many times that money deducts from your account without even placing your order..
09/26/20 - Fraud .I bought Zomato gold nd they automatically change with pro which I don't want so for me swiggy is far better nd for sure Zomato will bite the dust soon
08/19/20 - No restaurants are showing.but available in Swiggy
08/15/20 - Worst App..Not good for food delivery..cheap hotels and resturant tieup they have done..Worst customer service there have..Go for swiggy they have good customer care support and food quality
08/25/20 - No cash on delivery available ... What if we want to order and don't have online bank transfer facility ?
08/08/20 - Bed experience as well as food and service 😣😣😣😣😣😣
08/13/20 - Worst support team, worst application for getting support and mostly bad in delivery
08/12/20 - i book order not deliver and payment deduct , still as per complain return the amount but 15 days left payment not refund.
07/04/20 - Now a day's the app is getting hang and frequently closing down.
09/04/20 - After converting from gold to pro.. I am unable to get good offers. Really pathetic.
09/06/20 - The help desk is really unhelpful
09/07/20 - Very bad service providers they told we will refund your money almost one and half month is left still they will not returned when ever I mailed to CEO he will not respond once time I got a mail your amount is initiated but not credited in to my account again I mailed him no response, dear friends don't go with zomato it's not trustful app these are cheating the people.
07/29/20 - Made an order, order never received, tried to call - No answer, tried to chat to lodge a complain again - No response..... but took my money ofcourse!! Nice way of doing business!!
05/19/20 - Paytm money stuck for ever in refund. Once you place an order but had to refund it for whatever reason and if you used paytm your money is gone. Worst app. Other comparative apps are much much better.
08/08/20 - Worst experience ..app lags so much .. shows different amount for order while placing the order. No customer support . Your issues will never be solved . Use any other app for ordering food but please never use zomato
07/19/20 - All the stuff in the application is good except the customer support.... If something went wrong with your food while delivering they will not except cancellation insted they will keep on insisting you to except the order.....wait a sec.... they don't have a cancellation option. Go for cash on delivery option, atleast you can see you stuff at the doorstep and if something is wrong with the packaging or food due to spillage or whatever the reason you can reject the order. 1/5 for cust.support
07/26/20 - Horrible experience everytime when I ordered something...always have an issue...
08/14/20 - Worst performance location not updated.
07/29/20 - Items are decided by Zomato only, so don't waste your time by searching items in Menu listed.
08/02/20 - Even after cancelling gold, u are still deducting money from my account, that too, my membership is not thr. Is it something like u will keep on deducting money if somebody does take subscription by default, without even giving him any facility.
09/12/20 - Promo codes can not be applied
09/13/20 - Worst app , only helps restaurants. Even worst customer service .
09/16/20 - the app has no command on hotel quality and taste
08/05/20 - I had ordered my food. I didn't received but the app is showing that it has already been delivered and delivery person's number is also switched off
05/29/20 - I have sent a message via chat option in Zomato app, but no response at all. I have been charged 5AED for live tracking feature but the wallet has not been assigned even after 30 minutes
06/22/20 - This latest update on the app interrupts the music playing on your phone! I'd have given it a zero star rating, but then I am dependent on it
07/24/20 - There is the app problem we faced on Zomato, worst APP and customer service, robotic insufficient chat facility, and customer care service is not reaching
05/31/20 - I have been using this application on a frequent basis. But lately this app is proving to be useless as there's no actual customer service (like someone you can call and speak to) which is pathetic as if you recieve wrong order or if don't receive an order all you have is a chat service which by the way takes millions of years to respond to you query.
08/23/20 - Horrible food ordering App.Day time crime.They withdraw the money and decline the order, this has happened 4 times to me and 2 times never refunded, no ways to contact ..Chat service not responding
08/21/20 - Delivery service is very slow. Promo code and discounts are not attractive.
07/15/20 - Plese use good quality packing
07/15/20 - Very Poor quality vegetables delivered.. It should be checked before delivery..
07/09/20 - Whole the time searching Google location.. But nt connect.. App not working properly not able to ordering food
09/17/20 - What a stupid app first time I tried Zomato and was miserable they don't allow cash on Delivery
07/29/20 - Unable to add coupons
07/09/20 - not showing any hotel delivery at my location. too much upset with this
07/28/20 - Delivery charges are too high even for short distance, it should be collected according to distance
08/04/20 - Waste app when it required customer care support it not available
05/16/20 - Pathetic app interface. Promo codes are shown but they do not apply. Customer care says that nothing can be done since app has some issue. Shameful
05/16/20 - Very bad... Items are not delivered often at doorsteps, delivered at different locations/wrong addresses, post payment many items are not available and you need to follow up for refund, many times refund also is not processed. In short, use it only when there is no option
08/13/20 - I lost my money in that they didn't inform the customer about that plan and they directly change that plan I finally cancel my membership because of that f****** Pro Zomato is waste of money now don't subscribe and they didn't pay you back there is no lower option than that in Star otherwise I gave you half star bye-bye Zomato
07/09/20 - Late delivery also tracking time and actual time not at all matching ..
04/15/20 - Cannot complete the order. Always says the restaurant is open but when I try to place the order it says restaurant is offline. It doesnt matter how many times you try, the restaurants always remain open but you cannot order anything. The customer support is the best, there is no way to contact them.
08/26/20 - Pro con Swindler..!!..) YOU DISPLAY offers but when we click its not there.. !.. Zomato value is down.. And will be.. Worst.. 👎👎👎👎👎
08/19/20 - continuously stopping while clicking on pro
06/07/20 - Eventually i got tired of the PPL from Zomato and there services so thank you i am unistalling the app. I found Swiggy 1000 times better. Way to go Zomato
08/06/20 - Gold membership is waste of money... They will same charges before membership and after membership
08/30/20 - Worst class app in this world. I tried many times to order but always showing error.
07/12/20 - It show MRP more than the actual MRP in the menu so what is use of discount code it is cheating and also taxes and dilivery charges are very high so why I will order bread 🍞 is more convenient for me.
05/22/20 - Very disappointed, Zomato is misleading, show offers but don't give option to enter promo code but directly deduct money from saved card details. So, better to avoid this App.
08/26/20 - Cheaters they charge you full, delivered incomplete order and that to from different restaurant ,, as a fact of safety and this covid situation disposed it to dustbin and shared image with chat support,, chat support is of no help.. they apologize and close the issue and when you re open chat have to explain scenario again... Cheater Zomato for money
06/29/20 - New design is awfull, it was a big mistake updating it. So much clutter, previous design was much better and easier on eyes.
06/03/20 - Chat service not at all helpful. Complaint about the horrible taste if the food which was ordered for a patient and had to be wasted during such a critical moment, the chat services is asking to upload pictures. How can anyone upload a picture of the taste...! VERY DISAPPOINTED....!
09/20/20 - Very bad and cheating app, if your food anything gone wrong you don't get ur cash return.
08/15/20 - Poor food prize increase after add in cart
08/15/20 - Zomato gold is turned into zomato pro, which is of no use. I wasted my money by purchasing zomato gold. They should have given choice of opting zomato pro rather than forcing.
06/15/20 - The app is horrible. The map tracking delivery is full of nonsense around Arogyasethu which is sickening. Miserable design. Swiggy is far easier on the eye ... especially the tracking. The Zomato food tracking map with all the bull on it is absolutely irritating.
06/14/20 - Worst app.. i ordered food from this app.. amount was debited from my account... when i reached at hotel it was closed.. i chat with company executive.. but they didn't help.. will never use this app.. and this is my humble request to everyone never use this app. Disgusting..
05/27/20 - A 5* rating for Zomato and the service but the recent update is soo bad. Its just filled with lot of buys and Lagg....and it's not at all user friendly.
08/17/20 - Worst apps service they take money first and then no order is arrive also there is no way to contact there call center as no one is here to pick your call all is the machine is answering and the call is not transferring to a particular employee
06/06/20 - I have seen so many issues regarding promo code in this app. I already mailed to their customer support and no one is resolving the issue since last one month
07/26/20 - Service charge is too high
05/02/20 - The issues are not taken care properly. Support should improve big time.
05/27/20 - Most horrible app I can think of. They took payment and later said payment incomplete. Their goddamn customer support deserves to be removed as it is it wont serve the purpose. 😡😡😡😡😡
08/02/20 - Very hard to find support option before ordering
05/15/20 - Very slow and incomplete. Not user friendly. No customer support system
09/03/20 - Too much taxes and delivery charges..had a bad experience at New year's eve earlier when booked table via Zomato. And we get to see a lot of ads between youtube videos which is very irritating.
09/08/20 - This is ridiculous service. Dont use app. And genuine customer are not use this app they are not supportive. Cancle order amount are not refund to customer.
09/15/20 - Price are too high For example, one product price is Rs50 in hotel, zomato is showing Rs70, 80 and after adding to cart 40 to 44 rupees added to delivery charges total amount is 110 to 120 rupees. 50 rupees product zomato charging 110 to 120 rupees. So after I uninstalled this app We are all not stupid to buy 50rs product for 120rs. Understand Zomato
09/20/20 - Improve ur real timing of delivery its very much bed.
09/21/20 - I lost my money. The money was deducted from my account and then when i check status it shows payment incomplete. Potafo is way more better than zomato.
09/21/20 - Money laundring application with selling cheap food quality online...
07/28/20 - Hi Team,  May I please know why my zomato credit was deducted by Zomato within a week. I had ordered a meal on 30th of June and the credit balance left was 43 , that time no where it was mentioned that I had to use it within a few days else it will be expired. That was my money I have all the rights to use it whenever I want. Previously it was never happened , why all of a sudden , you debited the account .  This is very unethical and unprofessional of deducting somone's money .
07/21/20 - Horrible. Not able to open the app!
08/28/20 - Hopeless app had discovered new location of mine primarily Zomato had refused for COD so I payed online for it and then it had changed my location so that I can cancel my order and Zomato can charge me cancellation fee Very poor service
06/08/20 - I am not able to log out my account from other devices. I will risky about it. I tried to seek help in the support option but in vain. Unhappy
06/10/20 - The registration process o the app is very bad. There is no scope to later edit your profile data.
08/12/20 - Very poor login service I am trying to login my account many time but not login
07/11/20 - Zomato chat is not working and there is some miss in the deliverables and horrible food for which i was not able to report. The restaurant contact provided in the portal is switched off. Please do not install this app and the service is worst.swiggy is far more better than zomato. Don't get trapped into the colorful offers and the delivery timers running. They will cheat you.
06/16/20 - New update version is terrible and very slow, very bad experience, going to uninstall, go and ask some tips from Swiggy.
07/31/20 - Worst app...cheating people...the support service is worst ..they just lie and make us spend our money...cheating customers..and big fraud to grab money...simplg selling stale food
05/28/20 - Stop with the un-necessay notifications. My concern is simple & that is you're spamming my notifications with ads . Nobody want your promotional messages as notifications.
09/27/20 - Cost of dishes is very high and offer rate is vey bad.. I am very unhappy ...
09/08/20 - Exp zero note on time not helping nature
09/27/20 - I always recieve wrong items and missing items Never order from Zomato:(
09/23/20 - Why zomato now a days your service unavailable
08/30/20 - Why I have to wait for my refund for 7 days. Very bad.
06/28/20 - Once Zomato id is created it can not be deleted..be careful about this as your information is locked with them..why one can not delete his/her own account...I fear information is being locked and sold ...
07/13/20 - One of the hopeless Customer Support I have ever came across. No matter when there is No Support team @ all apart one Email I'd... Thanks Readers....
08/23/20 - Pathetic service, how they can change Zomato gold plans without notifying customers? Cheater's
04/24/20 - Crashing alot since April 23 2020. Almost ever click ends up crashing the application :(
07/14/20 - Initially promising a time and automatically extending the time along with the delay of delivery. Same thing experienced for 2 prepaid orders.
08/04/20 - Always delivered the food after 1 hour .
08/16/20 - Horrible experience with the promotional offer MAHI!! Thank you zomato, but no thankyou.
06/13/20 - Cheating food order amount. Wasting time and food. More bug fix is required in Zomato App. Zomato cheating the customer, so don't use this application.
07/05/20 - The new version of the app sucks. Kept on hanging when I tried to order. The app doesn't accept the command given by the users, useless app I must say..
08/08/20 - Their data security is virtually non existent.
05/13/20 - The marketplace option simply does not pop up at all. It's completely blank, stuck on "Currently not accepting orders online".
08/17/20 - Pathetic app... I'm waiting in chat box from 30minutes but no one is reverting. Restaurant has given wrong order. And zomato is not providing resolution. Pathetic customer support
07/10/20 - 30 minutes n still waiting for a reply on chat. No calling option available.
06/04/20 - More charging means taking more price than actually sold at counter and also charge delivary charges. So its a waste app.
09/04/20 - Only for gold membership your giving offers and everything.. Not for everyone.. Not fair zomato
08/31/20 - It's totally fake app it's does not delivered food on proper address.
05/03/20 - There is no option below one otherwise I would have given this app negative ratings. These guys take money and then cancel the order customer support says refund has been processed and they never process any refund. This app is another example for online fraud. They cheat people in a different way 😡😡😡😡😡😡😡. Worst customer support ever. Worst experience ever. These guys don't connect customer to supervisor I don't know why......
04/19/20 - Worst app... Placed order and amount debited but not placed the order and trying to contact the customer care but not able to reach out. Tried all possible ways to connect with Zomato including app download but not reachable. Place your IVR calls please..
05/14/20 - Even after having the Gold membership, the app is showing ads. Atleast spare the Gold members and give an ad-free experience.
09/17/20 - I just uninstalled Zomato and started using swiggy due to irritating ads that I see on every other video in youtube... It really made me hate this app like hell...
06/14/20 - I gave 4 stars.. But now reduced it to 1. Horrible experience.. App not updated restaurant not updated.. Constantly order is being cancelled. So frustrating and annoying.
07/16/20 - It was a total loss time and this is the last time I going to use this app and I tell my friends and family to never use this app again and untill now I didn't receive my refund
06/22/20 - It's really convenient for bloggers to write a whole essay and when you decide to fluctuate ratings the whole blog disappears, thank you so much !
07/03/20 - Poor App. Fools customers with gold membership since they apparently increas the price of the order when you unlock the gold benefits. Customer service is so unprofessional even they can disconnect the chat while a cx typed whole the concern.
08/14/20 - Delivery is very weak and is not found on the app
09/01/20 - Everything is good but there is no help from your side during lockdown you just see ur profits not people's health and safety during lockdown we didn't get any help from your side that's why i am unistalling your app
05/23/20 - Worst. Condiment missing. I reported but no solution. Only they said next time we correct the mistake.
08/23/20 - Crappy app with crappy restaurants and delivery guys !
08/17/20 - Too many ads
07/22/20 - Pathetic. They didn't update payment status. I had to pay double because of their system error.
05/26/20 - Has been using this app for 1n half years, i faced issues regarding the refunds, first they cancel the order from there side n then they won't refund the money, has happened to me many times. I'm a gold member and trust me this is just waste of money, just don't buy it. apart from this every thing is fine. That's why im giving them single star.
08/24/20 - Its gone down badly, very poor response and service .
05/22/20 - There is no process on this app to blacklist any restaurant based on their service and quantity of food provided on delivery. While one can mark their favourite order, there should also be an indicator which can be set to indicate a restaurant is cheating customers on the customers end, such one can refrain from getting cheated again.
08/29/20 - Zomato became more expensive..Pro feature not good..
08/08/20 - Pathetic delivery . No one responds on chat.
08/17/20 - Paytm wallet balance not updated in app
08/28/20 - Worst service ever. Uninstalling the app from my device and 13 more. The restaurant distance is 1 km and still they take 1 hr.
06/02/20 - Please avoid worst hotels from your list... So many times i have raised complaint. But I didn't received any proper solution
07/08/20 - Just downloaded the app. I did not even open it and i was asked to update it by play store.
07/30/20 - Always over promise and underdeliver! Mostly late but claim to be on time! Time in app is never accurate!
09/08/20 - Pathetic.refund policy is disgusting.Tried too many times to things sorted.#shame
08/31/20 - There is no chat support in this app, that is why i am writing my problem here,, I have a screenshot i get a coupon zom50 upto 150 off, but its not applying on my orders.
09/13/20 - Not received food but showing food was delivered waste app this is.
08/16/20 - Just a worse app lack of staffs.They are cancelling the order of their own without customers permission . Its just a terrible experience
08/12/20 - App fails to detect device location, not able to give any orders...
05/21/20 - From last month app is not working properly my net connection fast but still this app does not open always stuck on loading screen
05/01/20 - Worst support they have. I had a issue with my order, I reached out to the support, they didn't properly introspect on the issue, and rejecte my claim and I again raised the issue the second time. That time also they didn't inteospect it properlyband rejected the claim. Uber Eats :( and Swiggy have much better support. Here the support means Chat-bot. No customer- service nunber to call up and complain also. They ask us to mail them for everyother issue. Zomato do value your customers.
07/28/20 - Worst food app ever. Even customer support is useless too.
08/21/20 - The problem here is that the lowest rating is one star .. its lower than one star.. i dont rate this stupid inconsiderate app nothing
06/11/20 - It started out well, as do all things. Quality deteriorates eventually. Be it ensuring food items are available and ensuring it shows that it is shown to not available once orders have failed, to ensuring whether riders have fuel in their vehicle to deliver said item. My review will fall on deaf ears. But, for those of you out there, who are stuck in a place away from home and reliant on this, harden your stomach, as it would take a while for the food to reach, if the rider does have fuel.
08/30/20 - Very bad. In quarantine I thought to order online and have a good dinner... But the app is blank. Was not taking orders. Never gonna use it again
06/14/20 - Surpringly always, Quality & Taste of food received on delivery, and same ate at restaurant directly - Why are always different !
05/30/20 - One of the most third class app. They Add estra charges in the name of distance fees and delivery charges also too much.........
04/25/20 - No grocery shopping available. Always showing no shops available only. Aavin milk supply options also not available.but in ads all are showing wrong information
07/28/20 - Total frauds!! They have completely removed the option to chat with customer care executive.. i received spilled food but no support
06/03/20 - Where is the frekin map button!! Your UX has gone to the dogs. I have a simple use case. Want to see breakfast places near me on a map. Tell me how can I do it in one query and two click. If I can't your UX team should not be paid.
08/16/20 - Not happy with Zomato. Changing policues. Gold 1+1 offer no longer available. Also tax should be applied after the discount us given
05/14/20 - Worst app ever. Customer care persons will fool you around by talking with you over chat and do nothing about your concern raised. I ordered vegetables online and they provided me rotten vegetables. I have tried talking over chat also e-mailed them but their recorded message pop up only no solution. They will tell that they are going to call you or you have to wait for their call but when they call and you receive it nobody answers from other side.
07/29/20 - Dont bother talking to the support team incase your order is running late. Just cancel it, its the better option. Uninstall and install Swiggy or any other app.
09/16/20 - Very bad app...why are you not provide bills from restaurants...what is the gurantee is the food from same restaurant or any other street food
07/27/20 - Makes you wait for an hour and then says the order was not placed. Highly dissatisfied service.
09/19/20 - Heavy taxes charges & delivery charges for every order
07/27/20 - No support no service just doing scam nothing else ,you can't order cod you can't get support if you need to querty for anything apart from coupon related query they r not good at all never download it
08/06/20 - I subscribed for Zomato gold but i never get any benefits. Do not use their service. Highly unsecured useless and unnecessary
08/13/20 - Very bad application worst if i could say delay food deliveries No support from executives Delivery person's are mostly Rude No refund of money if your food is not delivered in time or sometime it is not delivered also I want to give zero stars but sadly we don't have that option . I have deleted this application
08/17/20 - Even for first users not giving any offers
06/06/20 - Unable to link my paytm account don't why it's removed but it's not letting me link again. No option for quick support or raise any issue or complaint on the app
09/16/20 - Very fast delivery
09/14/20 - Not able to place ordet buggy app
09/26/20 - Delivery person didn't wear mask... and miss behavior and use bad language with security guard.
05/26/20 - Please get the old version back or give the option to choose over the old version..Because new version doesnt seem to be user friendly.....It sucks
06/13/20 - Delivery Agent location is not updating in map. App itself is slow with good internet connection.
08/14/20 - i am experiencing worst time on this app...if a customer need help then they msg that they are in high inflow of quores...really shamefull behaviour by zomato ...after 4 to 5 order my COD option got unavailable ..when i ask for support then no result i found yet ..today my 5th day of same problum i am facing frm zomato app and no help i got frm any customer executive ...infact on zomato app customer support every time they msg that they are in high in flow of quores
04/25/20 - The app is crashing constantly,when I click on track order...And many other functionality.
08/02/20 - App crashes on launch 😑
06/28/20 - Before it was very nice.. Now there is no proper response from C.C.. No refund... Requested several time for my refund... No response yet...
04/24/20 - Very user unfriendly app. Needs to undstd customer requirements... Waste of time on exploring!!
06/20/20 - You order one thing and you get another . Happened to me thrice now . I am going to uninstall this app. Swiggy works perfectly as always
09/10/20 - Very very late delivery always
06/26/20 - Even after disabling all the notifications, still it shows notifications of random things and offers. Please fix this
07/14/20 - The worst app design and the worst chat support ever. Tried ordering a year later and the support is still pathetic. Nobody is able to resolve any issues. Half of the times orders get cancelled after getting accepted and they tell you that 30-40 minute after placing the order. Pathetic company values. I hope Swiggy buys this useless company.
08/26/20 - Don't even deserve 1 star!! Never rely on this app... always have a backup plan coz this app cancel your delivery halfway through the order. Past 9 my order gets cancelled. Really bad experience!
08/10/20 - Waste service, it almost one month I not received any refund amount from them.they told within one week amount will be credit to my account .upto now they not refunded my amount.
04/17/20 - Full of malpractices. They'd cheat you without you even knowing. Sometimes promo code appears on screen but you cannot apply (if you are regular user, the app will force you not to use any discounts)
08/22/20 - Even though offer for AMEX Card is available, unable to apply.
05/12/20 - Used to be perfect. Now it can't even search for restaurants in my area and sort properly
06/05/20 - Very bad app. Please don't download it or your money will be wasted. If you will order anything, you will not get that food item but you will get another food item.Only waste of money
05/05/20 - The app sucks. Most of th time the payments won't happen. Some restaurant food not same as shown in menu.
06/11/20 - How I wish there was a lower rating available for it! Always goofs up with its rider details, gps locations!!! To top it all the worst customer service ever encountered !
06/26/20 - All there orders are delayed, they dont even offer help anymore when you contact the support team. Whenever you file a complaint, they ask you to accept what happened and they promise you it won't happen again, and it happens again the next time. You guys where the best at what you did, but this is not coming from me alone (a lot of restaurants are even suggesting using other applications because of the delays and problems they are having with you.
08/31/20 - Worst help support by zomato team useless zomato help team
09/07/20 - There is always more tax... more than food here.. better we can go for hotel and have what we want
09/19/20 - There will be something mistake always getting worse day by day
04/30/20 - After adding the grocery & vegetables store the experience is worst. I ordered the grocery & some veggies but what I received is the garbage. Veggies are totally useless & rotten. Even after connecting to help center they are not able to help me in this. Now no going to use this app any more. This review is after wasting my 500 rs on useless & rotten veggies.
08/13/20 - Charges is very high very worstiam unistalled the app waste
08/22/20 - Site give always 50% off, and delivery charged more
07/19/20 - Quality of services has gone down drastically
09/12/20 - What is this nonsense....OMG taking too high charge over single order...worst app..
04/27/20 - Stupid app , No cash on delivery option provided for this corona period , We have cash in oru hands but can't go to bank because we dont have vehicles, what will we do with this rubbish app ???
08/22/20 - App is freezing my device..
06/25/20 - App hangs a lot too slow, sometimes it can't take exact location, take ages to load another page 😒😒
08/21/20 - Very slow to load anything
05/25/20 - Location service is faulty. Not taking the exact location. Removes area location from address automatically while adding address
06/13/20 - Don't apply promo code unless you specifically remember, search and select ...just fooling around with false offers. Don't even allow change immediately when you realise after ordering
05/19/20 - Loyal customer for 3 years but the last 6 months they have been unreliable. The app is nice to use but not updated no information and customer service is a joke.
06/20/20 - Latest UI is slow and complicate, previous one was faster and easy to navigate.
08/31/20 - Worst app ever seen High taxes No coupon working Cash on delivery also not available I can't order anything as the restraunt goes offline
09/04/20 - Worst customer support. They don't address issues. It's one way. That you can only raise a complaint. Never received any response and ever!
09/20/20 - The worst app ...i hve ever seen...its absolute time waste for u to book food online...dnt evn download it
09/14/20 - I paid amount twice but it is not yet refunded.
08/17/20 - Worst experience. This app is worst than swiggy. No option of restaurants available that i want. I ordered my food at 7.30 it reached at 9. Hate it.
05/09/20 - Very bad app. My refund has been 17 days yet not yet. Support system is very bad. All executive use less.
08/03/20 - Coupon option not present
08/23/20 - Good but since last few months there is no promo codes And the main reason was there is taste difference between the food ordered in Zomato and we brought from out in same area
09/26/20 - Slow, Ads take way tooooooo long just to get info
06/15/20 - Their delivery agent don't pick up their calls even when you call them 6-7 times and then they lie. And the app cancels the order and cuts out the cash option from the app even though I have been using the app on cash only for the last 3 years.
08/15/20 - As every one is aware the other apps are not functional have left no option , I ordered with a restaurant and the owner was such a beautiful soul....he immediately n openly said he has no idea on the my question... ZOMATO deducted amount from my amount as they are not clear ? Why is thay WORST SERVICE CONTINUED....VGOOD KEEP IT...... CHEAPEST......IN THIS SITUATION.... INSANE.....
06/22/20 - One of the third grade customer support I have ever seen in my life I recommend to new user plz use other app bcz if u get any issue they can't able to solve, I am not telling this blindly I have use there services from 2017 the only bad thing about this aap is there customer service they are useless and hopeless and can't able to understand the customer problem even though we give them in writing (mail) there bosses just warming there sets in there cabins.
07/08/20 - Zomato does not respond even after writing multiple times Shame on you zomato. I don't understand what is a big issue if you provide a filter "only non veg" ????
05/28/20 - Now that's what you call a dowgrade of the worst app... I ve waited for a hour for a resturant that is 5km away....and the chat service just keeps the line open and never replies.... And the plathora of useless apologies...
08/16/20 - Disappointed experience. The restaurant canceled the order, but still it was showing order processing. After informing to Zomato support, they updated the status.
05/25/20 - Congrats for One star Rating First of all !! What about the guys who took Gold Membership? ***Now your Service*** No Premium Service for Gold Members during Lock down for essentials delivery. I'm not going to take this membership again and not suggesting to my Family and Friends. ***Your APP*** App technically Pathetic...Which Only will Run on 64 GB installed Computer..(Extreme resource intensive app).
09/25/20 - Very poor quality in service to the customer
08/12/20 - I have 3 month's free Zomato gold membership coupon and can't avail it as they want access to my UPI details, card details and my email ID. Kyu bhai? Uninstalled*
08/04/20 - Zomato is posting a wrong information a wrong menu, so be aware. Base on my experience.
05/28/20 - this app should be simple and easy to use yet you find new ways to make the experience harder.
04/27/20 - Since the new update app keeps crashing and its really frustrating.. need to work on it please..
06/12/20 - Very poor app..I am using a new vivo mobile phone.and in the zomato app I am not getting any scan option so tht I can scan the qr code for payment.
07/06/20 - Worst and need some other competitiors to destroy this kind of cheaters. Having tie up with worst restaurants to steal the people money. Expexting amazon and reliance to come to destroy this cheater and waiting to unistall this app soon. Cheaters..
06/17/20 - There's a problem while transaction via card through the app....truly disappointed.
07/07/20 - Oder details are not update properly i am restartong the app for update plz look after this issue
08/02/20 - Very poor GPS tracking
09/02/20 - Fake price, you guys don't deserve your name in market, stop posting fake price, there are huge price difference @ the time of check out, unnecessary service charges is added, and no use of your STUPID coupon, after adding your coupon also there is no much price difference. It would be better if you guys stop your services.
05/25/20 - I cannot use any of my credit cards on this app for the month of May. Had emailed but no response. Due to this, I would have to stop using this app.
06/21/20 - The promocode given is not useful. It doesn't provide discount. And the support team doesn't help. We lose discount for your technical issues
06/30/20 - I always have issues with this application,late orders no refunds back ,taking money from my bank for food that it's not going to be delivered. A lot problems,I don't recommend this app
08/20/20 - Very bad worsted app. food not received the service location not refundable amount bad response
09/06/20 - Trying to fool customers and it is a scan website..chrged me wrongly
09/22/20 - Delivery time - 1 hrs, restaurant is 500mt long, great service 👎👎👎👎
09/16/20 - In swiggy burger club shows their dips are non veg but in zomato app it doesnt show anything in addons
09/10/20 - Too high delivery charge ,,,, very bad thing seriosuly
05/19/20 - Too much delay numerous times. Yet everytime have been promised for better services However no such upgradation or better handling of queries has been experienced...highly dissappointed
08/17/20 - Zomato Gold's 1 + 1 offer was better than this new zomato pro. It's a downgrade not a upgrade.
06/12/20 - Worest survice near my location the esti mated time is 40 min but from 1 :20 min it was still showing on the way i am trying chat option but it was not working
06/14/20 - Doesn't work properly after recent update. Please roll back to the previous version.
08/11/20 - Very poor app i couldn't use it properly..slow app
07/27/20 - Customer support is unavailable and food packing is on high risk.
05/02/20 - Pathetic service. Pathetic chat support. Superb bad policies. Items go missing from cart and no follow up. I wish there is something even lesser than 1.
06/16/20 - zomato was one of the bad food delivery apps (before acquiring uber eats), now it has gone from bad to worse. Just trying to play monopoly. Their customer support is useless, irresponsible you know what you can even delete the zomato support and name it "useless support". Edit : This app is just occupying useless space in the mobile and i suggest you guys to uninstall it and cook by yourself.
06/30/20 - they don't refund your digital money... the worst part about this app is it accepts the digital payment and if the restaurant is not able to make the dish and delivery then they won't refund your money... I have complaint many times but they don't respond... even if u contact them on their website they don't respond
05/31/20 - After the update, the cost have increased and it has taken customers and goodwill for granted.
08/14/20 - Lucrative but useless offers
06/26/20 - The app sucks honestly. First, they show and promote places which are more than 15 kms away. I ordered from such a place without checking an address (why!?) And I ordered soup. The food will be cold, and they don't let you cancel the order within a minute of ordering. Like I had just ordered the food and realised this is going to reach me in an hour. But they still will charge me 50% of the order. Be human, guys. A little bit might go a long way. Don't suck as bad as swiggy.
08/23/20 - This app is the worst app I have ever used.. poor service rude delivery guys, hogging over order money even after failing to deliver the order.
04/17/20 - Worst app. Irritating. Will never suport if money debited from account. Better to prefer direct restaurant application. Like Domino's and kfc..
06/26/20 - Pathetic. No customer care service. Chat with customer is chat with bot. Very slow . Pathetic service. Every now and then COD is cancelled
04/20/20 - Fake promo codes are generated to satisfy customers, customer support team replies robotically, issues take alot of time to resolve, do not deliver what they promise.
08/12/20 - There is no smooth refund process, I ordered a cake as bakery was closed order got cancelled. Still waiting for refund after 4 days. Missing #ubereats, as uber closed I ordered something on things on this app for first time and not having pleasent experience. Sorry to say that experience was frestrating:(
06/04/20 - Its a big cheat. Showing payzap n citi bank offer however when trying to apply it's showing invalid. Unhappy about it. Its a scam and need to be reported on social media.
06/28/20 - App crashed more than 1000 time in a week. Nothing happened after reporting. 3 times food didn't come after paying online. No call center so no complaints. No one is bothered. If Zomato guys have guts.. call me.. Loved it at a point of time... But not any more... Cheaters
05/21/20 - Now support team is not available in live chat and many time support team are very rude they have not solve issues.. support system is very baad
05/26/20 - Sometimes you order, and whenever you do, most of the times you don't revive the order. 😊. Swiggy is reliable.
09/12/20 - Online delivery option not available in my area
08/17/20 - Awesome Service. Great going👍👍
05/20/20 - Swiggy is far ahead in every be it user interface of the application or food delivery experience . Coupon codes never work most of the times, be it standard chartered digismart card offer or hdfc payzapp offer code. If you get wrong or bad quality products customer support is useless and seems stupid bunch of people are there at support
07/02/20 - This app needs a big time revamp. Its very outdated and looks so dull.
07/02/20 - Worst app ever , All i know that the app must show you that if area is available or not , they take your money say that your location is accepted then they say no it is not and return you money in 5 to 7 day , this is not acceptable if your app says they deliver to a specific area ,
05/11/20 - No contact facility.. chat facility is useless. Restaurant not serving proper food but no response from any of the party.
06/03/20 - COD option is disabled causing a lot of hardship in ordering food. This needs to be corrected ASAP.
04/17/20 - Worst app..beware they will show discounts by in the app..the prices are higher than the restaurants.they show discount on the higher prices and you feel you get a great deal.i am deleting this app coz before ordering it shows a discounted amount and after placing the order I was charged full..the support is pathetic..
05/28/20 - really bad experience ... customer support is fooling around ...they say they initiated refund ...it never reaches to me... uninstalling right now 1- Update on 21st may 2020- i have mailed my concern to the provided Email Id but i also want to escalate the support executive who do not know their jobs well and fooling around people Update 28/5/2020- I have shared all the things in the mail trail and do not get any reply 😡😠😠 Where else should i connect. I would give -ve stars
07/19/20 - Not updating complete menu of restaurants. Like Dominos app menu is not sync with zomato menu.
08/06/20 - No option to change delivery address and the worst gps location identifying system available
09/23/20 - Not working in mysore. Hotel not visible to orders foods.. Bad experience.
09/15/20 - Very slow delivery
09/24/20 - Very slow delivery 😑
05/07/20 - Most overated app.... Delivers wrong order... Dont have proper support system... When click on support it automatically takes u to another page... No support option available
07/22/20 - Extremely poor services for refunds. No further assistance or updates provided.
08/07/20 - Swiggy is better than this they do not charge unnecessarily as Zomato does. I was trying to compare price and Zomato is way to high for the same dish with the same restaurant please download swiggy
08/12/20 - No response customer care ...always Customer waste of money in this app
08/07/20 - Worst service ever. Dont use this app. They will book order from restaurant of their choosing and not your choosing. Delete it. Use swiggy
05/21/20 - Very Humorous app. Today I'll order chicken fried rice and Chilly chicken.. Without contacting they cancel my order.. When I'll tried to get the reasons for cancel they said we are tried to contact you many times but no response from your side where I did not received any calls from our side.. And they disagree to refund the amount.. I am very disappointed for this.. That's why I am deleting this app and I never use again for this app.. I am not able to gave you one star also.. Very disgusting.
07/10/20 - I downloaded your app for the first time and i have my account blocked for suspicious behaviour? I wanted to give negative rating too bad it's not available.!
06/08/20 - Your restuarant served leftovers foods, and this app increase price very much by adding service charges and etc.
08/04/20 - Too long time taken for delivery.
08/15/20 - First it says pay 20 and get 25 donuts i see it and after i download the app i didnt find the offer its not in menu your time is important than the time you download zomato
05/20/20 - New UI sucks. Too white, without boundaries. Very confusing.
09/26/20 - This app sucks. No option to talk to customer care. Customer care on chat is pathetic.
04/28/20 - Unable to use lazypay while doing payment 😞 please fix it as soon as possible 👍
07/18/20 - Not happy with service.
04/27/20 - The application crashes everytime I open the new groceries section. Please recommend.
07/12/20 - Cant do proper tracking of rider
06/28/20 - Pathetic customer support again from Zomato. I have been getting an error while placing any order through the app. Everytime I try to reach out to help.. it diverts to an automated dumb chatbot. There seems to be no way to speak with someone directly. I am Gold member from a long time and now getting serious double thoughts about finding another service.
06/05/20 - Inaccurate tracking details,most of the time.
07/31/20 - They are sending incorrect items and after sending them, they say it is standard preparation and unable to resolve the issue.
08/10/20 - Selling expired products. Very unsafe. And customer care not resolving the issue.
08/23/20 - Cannot connect to location thanks
07/28/20 - Unable to change payment method and apply promo code...
09/25/20 - Thief ,overpriced it too much too much !!!For discount they made sure you cant avail it !!
06/22/20 - After the update the new version is too slow. It takes an eternity to open the app. Disappointed.
07/31/20 - Worst app if u use gps to take the location it take wrong location and customer care service is worst they don't no how to work ,they never solve ur problem they cancelled my order not refunded the money even the fault was from their side
06/18/20 - Hate the new update. Large banners to show restaurants? Really? Learn from Swiggy and how clean their UI and UX is.
07/11/20 - Very bad your chat application executive doesn't help in solving my issue
06/05/20 - Experience is good but most of their drivers dont know how to speak english and not following instructions. How easy is it to call the number, despite my instruction to not ring the bell.
08/19/20 - This service is Multi order to give One person ,it's given too much time
07/29/20 - Terrible experience. Uptil now therre was no provision of registering any id in your App. Todaay I placed order for alcohol and your app did not ask for any id. At delivery time the boy was asking for an id. I showed it but he refused to deliver. There is no place for id in my profile also. There is a bug in your app and you should fix it and also make provision for id in profile setting edit. A total waste of my valuable one hour arguing with your telephone executive who knows nothing. Rubbish
04/16/20 - Introduce calling options to interact.... with cc chatting is really annoying during hectic times...
05/24/20 - Neumorous time have I experienced service were quality and quantity was compromised, and I was at the receiving end. The service provided is unacceptable, inspite of being a "Gold" customer the quantity is less than expected and the pricing is exorbitant. I was shunned several times with the phrase "there is nothing much we can do" The customer service is disgusting and Zomato should reconsider another business. Here is a negative rating, not so good word of mouth and an uninstall.
09/10/20 - Restaurants have increased 20-25% value on menu only on zomato not on swiggy. Then we get discount using Zomato pro😍. (Abhishek Upmanyu "Inhe kya hi pata chalega") 😂
08/07/20 - Very bad with my experience... recommend swiggy for a better cooking instruction to be delivered as placed
08/25/20 - Zomato is extremely costly. Also charges double tax on already taxed items. My Item total was Rs. 560 (All Items already taxed.) Zomato charges me extra Rs. 84 for 2 Km delivery. (Additionally +28 Rupees double tax extra.)
07/01/20 - One useless app. Shock doesn't bother what u receive. Only cares any receipt of money. U can even get Hair in raita. Chicken less biryani. Half filled pot/box when u order from this useless app. I would have rated this app -100 if there is an option. This is after their reply : I did write to u. I did chat with your executive on Zomato. And there is ABSOLUTELY NO USE. Because u just care about the money. And I have paid. There ends your relationship with customer. Such disgusting u r.
09/09/20 - Support service is not upto the mark...they simply put the burden onto the bank..if order is not successful but money is deducted...
09/10/20 - No timing of order delivery bad service can't recommend this app
08/12/20 - Unable to open app when I select location app closes automatically.
08/03/20 - Sometime it doesn't show restaurant online
08/05/20 - Show false delivery status, false order status,
07/04/20 - Worst update ever. Can't search for particular dishes.
07/22/20 - This app sucks There is no way you can contact to their helplines if you got problem Really bad
06/01/20 - Positive - lots of offers, discounts and more choices Negative - Poor customer support. My refunds were still pending since last month. You can't even call them to follow up. Sending messages for the initiation of refunds, however, no processing has ever been done. 👎👎👎
09/06/20 - Very very bad app don't download in life just chiting with customer all ways 😑
08/16/20 - Amount ceiling limit is very bed option of your services
08/16/20 - Ts is second time , order was not from original chawla chicken. Fake only .......
07/19/20 - No verbal customer support.. you are just stick with bot replies in chat or people who reply in chat like a bot.. sorry sorry... No customer satisfaction at all.. and the worst part is they don't even bother.. so what can be done.. use at your own risk..
05/02/20 - Annoying marketing notifications even though all are disabled in the settings.
08/16/20 - Charges more Price than actual. Example: Hyderabad Paradise Veg Biryani 199 for Take Away at restaurant however Zomato charges 260+delivery fee+surcharge+taxes. Zomato Cheating People.
09/07/20 - Very bad app and the food didn't delivered or take more than 2 hrs Am not recommending this app
09/20/20 - Orders not checked before delivery.
09/16/20 - Very bad service, not resolving complain, the zomato team not reply I also 3 times complain and 4 gentle reminders but not responding. This is ridiculous.
09/24/20 - Horrible. Crashes too frequently.
08/28/20 - Worst app ever encountered...these people do not respond..worst experience with this app
05/28/20 - Zomato's service is great! Reason of my 1 star: Today I got notification from Zomato saying that "Biryani misses you" I, who have not had Biryani in last three months clicks on that notification in the hope of eating biryani today gets a page saying we are not delivering in your area. :( In my opinion, that's pure evil. If you can't deliver don't get my hopes up. It hurts! :'(
06/23/20 - Hey guys be careful while ordering from this app . Mostly select for cash on delivery option if not available don't order . Because menu show to is sometimes fake and hotel or restaurant can't deliver u so delivery gets cancelled. If payment is done online no refund is given . No or Zomato support team contact ,days passes like this. And also they don't have any costumer care number.
07/03/20 - Worst app. Food quality is poor and no attension over food safety. It is better to go to shop and purchase food by ourself. I don't want to give any star but have give 1. It is better to purchase from Swiggy or others. I am uninstalling app.
08/14/20 - App is not working properly Vary shameless app they have no idea why order is running late and they have no any answer about that
07/23/20 - The location (maps) is ridiculous. The representatives as well as the delivery partners are incompetent. This app is better when on Trash
05/15/20 - Firstly this App is an absolute waste. The prices mentioned on restaurant menu and the price on ZOMATO is different and usually ZOMATO shows the highest price.2. i ordered ice cream and to my suprise when the ice cream arrived i could hardly see half scoop filled correctly in that tiny box. 3. Th e quantity is really less when they its an online order 4. Chat reps dont even know what ur talking about. they ignore what ever u say and continue with their scripted answers. Better to talk to BOTS
08/17/20 - They said they will give discount but they didn't......
04/19/20 - No option to change registered (using for delivery) mobile number. Worst experience with the app
06/21/20 - Chat option is pathetic, not able to chat executive, it's showing useless options
06/05/20 - Very disappointing. Late delivery but they mentioned in their site as delivered. Costumer chat wont be available and it will keep showing "Zomato typing...". Also, my order which i did not receive last week was not credited back to my bank. I called them today, now they are saying we will process..very bad service. -1 star. Wont use this app anymore.
04/30/20 - I am not able to order using the app since last week and I get the same response from the support team that "We are working on this". I wonder if the Zomato management is aware of this issue.
07/10/20 - Worst service as I got cold food as valet has to deliver another packet before mine. Chat rep was not helpful and was just doing copy paste. I guess it's time to delete this app.
08/21/20 - If you have given option for self pickup and restaurant denied.
09/13/20 - Its shows and stays 11 minutes remaining for order to receive for more than 20 minutes, order stays un-received.
09/13/20 - Food is not delivered on time
09/15/20 - Not at all happy with services provided. Most of times items are missing from order and management doesn't care about it at all, even after complains.
09/16/20 - This app too worsted raifkder irritation me about smile rating..
09/19/20 - First they converted zomato gold in to pro and whatever they promised in pro benifits later it got changed, like no minimum order amount required. Really not worth it.
05/27/20 - Don't use this app anymore...the service is very bad...they don't refund your amount in given time period...the customer support is also not supportable.
06/11/20 - No offer section clearly show and interface is very difficult.
05/31/20 - I dont have option to rate Zomato 0. There is no resolution to the complaint. I recd partial order but zomato does not care. This is not the 1st time it happened. It has happened with me 3-4 times now. The feedback option is pathetic. Wont recommend anyone this app. SCAM
08/31/20 - Worst app ever...no proper reply to the complaints. I received damaged package of food
07/09/20 - Does not work on Android 10 (Color OS7) in my phone.
09/14/20 - Received Incomplete order & didn't get refund amount
09/17/20 - Totally useless app no customer support.... Dont order on this app....
09/24/20 - Food packaging not good. All foods mixture.
05/22/20 - Problem in payment options During this lockdown in ordering of groceries zometo doesn't accept netbanking payment and card payment. It accepts paytm,google pay,mobiquick,freecharge,etc
05/29/20 - Your update is very bad it is very complicated to understand I am using Zomato many long time ago but this update is very bad You will get less order as compared to previous bacause of it is not easy to understand for new people
08/16/20 - Akdom baje app khub deri kore manush more jabe na khete peye ebong aste aste barite ranna hoye galo 😒
07/06/20 - After New update is so annoying and difficult to hear
08/19/20 - Not user friendly gui, delivery charges more
05/16/20 - Delayed orders, wrong items and missing order. This happens to me 3 times in a row. Better not to download this app.
08/01/20 - Missing items but no courtesy to rectify the issue
08/02/20 - Takes location wrongly.
08/30/20 - Use to be good but now getting worst month by month. Now just Making fool of people by first pumping up the price by adding upto 25% then add another 50 % in name of packing and gst. Delivery etc. Then in the end reduce max 100 rs. Still we end up paying more than if we buy directly from restaurant. Why not we go directly to buy and avoid multiple hands in between and save money as well avoid risk
07/14/20 - Worst food delivery app.... No option to speak with a customer service executive and the chat team doesn't bother to revert.... Pls use Swiggy
07/19/20 - Missing order items
08/23/20 - Add surge fee, distance fee, rainy season fee this fee, that fee and lastly give a discount of Rs. 50/- using a coupon of 50% upto Rs. 50/- 😒
07/13/20 - Worst response to customer....and can't solve customer problem
09/24/20 - It's a huge scam. I didn't get my refund. It's almost 10days
06/07/20 - I have been trying to order from 15days and the payment option recommend is non cash but the available option once I add to kart only cash as payment method ... Pathetic and no support available
08/18/20 - Bad app and bad survis. Not response for company chat not answer me not may refund money 😞😫😡😡😡😡😡😡😡😡😡😡😡😡😡😡😡😡😡😡😡😡😡😡😡😡😡😡😠😠😠😠😠😠😠😠😠😠
08/30/20 - The application needs to let the customers type. Dont like talking to bots on the chat.👎
07/06/20 - It's worst service and will recommend to all users as well as my colleagues to even don't download this app.
09/05/20 - Costlier than direct walking
09/11/20 - Poor customer care service. No reply for enquiries related to payment issues. They have a automated chat responder which gives the same lame replies. Despite of writing four times in regards to returning of an amount which was wrongly charged by zomato half a month ago, still its not resolved and you dont have a real people to talk to? I lost faith in your email and inhouse chat. I may sound lower for now, but the same when happens to others, it will be heard louder.
09/15/20 - Very slow when open this app
09/25/20 - ZPL Both answer correct but still did not get cashback as app says 1 answer wrong.
08/01/20 - unable to save address, uninstalling
07/28/20 - Lots of inconveniences and they don't compensate for the losses occurred.
06/23/20 - It's a horrible experience while using this app, these guys cheat with customers trust and give them false excuses even after providing them all the valid details about the issues. Such a shame this Zomato service in the name of sevice provider.
06/12/20 - Maximum item is over priced as compared to offline rate Tax is also hike the price, so it is better to visit restaurant & order
09/16/20 - This is a bogus app and it has the WORST customer service
08/16/20 - Price showing very high compared to restaurants price
08/23/20 - Fast service & safe
07/07/20 - App showing restaurants available and when your order the food and make the payment, it shows the restaurant cancelled the order. And your money is stuck for 3-4 days.. Wow what a service. Fed up with this immaturity of the app showing restaurants available when they are actually not and wasting people's time and money.
07/29/20 - Very very Cheap Service
05/20/20 - Instead of Veg items Non-veg being delivered and No help on support. This has happened multiple times.
09/24/20 - Worst waste no response from customer care use less
08/09/20 - This app is ridiculous .What they commit is just opposite .They just take orders and customer pays online and after that u will just sit and wait for them as they will never give u ur order on given time. Wait, Wait and just wait that's it.
06/10/20 - App is pathetic and not not user friendly. Discounts are misleading and not reduce cost as expected . Price of most of the restaurant are fake and misleading. Bad app interphase. Turning my rating to 1 from 2 star star for pathetic customer support.
08/28/20 - They asked to give promocode before 48 hours and i could not get it. Now it was 5th day i am still waiting. Most careless service of zomato.
06/15/20 - I dont like this update, only hangs, rate is too high never ever, no schemes...i cooked at home
08/07/20 - Not "accepting order online" in my location where other food delivery services are working fine
05/30/20 - After the latest update.. it shows no hotels delivering at all times.. app is useless now
09/03/20 - Wrost experience taxes are too much high 1pranatha 89rs with taxes it just double 172rs and when I personally go to restaurant the price of mix prantha is 72with taxes
08/08/20 - Worrest hotels selecting,,,, one item missed but they not responding,,,,, small stones in biryani,,,,, am seriously telling am sleeping with empty stomach
07/30/20 - Really very bad app if they cancelled the order means .. That refund amount .. Not send to back.. And especially that online help chat is really worst .... Total waste of time .. So order amount 485 ... Jul 13 restaurant cancelled my order what was the my mistake .. Everyday online chat .. Sent your amount is initatived but still i didnt received 😠😡😡😡😡😡😡😡😡 ----------------------------------------- I already sent ur mailbox ... Pls check and action total waste app ... 😠😠😠😠😠😠😠😠😠
06/27/20 - 27 June 2020 - I had issue as I was overcharged than what the actual restaurant bill floated. But their explanation changes time by time. First they said "some taxes" are applied. After I asked why taxes not mentioned in the bill, they say it is not of taxes, but related to delivery charges. Even though everything is in the bills, they somehow want to justify the overpricing. No convincible resolution. Also you need to send them reminders to reply you in email. Uninstalled!
08/23/20 - Dear Zomato. Last time, I paid for the GOLD MEMBERSHIP - 1+1 food or 2+2 drinks. NOT this PRO MEMBERSHIP that gives only 10-30% discount on total bill. Might as well just GIMME BACK MY MONEY and just CANCEL my membership. Freakin' dissapointed.
06/25/20 - Pathetic. I ordered ice cream and it came all melted. I even sent pictures but got refunded just 50 bucks for it, despite spending more than 300 bucks. It's just AI for support which was useless. Swiggy is better. Way better.
09/10/20 - Nowday it's showing always keep it order after 20 min , Zomato now day going waste
09/14/20 - Worst app hangs in between
09/18/20 - Delivery received very very late. Not happy at all. Delist the restaurant.
08/28/20 - Increased menu prices, reduced %age offers, increased delivery charges. Conclusion: Not ordering any more.
08/11/20 - I have ordered food by this app so many times but some times payment cut double times and its not refund back ..
08/21/20 - Frustrating. Bad Service. Unprofessional
07/18/20 - Worst app to use and they advertise for false discounts too
06/11/20 - One of the worst customer support team every time they will mention we are unable to connect restorent they will never resolve customer problem
06/17/20 - The app has become significantly slow after the latest update, please fix it
06/07/20 - One of the worst app I have ever used, lots of bugs in app and no proper customer support, I recommend people to use swiggy instead..i won't install this app ever again..
08/15/20 - Well I do not have a problem with Zomato, but you seem to be advertising for Sadak on Youtube . Good app, bad association.
08/08/20 - Money transaction is unsuceessful then doesnot repayable to bank account...
05/24/20 - More than 3 times my orders have not been confirmed and money deducted. Every time the stiry is "your money will be returned".. before cancellation of order way too late into the night. Also, the interface of app is horrible.. What blind idiot has designed this trash is beyond me. The support option is filled with AI generated answers..No call option.. If Zomato wants to go Swiggy way and destroy itself, it surely can..There is no dearth of food delivery apps.
05/10/20 - Worst App Ever ! And customer satisfaction is way more worser ! Uninstalling the app, hope Zomato realises soon that it's the customers that make a successful company. Have recommended to all my friends and family to uninstall this app.
06/06/20 - One of the worst app. The app lets you order even when the restaurant is closed. Then u can say bye bye to your money. If u want your money, you need to ask them and they will be treat u as if it was your mistake for you used their app for ordering food...bas****s
08/23/20 - May not be happy with this app. Never, this app has 2 months yet has not given a refund
08/30/20 - They promise some discount coupons, twice they have not applied the same. Maybe because it is a Chinese app
07/08/20 - Very late service. No supporting team. Very poor service.
04/21/20 - Unable to place the orders after the recent update.
06/02/20 - Costs of food items are very high and offers are deceptive. Delivery takes a lot of time. Don't waste your money in this app.
08/18/20 - The app should take non-veg orders too. The restaurants which sell best non-veg foods also display only veg dishes in the menu. Please start non veg asap
07/09/20 - Food items not delivered and the bot chat does nothing about it, just standard template response with no action. Pathetic!
07/03/20 - Please try to deliver to some more areas, like rural areas. We have our hometown there which we visit on holidays. So sometimes we expect to order from these online app. Please look into this and upgrade this..if possible. Thank you.
05/29/20 - Pretty bad GUI and keep getting stuck with new version .
08/18/20 - Worst food supply chain promo codes keep telling they are for seleted hotels while they keep showing and telling they are in also recommended too what kind of stupid thing is that
08/03/20 - Very bad app. More than two hours to deliver the food while the restaurant is 10 minutes away!!
08/24/20 - The worst app...these guys don't even know to prioritise their customers
08/22/20 - Very highly delivery charge
06/23/20 - The most annoying app of India with policies built to cheat on the customers with any amount. They will try to take away pennies too if possible. Worst app! This review is after paying thousands on this app
07/19/20 - There is no option for zomato gold membership and i have purachsed its membership plan from paytm my money gone into vain
07/08/20 - Such a pathetic application I have never seen ..such pathetic solution is given by the support team also...I have had the most disgusting experience with this app..please people don't look at the watch if you are order throught this app...they will deliver or not deliver according to their wish and they have the best solution to say that they cannot deliver ..if possible I wanted to share screenshot of customer support.the delivery person says pay extra then I will deliver ...
09/01/20 - To much extra charge commission .etc..
09/20/20 - Late delivery... Poor service 😏
08/04/20 - Pathetic app and even worse customer service team who are good for nothing.
08/24/20 - Customer service is so slow...moreover it takes too long for them to respond.
06/19/20 - Too late watch stoped at some levels, there 50 min is equal to 1.30 min
08/12/20 - This app should provide offers for peoplewho orders frequently
08/29/20 - One of the most uselesss app no options for customer care
06/01/20 - Worst app when we have an issue or query These people don't reply quickly they take 2-3hrs this is a wrong behaviour from their team
06/04/20 - Too bad experience.. regretting to purchase the gold subscription.. the executives hang the chat for more than an hour and not able to resolve the issues.. they endorce restaurants to send the stale food
08/29/20 - Very bad for helpline and communication.
08/05/20 - Poor in delivery. Very much time taking. Late deliveries.
06/13/20 - After the new update the app is gone mad I downloaded app but it cash on delivery option is disabled I request to enable it from zomato officials but they didn't enable it Guys I really love this app but I am unable to order food because my cash on delivery option is disabled by zomato
09/22/20 - Very bad service in jammu Takes a long time
09/28/20 - They are fraud. Give you offers on items and not delivered and then try to refund. I m going to uninstall this app.. Faltu service and fraudant management.
06/11/20 - One of the stupid food ordering and useless customer support app....they dont have customer care number ....and bot will reply to your chat...with nonsense support ......i wasted my money on gold membership ! Go to hell.... Swiggy is best ....
08/12/20 - 20% higher prices than real. For example in restuarant one item price may 110/- but in zomato 140/-.
08/20/20 - They initiate a refund but never get a refund amount in my account..
05/26/20 - Now live tracking is not showing on time everytime need to go back and ckeck and also there is lot of difference in original price and zomoto app price still they charge delivery extra just looting the money
08/14/20 - Every 2nd youtube video has ads for this. I'm truly tired
07/05/20 - An app that shows discount and shamelessly increases prices in the menu. I have been ordering from a restaurant since lockdown. Today I noticed 50% discount and opened to check the menu. I was stunned to see prices increased by 50-80%. The fact that they also charge delivery fee for delivery shows just how disgusting and pathetic they are. They loot the restaurant people by taking huge percentage as commission even during covid-19 and also loot the general public. Disgusting! Have some shame!
08/09/20 - Completely unreliable service.
08/03/20 - Waste app ever .. Not even min responding for customers incase of food delay from their side ..
07/31/20 - Very disappointed with zomato and its support team I received wrong items but support team said we can not do anything. I will not use this app again.
06/12/20 - The gold membership is scam and 100% useless, very limited bad restaurants to order and horrible discounts, I regret purchase the one year gold membership, normal membership very average or below average, overall bad app
06/29/20 - Worst app seen till now, payment portal is more pathetic, payment fails all the time.
07/16/20 - No one to assist your query.... Showing paytm cashback but it never credit in your account. Fraud advertisement to loot customer
08/09/20 - Worst service ever! Especially when it rains
08/14/20 - Very bad. Most of the times i face issues with their orders. And they put a false offers in the App.
09/06/20 - The delivery time is not honoured, the App keeps on saying time to the delivery schedule. The shop phone number listed does not exist....
09/12/20 - They completely changed the benefits. Worst now
09/13/20 - Delivery charge is too high more than the total item
08/28/20 - Too much service charges
08/10/20 - The same order from the same hotel had the same flaws
08/03/20 - when ever i install zomato app after that my contact list get blocked
05/25/20 - Our food came 40 minutes after it was suppose to and was cold and uneditable. Your app has a "Call" button associated with each order. We used that to complain and they said they would send it again and rush it. An hour later we still didn't have our food so I called again and they said the restaurant would call us. Found your chat on the app and they REFUSED to refund what we paid for our order. Luckily the restaurant manager called and he picked up the cold food and refunded us as you wouldn't
05/23/20 - I have not get my refund yet. Already 6 days gone. Worst app and service. Downloaded this app first time and have a very bad experience. Now i will never use this app.
08/12/20 - Its costly as compare hotel menu and zomato menu are 20_25% Higher And also delivery charges Extra👎👎
07/18/20 - Worst online help. Cannot do anything about missing items in an order
05/31/20 - Worst App, I have Ordered the Food but it is not delivered.but in the App it as showing food as been delivered. And there is no reorder facility. Even the support executive wont support for the issue. Rider tracker is completely worst you cant see the Rider where he is coming. Dont wait for food booking on zomato, Kindly try with some other food app. 1 star is given as there is no 0 star. This is worst than 0.
06/21/20 - This is the worst app i have ever experienced. First they don't deliver after waiting 8 months and after 8 months with excuse they apologise and money is gone. no return
09/11/20 - always late. no refund policy 👊🏻
09/07/20 - Your chatbot and support system sucks.
08/05/20 - Worst app. Previous delivery which they failed to deliver within their given time limit because their delivery person went for his personal work. When I got my parcel ,the food was very cold.
08/20/20 - I have a gold membership but not able to upgrade it to pro. I have already the latest version of the app.
08/03/20 - Earlier I found this app way better..nowadays they are really careless about their orders. One of my orders were wrong and I complained about it in their online help chat along with pictures just after getting the order,I didn't get a response. After waiting half an hour I repeated the complaining process again but even after 24 hrs no response...I was allergic to some ingredients in the order and couldn't eat it at all and it was really expensive too..so not recommended.
08/19/20 - We bought zomato gold as it was giving good offers but they have changed it to zomato pro which is of jo use.. as to get 10 percent discount there is a certain amount for which you need to purchase..
08/19/20 - Gold membership is best but zomato pro is worst.... Please don't updated Zomato gold to Zomato pro
05/08/20 - Rider details shared was fake . Some else came instead of the actual perso who was drunk and abusive. 1 gate was closed due to corona virus situation. Rider refused to follow the directions and starts abusive . Zomato support only take note of this serious problem in this situation when virus is spreading and , rider was not the same he told that actual rider "gaadi" broke . He was accompanied by one more person. Once I instructed the directions , started talking and threatnig in haryanvi.
07/19/20 - Service is very slow , don't get order on time .. disappointed
08/30/20 - Work on your payment methods. Worst experience always
08/08/20 - App crashing on pixel 3a
08/19/20 - Very bad customer service is very very bad will not respond idiots when we cancel an order our cod goes and we want to buy prepaid to get cod again dont install this stupid app country fellows
08/07/20 - Worst customer support. In the name of customer delight they ain't providing a basic support. For order icon 1 minute to me seems like 1 minute. But at screen at 5 minute it increase 15 more. After 15 minutes. Any any justification. Please don't pay to google to delete my comment.
06/18/20 - Very good app for bringing all fraud restaurant on board.. this app is hand in hand with frauds..
05/21/20 - It does not refund the amount if any inconveniences are there...I don't want this app anymore.
07/03/20 - most stupid app .. address not saved . i tried thausand times
08/19/20 - The guy called and informed that the food is delivered at the lobby. When checked its not there. There is no option to call and check. I tried calling the same no. Where I received the call but it is not connecting. Horrible service. I have been waiting for more than 30 mins to get my food and the ans to where my food is
09/07/20 - Poor UI amd poor customer service support.. not professional...
06/08/20 - Terrible. They tell you they will refund your money in 4-5 days. It's been a month and they haven't yet, always ready with excuses.
07/31/20 - Poor service.. Cannot provide customer with change in cash also. Even after connecting with them to bring cash.
07/09/20 - Should have chat text box for user to describe about the issues
06/07/20 - The app is showing some problems the restaurant is showing open for delivery but as soon you go to add the dishes it is showing restaurant is not ready for delivery yet.
09/22/20 - Very bad showing wrong lication
08/16/20 - This app doesn't deserve even a star. I will give them zero they dont have a customer service and you can't contact them or call if you have complaints and their drivers are rude and they won't give your money back they will say they don't have changes and they will leave this happened many times every time they will have the same problem and the same excuse and you can't do anything because you will not find someone to discuss it with it the worst experience I have ever had
05/19/20 - The numbers provided by app to contact restaurant were not working at all. Changing my delivery address is not possible.
09/23/20 - No response of customer complaint.
09/27/20 - I cant order i dont why i am searching restaurants and in app they are not showing to order
06/14/20 - If the wrong food comes they will close the app chat window and just say next order bill reduced. I got egg fried rice and I'm vegetarian and highly allergic to egg. How the hell does that help me. Very bad service 100% deleting app. Bye zomato hope u go out of business.
06/14/20 - Not giving any warning before placing order that it has to be picked up or parcel will be arriving at your door steps ( I personally had to go and pick up the parcel)
07/13/20 - The amount shown on the app is too high than restaurants and after discount also price is on high side than restaurants
08/30/20 - Bad experience while payment transaction
08/10/20 - Worst app and service. Want to give negative rating
08/30/20 - Extra charges are too much
07/31/20 - Very very poor app. Location issue . Customer care is pathetic. Doesn't Know how to talk with customers. Worst poor. App
08/20/20 - Zomato gold cheating with customers with Zomato pro . ,I have purchased gold subscription which I used to get buy one & get one item free . Now it's just 10 % discount. I do t recomend it at all .
08/25/20 - Money fraud, cash was automatically debited from my Paytm wallet I never ordered anything i never approved anything. This happened 3 times in the last week. I need my money back. Money fraud.
05/14/20 - Worst app ever for food delivery. This has happened twice to me that my oder is delivered as per app but not actually delivered and the delivery person does not receive your calls. And they is no way to reach out anywhere to know what's going on. They block you from chat in app and there is no where you can complain or get to know what really happened to the order. Payment is done food is delivered as per app but there the fcuk is the food really ? Who knows ?
08/06/20 - Worst Application ever.. Always slow down in each step.. Dangerous experihence
05/11/20 - Worst app.. Not able to repeat order even when the restaurant is open... Chat executives are still not supportive at all...
06/29/20 - After applying craving coupon, if you press back and then go back to your order, they automatically delete the coupon. You chat with customer care and they take 15 mins to check the technical problem. Then they tell you they cannot help you, because I have not applied the coupon!! And then they ask you, if there is anything else they can help you with.. but you can't type. Because they disable the reply option .... What a bloody joke!!
09/05/20 - worst support system just need money and nothing
09/03/20 - Do not purchase there gold service. You will get no benifits. There chat customer service is worst.
09/02/20 - 95% of Very bad experience always.
09/13/20 - Terrible support interface. Will charge you cancellation even if your food never arrives.
09/19/20 - If you are ordering from Zomato then you need to take photos before eating. So they see photo and check it's made by oil or butter please make sure. "Photo is important"
09/25/20 - Why I give stars it's not able to give rating zero rating zero
06/22/20 - In app chat support says, contact email team and email team says for quicker resolution contact in app chat support
06/29/20 - Distance Fee applicable on all hotels by default though the hotel is in next street
05/31/20 - Totally disagree no check point nothing quality and quantity, and I lost my money today I deleting this app...
05/21/20 - Not reliable during lockdown. Whimsical valet staff does not help. Though it refunded money to me but remember it does not refund on cancellation. Risky app.
07/28/20 - Worst app. Cash on delivery unavailable l
07/05/20 - Delievery time is too slow as compare to other apps and COD is not available.
06/18/20 - Very bad service not following the cooking instruction given and not give refund also very very bad app I am very upset 😞😞 don't install this app
08/12/20 - The amout that we pay on app differs from the bill received from restaurant.I paid 175.95 for my order from Zomato and bill I received was for 134 rs only.I tried to connect with support but did not receive any good reaponse
08/20/20 - I have raised a complaint and no steps were taken from your side to resolve my issue I have use other applications like swiggy they are far better
08/12/20 - Too much delivery charges, worst!
09/27/20 - Spam application don't use this application otherwise they will steal your data
09/27/20 - worst customer service and support. Please upgrade your service.
08/12/20 - Delivery has detoriated... long queue to chat with call center.. i used to like the services but no longer
07/03/20 - Zomato is pathetic. Such a poor service with just a chat box to respond to each query. Half 🌟
07/31/20 - App interface is worst and nothing is clear to use
08/09/20 - Going towards end of era.... Not giving importance to its customers.
06/09/20 - The worst refund process. I hv waited for a month and still didn't receive any refund.first the initiated, aft 2 weeks when I asked they reinitiate it, now aft 2 weeks I ask,they say its processed, and no quick replies, I hv to wait soo long to get a reply. This is the worst customer care service I hv dealt with soo far. Zomato has gone low. One can never get their money back.
05/21/20 - No chat support at all. Delivery was so slow.
05/12/20 - Pathetic. Restaurant numbers are not valid. Never updates the status properly and ironically refund isn't an option even if the restaurant doesn't serve..
08/02/20 - Online chat services have deteriorated. Very very poor response. They don't answer you.
06/24/20 - I used to order daily but no offers are being provided to me and my friends are getting so many offers.. zomato should prioritise their customers mainly... Also if any issue with the order they ask for live photos, even i said i had photos in my gallery, they will be asking for live photos, not customer friendly, whatever they say customer should agree....
07/21/20 - Terrible app with even more pathetic customer service.
08/19/20 - Delivery charges and taxes were very high
07/16/20 - Very bad service... Very late reply in chat and worst customer service..no toll free number is provided very bad customer service
09/08/20 - Always delivering wrong orders.
08/28/20 - Even if you have taken Zomato Gold is of no use... they charge you delivery fee of 25, surge fee 20, distance fee is 20 - I dont know they give 75rs offer and charge basis above unnecessary charges... because of this I have uninstalled Swiggy and came to zomato you also do same thing
09/04/20 - One star only because of your too much ads on YouTube.
04/18/20 - Is very inconsistent. Goes of every 30 seconds
09/07/20 - Before adding any new hotel..plz check quality of the food...i had faced problem...
09/18/20 - Deliveroo is better! They give more accurate status of your order. I have been waiting for customer service chat box for a long time and noone has assisted me.
04/18/20 - The zomato app add extra tax on delivery of package essential items..... Which feels costly during lockdown period.
09/10/20 - I had my worst experience with Zomato. Support system is also worst. I have been mailing them from a week, but I haven't heard back from them yet. I just keep getting some automated replies.
06/14/20 - The option for meals for one is no longer available on my app even after reinstalling it and contacting support.
08/18/20 - They don't have any support team ,I faceed many issue
08/25/20 - Very bad service...not trusting the customers .....very much disappointed by their service...
06/11/20 - It takes too much time to deliver and even after ten minutes it shows that it still takes 45 minutes ...i mean the time won't pass in this app
07/08/20 - Terrible experience. A company with the worst policy. They provide no solution to their customers in even the slightest of problems, all they want to do is not refund your money. Look out for better apps than wasting your time here.
08/16/20 - Service charge is to high
09/07/20 - All the delivers take longer than the promised time. Horrible experience. Swiggy is way better.
05/03/20 - I cannot find any restaurants in my area. I don't know if it's a glitch or what. My husband is using the app and can view restaurants but I can't. Just says zomato doesn't deliver to my area yet.
08/24/20 - Worse app and very Unprofessional customer support ever
06/13/20 - Latest updates is terrble , bakwasss , it has big thumbnail , plz make thumbnails like before ..small
07/15/20 - Never resolve any customer issue .. if something happened they just ignore the issue and never responded to customer.
05/02/20 - Had ordered 2 Thalis(Mutton & Chicken from Hotel Ashirwad (Nallasopara).Has not provided a content(solkadi) in both Thalis wheresas in the app solkadi is shown.Don't allow such fake or false content which is shown in the app & cannot be provided.As reported in the app of yours too.
08/02/20 - App shows 50 min delivery and it took 2 hours for delivering the food . Better use Swiggy insted of Zomato.
05/24/20 - Taking advantages of Covid19 and increased the price... Very good...
09/06/20 - Worst Service. Food Items Are Missing. Not Trustworthy.
09/21/20 - Poor navigation as always
07/01/20 - New Update Is Pissing Me Off... The App Needs A New Update To stabilize & Also Plz Work On Ur Bugs And Lagging Problems...
06/05/20 - One of the worst apps... They literally scam people... The indicate prices higher than what the restaurant or the place charges you and fool people by luring on the name of discounts... Worst and pathetic app .. fake pricing and poor customer support
06/26/20 - Keeps promoting ads notification despite settings turned off.
04/30/20 - The pricing is exceptionally high compare to Swiggy. The taxes and other charges are also high compare to other delivery apps. Zomato is the blood sucking app which I am forcefully using due to this lockdown. They don't have any useful promo codes to atleast lower the charges they add in the cart. These apps have only one moto, to suck the money and become rich by adding unnecessary charges.
05/20/20 - Valet roaming running around in my area for 39 mins.cant connect to the zomato executive chat server.rubbish app.Swiggy is better.
08/15/20 - It's better not to use this app. As they will first take the amount, then make you wait for long and then cancel the order and will again make you wait for money for so long. And in return costumer will be fooled
08/16/20 - Worse app can't able to rate the food for delivery and also no proper procedure for refund..
04/23/20 - In the promo code section in the payment option, it is not showing coupon code whereas the same is being shown in my friends phone. . . Why is it showing to one person and not to another??
07/04/20 - Delivery boys not delivering the order and customer support is also very pathetic...You people should work upon your customer support section...it has only chat support option available in the app which is very time consuming, Customers have to wait a long that when the agent will be assigned when he's going to be attended and after all this happens, he'll have to type long msgs..... And next god save you people from your delivery boys.... uninstalled app just waste of space.
08/16/20 - Taking too much time for a single order
08/29/20 - Worst app that I had ever used. They don't care about their customers.
09/19/20 - No response from the support team
09/26/20 - I don't see any difference in discount or any free delivery or any new restaurant on my app after paying for gold membership
09/28/20 - Delivered less quantity .personalycheck with this
08/11/20 - Very Bad service & no help support
08/03/20 - No option for cancellation even the retaurant delayed for 2 hours
04/23/20 - The shops that are available one minute just goes off after few minutes saying no shops are available. And they come back after few minutes which makes ordering extremely difficult.
08/29/20 - More error,not good app
09/04/20 - Most times deliveries are on time. But there are times when deliveries get delayed pretty bad and when you reach out to Support, all you get are canned responses. And then a X about of Zomato credit. If the team can't commit to the delivery times, why publish it on the app? Pathetic service.
08/08/20 - Useless people fix the chat for my mobile coolpad note 3
06/09/20 - The app is difficult to use and most of the time the delivery is very delayed and but it the system they will change the status to deliver in 10min after the order is placed.
08/22/20 - This app is very good and food is very tasty
07/02/20 - There is no customer service of this app.The chat service in app is not working...I have mailed them several times regarding my order but there is no reply.There is no proper customer care no. to call. Whole day they would be sending you computer generated mails of tasty food etc but they will not reply for the important mails or for any service you need.They are thinking that people will leave them after sometime regarding their issues.But now I will show them how its done...
07/07/20 - Can't help full and new new update killed this app not work i give order hang and blank
06/01/20 - Very bad app...they had given option for refund your gold membership..but it almost 3mnth but they didn't refunded my money back
08/04/20 - Very bad customer service application. We cannot talk and explain our problem.
06/09/20 - Zomato's services are becoming very poor day by day. I'm a regular user of this app. Now a days whenever I make order, the item doesn't gets available with the restaurant. They inform me after 30 to 40 mins. When I report this issue with the Zomato chat experts, they simply doesn't compensate me for wait. It not only happen one time but when I order other item, I face the same issue with the other restaurant. Overall they simply waste our time by not delivering food on time. Improve your service
08/14/20 - This time delivery person didnot deliver the product and status changed to delivered and zomato team is not helping to solve it. Waste app no proper update also.
09/28/20 - Too costly. Charging much more for delivery then other online food ordering application. Not happy after buying Zomato Gold. No good offers available now. Unhappy with Zomato. Swiggy is anytime cheaper.
08/16/20 - Cod is not available for convenience of the customer and sometimes resto is offline
08/03/20 - Good app which steals your location even if you deny
07/05/20 - The service is absolutely terrible now. Food often arrives cold and the chat will till try it's best to avoid talking to you.
08/29/20 - Packaging is very bad I am not satisfied with that
04/16/20 - I have problem in this app my amount is debit but still not refunded he is told the amount will refunded in 5 days but 14 going still not refunded
05/14/20 - Pathetic app....they are cheater guys don't use this app...what they will do???i will tell you...if you investigate their hotels,you will find that most of their hotels are very cheap and unhealthy ..now what Zomato will do!!they hired these hotels and sell their food products on average rate so that everyone will efford means for ex in these hotels the chicken biryani cost is 50to 60rs and it will showing rs150 in their app and using discount coupon it will cost you100 to 110... understand now
08/15/20 - Worst app for food.... Most offer are fake offer. No cancellation time like swiggy. Charging heavy cancellation charges even if you can within seconds of your order.
05/21/20 - Worst experienced. Please add on your app this button "exact amount" & "bring change for this amount".
07/27/20 - Costumer care support is very bad
05/24/20 - Worst app... Customer care not even supports properly for the refunds.... .... Worst thing is they don't even care about the customers... They only cares for money.... And they won't give values
08/25/20 - Worst experience.. You cant call or get call for support.. even you cant type your concern to get help. Fraud in tge name of app..
07/09/20 - This app has many 5 star fake reviews because they wont allow people to post negative review apparently because it violates their policy but they cant substantiate which part of their policy. Uninstalled good bye!
06/22/20 - Many times happens food item is missing that's why I rarely use the aap
09/12/20 - Worst app...this app cant delivery food and they won't give us money back.....dont download this app worst app
05/24/20 - Ever since Zomato was taken over .. they've lost its charm .. customer service is a joke .. I don't understand why there's even an option to message them coz they never respond.. Edit after 3 months: disappointing still.. using it because well they've like a monopoly stride going on now..why is there no competition?? Looks like I'm going to have to start cooking or call up the restaurant directly 😒 it's like they don't give a rat's aaa no mo
05/12/20 - Very sad with the service of today which I had to wait more than 2 hrs and called 10 times for same update no constant follow up with the restaurant. Ad the end I have got the order which was incomplete I order with extra mayonnaise sauce which was not there. At last person called me after 20 messages and only was simple sorry and I understand which was not really appropriate.
07/18/20 - Worst app the support chat wont let me do anything such app bugs
07/01/20 - Got email to rate, but there's no submit button! How dumb and careless the technical staff/developers are! 1 star is for that because that Stupidity negates all other positive. Fix that and I'll re-rate.
07/22/20 - Pathetic service post covid lockdown... no concentration on customer service. Call support is never available
06/13/20 - Hopeless app.worst customer service.the only time I complained till now.and the customer service representative was not even listening to the issue.
08/08/20 - App shows like 50% off, but maximum of 45 rupees only reduced as discount.
06/06/20 - Not refunded of excess amount paid through oversight.....deleting the app.
04/27/20 - Worst app.don't care about customers.Playing with customer's emotions.Less quantity and the customer executive support are good in making fool of customers.I would love to give zero rating for this app
06/09/20 - Do you have an option to downgrade to the previous version? I am having a hard time on your update, not only me there might be others as well! Goddamn feels like the new app is as good as Tesla in complexity!
09/17/20 - Way to expensive. Your coupon doesnt work at all.
05/19/20 - No way to send grievances on this app. If you have a problem, just lump it. That's the attitude. Also no wallet where money paid for and cancelled orders can be refunded or parked for use later.
07/13/20 - They do not reply on chat support. It has been more than 30 minutes and i am still waiting for the reply. No customer service. My money got deducted from the bank but they refused to take order and money has not refunded to me.
06/05/20 - A delivery executive confirmed that Zomato does not carry out temperature checks after every order is placed. They just display an average temperature. This news has turned me against Zomato. And I have been using this app for the past year. It's an absolute betrayal of the customer's confidence.
08/18/20 - Very bad customer service. I will pay online but not update Zomato app.
07/30/20 - Login itself only problem thn how can we use waste of time
07/18/20 - What is happening App is not getting opened Very poor Can't beleive
05/05/20 - Very bad..made 4 orders..was hoping it will work but nun of them did and they withdrew balance from my bank account..while connecting costomer support..all they had to say is it was my banks fault for not processing the payment and the amount deducted will be credited in 4-6 days..after falling on zomato when I tryed other app which had same products I needed..my payment went thru and the products were delivered .
08/10/20 - every time I order my food i find issues, sometimes there valet are not properly instructed, n sometimes they themselves create issues
07/05/20 - Before collecting ID proof for wine, show if any store available
05/12/20 - App doesn't update the food available in restaurant and there is no correct information if food ordered is missed.
09/04/20 - Pathetic no customer support , they don't have a team to support refund related
09/10/20 - No support at all except pre written replies
07/11/20 - Whenever I will see advertisement interrupting my work I will rate it 1 star and finally uninstall it
06/05/20 - Zomato used to be my goto app everyday, even before when there used to be a delay in any order i used to get immediate response and they used to give me zomato credits as a compensation. Recently i have faced a Very poor customer service very late response Particulary agent Junaid Despite the order being late by 2 hours in the night he didnot respond neither did he cooperate nor did he try canceling the order nor compensating. He was ignorant in which i got frustrated. Never expected this
07/26/20 - Zomato was fine...I'm a long time customer but I think now it's run by fraudsters and goons....they have initiated a refund of RS. 251 which is pending since a month now...every time I raise the issue, they say we have initiated the refund.....uninstalling all the Zomato accounts from my and my families phone.....not able to contact them also........swiggy is far better than you......loosers
06/16/20 - The UI is very crowded. Not clean.
08/29/20 - Terrible experience. User unfriendly, and misleading information. Disappointed
07/18/20 - Its a amazing app.. fast delivery with all tasty food...
08/20/20 - Cheater company. Canceled Zomato Gold and offered no refund. Never buying any plan on your app again.
08/12/20 - PROMO CODE ARE NOT WORKING EVEN THOUGH IT SHOWS RESTAURANT IS ACCEPTING THIS CODE. REALLY WASTED MY TIME.
05/28/20 - The app keeps crashing.... especially when I have an on going order
09/05/20 - The order instructions are not handled well. Also, Zomato does not have any contact with the restaurants.
09/07/20 - Very bad experience, no option to talk to higher mgt, order delayed
08/22/20 - Worst service.. Never responds to customer complaint mails.
08/16/20 - Getting errors on payment
06/08/20 - App did not open at all, everytime on clicking app it gets crashed
05/04/20 - Clicking on all restaurant, not able to add any dish to the cart
05/30/20 - Very pathetic app. This app only knows to rod from people . One of this biggest frauds =Zomato First of all they don't have a customer care number they only provide us with chat option where they do not cordinate at all. They put their hands up and no is responsible for the loss. On 7th of may I ordered from Zomato of around 1.5k but the ordr got rejected after the payment was made again today 30th May I made an order the same thing happened I'm living alone in this pandemic . FRAUD APP
08/13/20 - Order accepted without confirming that vallet is available or not and after 1 hour waiting when I called I got to know that it can't be delivered and got cancelled. Extremely exhausted with this.
06/20/20 - Its showing fake time it will take more than 30 minutes Full fake
05/22/20 - Third order in a roll with issues. Previous two took about 2 and half hours and lots of calls needed to sort out. Third one from a MacDonald's about 500m away, which never arrived. Order cancelled. Will never use this app again.
09/07/20 - Getting Worst day by day , worst customer service ever, no response from customer service, mailed 100 times but no response
07/30/20 - Very costly platform to purchase any food product.insted of it you can bring it same food from same hotel at 50% lower total estimated price. Taxes and dilivery cost unfortunately higher means to much higher than actual.dont use this application. It will make you beggar.
08/03/20 - Address cannot be deleted The phone is not picked by the restaurant.
09/03/20 - Always charges extra, then actual price in restaurant.
07/21/20 - Customer service dont respond even after many requests. No answers whatsoever.
06/22/20 - Worst food app. Only good to see on ads...do not follow any covid guidelines. Recommend to avoid this.
07/20/20 - Taking gold membership is a bad idea. One keeps waiting for the benefits that are not there. Very few restaurants on penel deliver home and one cannot go to a restaurant. All in all a farce.
09/03/20 - customer support bad and no readressal of complain . Too mich bad expirence .
08/16/20 - Disgusting app bad services & also taken higher charges for food & higher delivery charges please don't download this app (agar kamane ka itna hi shok hai to promo codes ka dikhawa mat kiya karo jo price food ka shop par hota hai usse zyada charges app par lagae hue hai chor kahinke)
08/28/20 - i wanted to give Zero star unfortunately that's not possible, stop spamming YouTube, playstore with stupid zomato apps.
08/17/20 - worst experience ever. there are no option for cancel order half star so I'm giving 1star
06/16/20 - Serviceable restaurant lists not showing up. Their customer care goes to bots and auto reply. Cant raise complaints specifically. No solution provided by customer care. The same restaurants are available in swiggy or other delivery apps.
05/20/20 - This app sucks. I made an order and got the notification that the delivery personnel is on the way. After an hour and a half it still shows that the rider is on the way. When I called the delivery person, he said he cannot do anything until the hotel recieves an another order as they do two order per batch delivery. It's been 2 hours now and I still have to wait for the delivery with no choice. You don't even allow cancellation and refund. This is the worst app ever. Pathetic service.
05/23/20 - There is really some problem with the app now....it first cancels the order takes the payment and does not refund it at all....its just a spam people be safe....
09/06/20 - Unprofessional service experts they have and would never address customer's concerns
07/26/20 - Used to order from this app from last one week it's worest service not even reply delivery very late even though asking for delivery chargers better to order from restrarunt directly
05/26/20 - Amount deducted from google pay....but order wasn't placed!!! It was today 26th May 2020!!
07/15/20 - Worst experience You must have feature for showing only those restaurants which are accepting order rather than showing all and confusing your customers And one more point you should have feature that you can order from different restaurants at a time. You guys charge delivery charge for every restaurant which is not fair.
06/18/20 - Chat doesn't work. No proper customer care or support function
08/13/20 - Box 8 bettar then zomato .. Zomato hight delivery charge apply .. and distance charge
09/08/20 - I wish I could give you a negative rating for fooling people with Gold 1+1 membership and than suddenly changing it. Worst non trustworthy services. Feels like zomato is a fade that will soon fade away. You dont grow by cheating ur customers. The policies keep on changing and you just scraped off gold 1+1 from many restaurants for which I feel cheated for paying so much subscription money. Your delivery is also slow and the food gets cold. Not worth using anymore. Dineout is much better.
07/14/20 - Dear Zomato, this is pathetic! Rename your name as Cheapato!! Your app has one price card compared to Storefront eatery prices. Why ? For what sake ?? This is really very cheap on your part ! Not even eligible for 1star !
05/18/20 - Order cancelled expected time of refund already crossed still didnt get the money back in my account, never had such experience in any other app..
05/16/20 - Give option order groceries customer asking time and date it's very useful suitable time customer select and amazon pay payment option
07/15/20 - Timer was rigged for the app , I was ordered food before 40min and in app the it shows ARRIVING IN 9MIN. IT WAS BEFORE SAYING ARRIVING IN 30MIN WHEN I ordered. I got my food after 50min insted of 30min. They are fooling us by rigging the timer as we can't get proper support even if we complaint against them because of this kind of cheep tricks Zomato using.
06/11/20 - Bad experience with the app... Delivery address not getting updated... And order is shown as delivered
08/16/20 - The prices are really high What they show and what they ask is different 😣😣 really bad
06/04/20 - Actually app is very slow and I had a issue with particular order and I reported to support assistant but I just got a lot of messages from them but no help
07/16/20 - Useless app.. They don't have control over their counter part. And just it will shed their responsibility from your food and money. Deleting it.
06/19/20 - Unable to verify phone number. App is useless
07/25/20 - actual timing and delivery time are showing from last 10mnt is delivering in 19minute it keep showing 19minutes from his real timings 10mnt to delivery
04/27/20 - Hi, when i try opening the grocery sectio, app crashes. Can you please look into it.
09/28/20 - No value for money..order cancelled without no prior intimation..money also deducted as cancellation charged...
08/09/20 - Customer service is really stunning. Use Swiggy
04/26/20 - Bought gold membership and unable to unlock anything. The customer executives unable to resolve the issue
08/25/20 - Biggest turn off is that it never confirms the location. Ordered groceries today and instead of asking for a confirmation regarding address, the items got delivered at office. When the delivery boy was requested to drop the items at home address, he called the customer care. Then customer care called me and the calls kept dropping again and again. Finally I had to leave office early. Pathetic experience!
05/06/20 - Stupid update for compulsory rider relief fund. Otherwise no food. It's your problem deal with it.
06/23/20 - Less than 1 if possible. This app is just fraud. I have been using it since so many days now. On my last 5 orders I made I only received 3 orders, 2were not delivered which I have already paid for. When I went to their support team they didn't helped me at all they just kept sending me thale same common system generated message. I would love to mention their name Harsh,Abbas,sukanto they just avoided the issue. Money matters when it's hard earned not for Zomato as they are looting thr customers.
08/03/20 - Too expensive. Add charge are too much
08/06/20 - Hopeless app, no customer support at all.
09/14/20 - I can't book order in what restaurant I searched
09/11/20 - Customer support team is just a bluff.. all fake solutions given
09/13/20 - Very bad service, always late delivery and zomato says "today's delay was completely unintentional".
07/05/20 - Very bad experience with this app....👎 I placed one order and address was wrong & within 1 minute I got to know my address is wrong that's what I speak with hotel staff and Delivery boy... regarding order cancellation related and I informed zomato customer support also regarding order address and order cancellation related...but then also zomato side my money was deducted... really bad experience with this app....😠 And customer support people are not responding properly & taking longer time👎
07/25/20 - New update doesn't download
08/17/20 - Be polite while giving offers..
05/27/20 - Don't download, u will be sleep at night with empty stomach, and no customers service, and chat support is robots. Mark my words
08/27/20 - Booked and paid for two pax got for only one pax . Pending amount is not refunded yet . Customer care is pathetic
09/24/20 - Not good quality food delivery service Packing very 🤢🤮🤮
09/28/20 - Service charges are more
07/25/20 - My order was cancelled after 30 mins of placement and no support was provided regarding the same
06/07/20 - Too many issues faces in few months , in these situations the valets temperature is not measured properly and not displayed and once I have received the package without proper seal and had to discard it too much of health risk ordering from zomato if u guys do the same
[truncated: 38,025,264 more chars]
