# Supplementary material for: Temporal dynamics of requirements engineering from mobile app reviews
Source: PeerJ Comput Sci. 2022 Mar 15;8:e874. doi: 10.7717/peerj-cs.874 (PMC9044251; doi:10.7717/peerj-cs.874)
Supplement: Supplemental Information 1 — The GitHub repository at https://github.com/vitormesaque/mapp-reviews contains the source code, all additional information, and details of each stage of the method, as well as the raw data and all the results obtained. [file peerj-cs-08-874-s001.zip › raw-app-reviews/foodpanda-final-extract-bysentence.txt]

09/26/20 - There is no way to feedback and getting help in the app, so I'm here. Estimated time is totally no reliable, it told 30 minutes at the beginning, after 40 minutes of waiting, it's showing 45 minutes now. It's just keep increasing, and you can do nothing but wait, and not knowing whether it will get cancel at the end for any reason, and foodpanda won't bother how customer feel, because we already paid, and there's not much delivery competitor here.
09/26/20 - Sept 26: You have great restos but the app is just bad. Now I can't reply to the rider sometimes they end up disturbing the entire neighbood just to find me. Sept 4: Ever since the last update the app has been very slow and disconnects a lot. Also I can no longer toggle between English and my original message in Tagalog. The app translates sinigang na bangus as bangus porridge and it doesn't show my original message in Tagalog.
09/28/20 - If the app shows less than 5 mins to your delivery, you will see the rider stop at 3 different places and come to your place after 15mins. It's frustrating as a platform. At least tell us the truth for planning! I had to pick up something but kept having to delay because of the time shown!
09/18/20 - I ended up had to pay twice when my first purchase stuck on loading screen after payment was made. I thought it the apps was broken. So I went back and made another purchase. Turned out, the first purchase was accepted when I received notification the rider was on their way few mins after I made 2nd purchase. What should I do? I dont think I could cancel the order and got my money back right, Food Panda?
09/25/20 - If there was a possibility to rate a negative I would. Horrible experience for foreigners that speaks English with locals. Never understand. The app itself is annoying Pop ups, confusing and can't even search with words like gluten free. There is only a handful of apps that provide this service, sometimes you are forced to use even though you can't let out your frustration for food panda.
09/23/20 - I really really like this, for being budget friendly and low delivery fee. But that was before, now they offer the same delivery fee, and the worst of it all the app is taking too long to load, and the delivery time is about 30mins to 1hour, like who would like to wait for that long?!!!
09/28/20 - Poor service. Bad user experience to contact center. Delay keep increase when it is not on time with no solution ( i dont know why u add this feature ). If you wont accept feedback. It will be come to playstore or appstore for report ( poor Invision )
09/18/20 - Downloaded this app. After launching the first time says Update to a newer version. Had to download this app because I'm out of town where getting the signal is really hard. Where downloading 15 mb app takes more than 20 minutes. Food delivery will take additional 30 minutes or more. Meanwhile I'm gonna do some grocery and cook something from Youtube. Saves both time and money.
09/27/20 - Badly designed and flawed app: no review option in menu, many orders don't get review option, or it doesn't show overlay, or your reviews don't get posted, horrible dysfunctional search, inability to select a specific branch, no access to reviews from reorders, no contactless tipping, stupid scripted customer support, suggestions for improvement ignored. Next day order was cancelled minutes before planned delivery time, CSR claimed it was out of their control, restaurant hadn't opened yet #FAIL
09/16/20 - The pick up option for regular customers (NOT RIDERS) is AWFUL. Pickup does not display pickup number for the user in digits (NOT the alphanumeric combination, but the 2 digit only pickup number). Many restaurants use the 2 digit number to alert riders the order is ready and do not distinguish riders from regular pickup. Pickup has no option for the user to mark the item as picked up, and will sometimes erroneously mark it as picked up so the restaurant is unable to print the order.
09/25/20 - Absolute rubbish. Kept receiving notification that payment has failed, and when I attempted to pay again and it was successful, I later found out that the failed payment was indeed successful and I had duplicate orders. Double charged for food I don't need. The items in the cart vs. Item when you checkout is different too. The worst experoce ever. No live customer support either. My first and last time with foodpanda. Doesn't even deserve even a single star!
09/27/20 - It decided to install itself in Bulgarian and there's no language change option. Anyway, my boyfriend helped and we ordered pizza and we got charged by card and then in cash too when the actual food arrived (we were able to check after a few hours that the card charge went through) . This is a scam!!!
09/27/20 - For 2 consecutive days, i couldn't place an order for any of the restaurants that i wanted to get a delivery. I have the latest android os, tried to uninstall and reinstalled the app on my 2 devices, even tried to restart both my devices but still keeps showing unknown error. Please try again later. Unable to place any order yesterday and today.
09/16/20 - there is a glitch when you open it. Some stores says free delivery/discount but when your on the check out there is no free delivery at all. Make sure to refresh after you open it and check if ithe deals is true. It also has few stores/choices compared to other apps. It seems like the "free delivery" glitch is intentional so you waste your time ordering only to find out that its not free delivery at all so you'll have to just order it while paying for the delivery.
09/24/20 - Since the last update, I realised that if we make changes to certain items in the cart and click update, it will switch to delivery / order placed screen immediately. I did not have a chance to validate the cart. Will have to request cancellation quickly each time. Stressing.
09/19/20 - This is app is so not consistent every time i updated the app and then you log in trying to order food like the usual and your account is already logged in and before completing the order the stupidest thing it asked is for a phone number. it's ok but what's not ok it keeps on saying "this number is already logged in please try another" so what now I can't order my food with the same account by my own number are you guys stupid make sure to ask for phone number before the person logged in.
09/26/20 - Had to log in/out multiple times because it won't accept my contact number. Why do I have to enter personal details for checkout again when I am already logged in? My profile already has that info and when I checkout it still asks for these details. It won't accept my number because there is already another account with the same number therefore I cannot proceed to place order. How does that make sense when in the first place you can't create an account when the number you list already exists in
09/19/20 - it was working well before. but now, after the updates, it's practically unusable. will not let you order. it just constantly shows "unknown error 400". waste of time. i don't know what happened.
09/28/20 - Before placing an order delivery time will say 20mins or 15 mins. But after placing the order time changes to 50 mins? And the auto translate on the new update really sucks. Very wrong translations. Its irritating actually. U should have just removed it from the app. Since our riders are from the philippines as well. What, you expect our riders to be coming from a different country that our messages should be translated? And there should at least be an option to rate the rider
09/23/20 - Used to be a great app. Now its just ridiculous. Timing not updated, no live chat options under help centre, only fixed q&a. No option to cancel order. Can only text riders to cancel AFTER they picked up order. Its troublesome for both riders n customers.
09/15/20 - Application always not responding or having network problem in the credit card payment page. Sometimes credit card payment cannot be proceed, order is not confirmed but when restarting the application, order is confirmed. So confusing!
09/23/20 - Why does the apps keep saying that 'Your phone number has already been registered' and they asked me to log into an account through my phone number. But I kept searching for any place that I can log in with my phone number, and I don't find ANY! Please fix this
09/15/20 - I have been trying go update.my account but it wont accept my number as my mom's account is on my number and now its not accepting my number for my account . Please fix it . It will be better if we make multiple accounts on 1 number. I have 2 phones but i only use one number and i dont want to get w separate sims for the same app.
09/22/20 - It really works perfectly for its intended use but it's lacking one factor. They can't control their riders since Panda App doesn't include a platform where customers could rate them, the riders are free to be disrespectful, always in a rush, etc. I'm not saying that all Panda riders are not diligent but in my experience, I have encountered a lot of them who were. That's why I treat it a luck when the rider is kind which shouldn't be the case. It's part of their job! They're being paid for it 😑
09/22/20 - The new update wont allowed me to cancel my order and the display on the menu are out of date. Dont take those `discount` in face value, lots of them pump up the price of the menu just to deducted back to original. If you do want to use this app, please double checking the meal you order and check if the devilery price also.
09/15/20 - Poor payment process. For months already I only get to see a blank page after paying. If it weren't for the Revolut app I would never know if the payment happened. Even worse, if I go back to the app to check delivery progress, it will cancel the order and reverse the payment.
09/23/20 - My other phone is stuck at the "Select location map with Find Restaurant" page. It has been like this since I bought that phone and I thought updates will solve this issue but it didn't.
09/18/20 - Free delivery service would be good for me in many ways but zero star for customer support. Map points are wrong. Sometimese acc is auto logged out while order is ongoing. And now to save my card,I cant type CVC blank.
09/17/20 - Since Uber Eats have let me down I decided to try the app again after my initial frustrations. I order food daily so being on time and ease of use is very important for me. It's a pity I still find the same problems with this app as I had experienced before. Food always arrives late and the delivery time keeps updating to a later one, sometimes more than a hour late! My thousands of search results leave me swiping endlessly without aid of a filter function which should be a no brainer really.
09/25/20 - Can't load the home page since the latest update. Can't view shops, menus, offers, etc. No choice but have to order from the web version. Please fix it :(
09/22/20 - App was buggy. Unable to use "yummay voucher". "Unknown error appeared. Please try again" notification kept popping up. 5/6/20 Try to order my 1st meal of the day and use the "kakionline" voucher and it states that I already max it out for the day. Then cancelled the order. Sep/22th/2020
09/15/20 - Since, this application has upgraded, it has gone from Best to Worse. Main Problem is it's Address input. I still banging my head on it 🤣
09/19/20 - The apps always ask me to put my phone no for verifying but then when I put my phone no it says that my phone no is already registered and ask to login the account..but I've already login for many times!!!
09/12/20 - I used to love this app as it saves me the hassle in getting my food especially during this pandemic. However, these past few weeks, I have been getting multiple issues like missing items, spoiled food, etc. It was okay for the first few times because they send a refund, but now a days, they have been telling me that I have reached the limit for refunds and cannot claim anymore. Is it my fault that they mess up?
09/18/20 - App having issue, and i was charged 2 times. No help provided and no place i can get immediate response. End of the day without much resolution, I have to accept the duplicate orders and charges.
09/27/20 - The sms confirmation code never arrives and it has various input bugs. Practically unusable. Wasted 2 hours of my life here. Edit: Use grab instead
09/23/20 - Stupidly built. Can not remove old address. Can not add an address not shown in their map.
09/24/20 - Why did my foodpanda apps turns unexpected error after updating the apps today? Keeps buffering over & over again. Before this my phone dont have problems with the apps. Whyyyy???? I'm soo hungry & mad right now. 😡
09/27/20 - The app doesn't let me change my order and it stuck to a page where it says, "The following items arent available anymore"... So I pressed the OK button millions of times but still, it wont navigate to a page to change the order 😔
08/26/20 - The app itself is quite good but there is always something to improve on. The app tags a restaurant or outlet to be free delivery yet, during check out, you will be surprised a delivery fee is added. No issues with delivery fee actually, it is just that sometimes, or most of the time, that is one reason we would us the app. To get discount with the delivery fee. Is this some sort of click bait?
09/19/20 - Very Very poor app and poor support as well i will give minus 3 stars if there is option for this. It gives voucher but you cannot used and support team making lame excuses. Very disappointment
09/08/20 - I've been using this app for such a long time, the options and promos are great. Glitches on the app itself is acceptable, but the thing is the process of delivery. We'd encounter that our beverages were spilled from the container, so most of the time we received less than what we'd pay for. I don't know if the problem is on the driver or in the container itself but hopefully you addressed the issue. I prefer to pay for a higher amount of delivery fee rather than to experience this hassle.
09/26/20 - Always something missing in order. Helpline says we will solve your problem soon but no response.. Need Improvement of service..
09/22/20 - pretty ok. Its pretty good for a food delivery app. Wiyh the new update you can't search I will reduce to one until it fix. I want bbq meat not vegan food that you feature that pop out of no where when I search smokehouse.
09/18/20 - I came here to rate the foopanda app. I often used the app what i really struggled about this app is when you're placing an order. It will not push through right away. It keeps giving you the error messages that asking you to try it again and again and again and again. Really inconvenience. Good thing is the grabfood is available now in our city so i can uninstall now the app and replace it with grabfood app. I will post this to my YouTube channel to know also their feedbacks about the foodpand
09/21/20 - Doesn't work on Chinese rom phone (mi 10 ultra). Displays error 'not available in your country' even if singapore is selected or detected using GPS.
09/22/20 - I had 2 bad experience with this app that they are not even deserving for 1 star. 1st, I was credited for 6$ for a cancelled order. And they never gave any resolution at all. Meaning, I paid the 6$ in my credit card 2nd, voucher is not working. I have done all the troubleshooting and nothing happened. The customer service reps are not helpful at all. I am very unsatisfied user!
09/23/20 - after the update, app no longer working. getting error: your country is not supported. how come?
09/26/20 - When im going to place order, the app ask me to enter my contact number. After i enter my contact number, it said my number already registered and ask me to login to continue. But the problem is i already logined and i cant even continue place my order cuz it keep asking me to enter my contact number. Funny things is, i used this contact number to register this account before and now it cannot reconize it? It stuck at the step and i decided to delete it.
09/18/20 - Useless app with highest prices than in the restaurant with no additional support from the help center. I was obliged to find the restaurant number and to call them, because in the app, order appears to be delivered. Overall experience is totally disappointing and made me angry not only once
09/19/20 - Im going to change my address but i could not input my address. It says "street cannot be empty" though i already filled up the complete details. I prefer entering of address manually with pin location than using auto filler since not all street are listed in google maps. I am using other delivery app instead, so I can order food. 😥
09/25/20 - I think it's very costly apps .But service is good.I am disappointed for apps updated time because after 10/15 days it's want to update.
09/27/20 - Please fix your server connection problem, it's been a few times failed making payment and stucked at the loading screen. It charged me twice and made me had to eat two times my order
09/26/20 - Very buggy. It loads all the time and forever. And you can't put food instruction in all restaurants. Only selective ones. Very inconvenient.
09/20/20 - Need to update the app as it keeps on going in search activity despite of setting home. I always have to use my laptop for placing an order.
09/24/20 - Updates are horrible! It logged me out and now can't log back in with my phone number! Very inconvenient!
09/28/20 - Payment gateway is not robust, frequent hang causing confusion, wondering is my order is it confirmed. When recheck in the app, multiple same orders appeared and need to cancel 1 by 1. Please fix it!!!!!
09/06/20 - App seems good but you have bugs with your credentials system. For some reason my number was already used (can't recall when/how) and because of that I just can't order. No way to reset it or anything, I entered all the info, address, credit card, my order - but no way to send it. Strange thing. I can't be your customer lol
09/13/20 - Very limited in terms of address update. U pin point ur location, it will assign it a weird name of location around u, and won't even let u change... Moreover it requires card only, even for pick ups. Which means, u have to call the restaurant, place the order, n tell them u r coming, as app won't let u place order if u don't have a card! In simple words, u can't place order for delivery as it messes up ur address, as well as even for pick ups u must have card on u, so pretty much point less!!!
09/28/20 - Worst Service Ever! Its not sending verification code....I cant even call the customer support and i cannot even place oder because of it.FIX IT NOW!!! or should i delete this app
09/15/20 - Worst app. Cant even update my profile details and order food and keep prompting to login to my account when I have already login. Please fix this bug issue.
09/21/20 - First time I opened this app I can still see other stores but the next day there are only two and both are unavailable I searched online if it's normal but nothing come out I searched for the schedule of the store and it's said It will be available on monday and it's monday but still nothing😡😡
09/18/20 - I love this app. But why it's happened my order is duplicate when i first time using 7 11 shopping. I don't think i will use this app again!!!
09/23/20 - Extremely poor app, location settings never pick up real addresses instead force selects a random landmark as address. Riders never carry change. Extremely poor service
09/26/20 - Received email that I have $8 × 3 vouchers (NO CODES PROVIDED). Clicked on the REDEEM button and STUPID app shows there is NO VOUCHER. Contacted the app supports for 2 weeks, repeated my story to different staff over and over and over again. Every single one asks me for voucher or order codes even though I already written in b&w, provided with multiple screenshots that NO CODES WERE PROVIDED.
09/26/20 - Whenever i select use current location or anyother location error display unknown reason try again later. Very bad experience
09/15/20 - Used to be nice and easy. Now your Map and messaging sucks!!!! You need to recalibrate and fix everything! Poor Riders always get lost and our orders get compromised.
09/06/20 - Garbage gps system. Even though i specifically put my address in, it pinned me to a wrong place in map. Even after ive confirmed where i pinned it at. Very buggy and unintuitive system. And their customwr service's microphone is horrible. I could barely ubderstand what the rep was saying. Good luck ordering from this disappointment of a delivery company Edit: redownload, once you save something in your cart and it becomes unavailable later, it puts you in a loop. Cant order now.
09/09/20 - Don't waste your time, there are other better delivery apps with prompt customer service when you have issues. Impossible to contact customer service to fix problem except through email, expect to receive a response after a few hours. So call live chat does not exist, impossible to find this feature in the app. You do get a response on Facebook but that's hours after feedback with the initial responses most likely from a chabot, utter waste of time.
09/24/20 - Application stopped working properly after the update. Reinstalled but still having the same issue
09/26/20 - An order in June was cancelled but my credit card was charged. Have not received the refund even after 3 months. Contacting the support team is useless. First the support team replied to me about some other order for some other customer. Then nobody replied to my response. Finally they said refund is processed and asked to check with the bank. The bank has not received any refund from foodpanda. Total fraud. I am switching to grab food/deliveroo from now.
08/30/20 - Error "Voucher does not exist" even though i redeemed it through My Challenges. Fix this! 8/29: (FB) "We are sorry for the issue. It is a technical issue and our technical team is working hard to resolve the issue. We hope it will get resolve soon and you may again able to use your voucher for your orders. It's our pleasure to assist you. Thank you for your support and we would be very honored to serve you with your next order with us. Have a pleasant day ahead!"
08/29/20 - What happened?! The app used to be good, but as of late all it does when you 'place order' is " error 400 : can't process please try again later " ...I've checked every detail to make sure I didn't missed anything..I also tried a different device, but no good, it doesn't let me place an order and it just keeps on going with that error 400 bs !!
08/27/20 - Good concept, nice to have so many options at your fingertips. However, only one star, because: - you hit the back button while at checkout and it places your order, not taking you back to the previous page - once you've placed the order (even though you did not intend to), you cannot make any changes to your order - can't change payment option, add or remove order items, cancel the order, apply vouchers... nothing. All that is allowed at that point is to add instructions for the delivery guy.
09/16/20 - Most of the time it's payment method have issue. Because that time It only shows pay by credit card or debit card and no other method ☹️
09/20/20 - Can't even get past the launch page though I've tried allowing location access and also searching for my current location - there is no option to set it after that. Unusable app
09/20/20 - horrible experience. slow customer service. the app itself problematic in a way that screen keep refreshing when I scroll down then I'm not on the restaurant I was at.
09/20/20 - Stupid customer service. No chat support for immediate issues. Email takes 2 to 3 days to respond with inappropriate resolution. 😡
09/15/20 - very good app.. But in new update facing many problems.After update the app working very slowly.plz fix it.
08/29/20 - I used to like it a lot, because it was convenient and cheap. However, recently a lot for restaurants have been secretly upping the price in checkout. It would say one price in the menu, and then in checkout all the items will have a small price difference, which will add up to a lot in the total. It's much cheaper to just go out and eat at the same restaurant. Also all the delivery guys drive like psychos and always cause a lot of problems on the road.
09/21/20 - The app is good but they update is almost every month and not only 1 time but they do this several times per month this is so boring.
09/05/20 - When the restaurant and/or the rider does their job properly, then its a good app. But if there is any problem at all, then this is a bad app, i used the help option, and all i get is a dumb answer saying my food is coming, they even added an option for you to pick if that didn't answer my question, which i then picked, and all i get was a THANK you. And nothing more. Ask to chamge address, it says address changed successfully, and the rider still went to the wrong adress.
09/18/20 - For now 1 star because they are not accepting my email.l tried 3 email address. Please let me know if anyone know the solution of this problem.At last the app accepted my email.
09/21/20 - Search and filter function is useless, it always showing the same restaurants on top no matter what you search
09/17/20 - When i launch app a message pop up"An Unexpected error appear please try again" Why this error appear please fix it otherwise i give you 1 Star.😒
09/21/20 - Pethati.. non sense... No option to address greviance or option to register complaint.. Help center connecting.... Connecting.. connecting... So poor.. where these days we do video calls without delay.. And here help center messages connecting.. connecting.. connecting... That's it.. it's third time half order is delivered... Rider says he received what he delivered. Restaurant says they delivered complete order
09/28/20 - Always appear unknown error when using voucher. Need to try many times only can proceed to payment
09/21/20 - More stuck More bug, Please fix this app as soon as possible and please reduce the delivery price to RM0.99 back.
09/15/20 - You should allow us to communicate with rider without auto-translated. I'm telling rider to enter Lorong this and that. Then, message translate to alley this and that. Hello! It is a special name, Name of Jalan, Lorong, Persiaran can't be direct translate. Please fix this.
09/26/20 - Are you kidding me? It says your country is not supported. I have been using it in the past. Ffs correct it. It's useless if must we tell you what to do everytime.
08/11/20 - They recently bought Hipmenu and took that app offline. Hipmenu was absolutely better: had group orders, provided a smoother experience, etc. Foodpanda is buggy, sometimes shows you that the restaurant is available, but doesn't let you checkout, tracking is completely useless (usually you either don't get any notifications or you get them randomly), menus are hard to navigate and sometimes not accurate, app is in English, menus in Romanian. Update: a year has passed and the app is just slower.
08/31/20 - I used this app twice this month but both have almost same problem 1.missing item, they say they will 'try' to deliver back the missing item everytime. At the end... "sorry we can't deliver to you because a certain circumstances, we will give you a vouchers instead, is that okay? 2.wrong item, they don't ask me if i want to change the item back, they just ask me if I want vouchers or not?? Right now I'm deleting this app after i post this comment
09/06/20 - There used to be a live chat support or contact on the app and we could put up our complaints there but now they removed that option I don't why ? May be so they will not listen to costumers complaints. I have complaints and I asked them on (so called) helpline email but they hardly reply. Now this SUCKSSS !!!
09/10/20 - I don't understand the features of this app, although it has great UI UX 1. If I make an online payment it doesn't show the page where it should be, instead just a page written "Direct you to the franchise page", makes me very anxious to close it. 2. Just now I order 4 menua and it shows the price with RM70++ but went to the checkout the price was 48 something...and after placing order WHERE IS ANOTHER ONE WHILE I'M VERY CONFIRM I PLACE THE FOUR ORDERS 3. The problem is the app,
09/16/20 - The app is okay but the service alone is NOT, especially for paying online and refund. So, I highly suggest you to always choose COD rather than paying via card cause it'll cause you lots of trouble if you need a refund.
09/21/20 - No riders details! No map provided to locate the rider's exact location! Please improve your apps!
09/20/20 - this app lacks basic features, like email, chat or call to customer service...it sucks...it lacks many restaurants...its delivery area it far less than Cheetay.
08/03/20 - While typing my phone number to verify my account, a grey bar pops up from the bottom. There's no message on it, just a grey bar. This happens whenever I click "next". No, my phone number is not invalid, nor it is used by anyone else but myself. I don't understand. Please do advice me on what to do.
09/04/20 - Awful. Just don't download this app. It'll just waste your time and leave you starving. Edit: it's been a few years and I've started using this app again to order food. For the first few times everything was great. But I am faced with the same problem I got when I posted this review. "Delayed order" and order cancellation confirmation after OVER TWO HOURS. The chat representative was aggressive and proceeded to instruct me to call the restaurant PASSED their operation hours. Rediculous service.
09/18/20 - Map in the new update is problematic.I cannot zoom in to look where the rider is.....kindly add this features in new update.
08/04/20 - I find the app of cheating vouchers, every time i try to order with their voucher code, it always payment fail. When i tried again after i restart, it says i have reached redemption limit (when i never successfully ordered!) It did not happen to me only, even my friend's account like that. I really hate that they manipulate you. My suggestion would be don't give vouchers if you don't want to! instead of having people waste time on this app and getting frustrated 😤
09/22/20 - The auto translate function messes up the message in the "Contact your rider" part of the app.
09/23/20 - Why does your app stagnant after I've processed the payment? It's been hang for 10mins. Previously double paid when I only ordered 1 pizza. 2 pizzas were delivered to me. And payment proceeded even though I only paid once.
09/18/20 - After 5 years still sucks. App not responsive after payment. Allowed for repayment after failed message. Utterly BS app
07/21/20 - Garbage app. The filter is not working properly, in some cases there is a different price when you add the food to the cart and an other one when you go to checkout. There is no real tracking and you can't cancel an order. Also the localization is not working properly. Please improve your application.. You bought Hipmenu which had an excellent application, why are you not using their application instead of your own which has a lot of bugs?
09/13/20 - Garbage application never seems to accept my location every time I try to put it. No place in food panda (where I live) is willing to give cold drinks with orders which is just such sad. Kindly fix this or get a new JOB!
09/28/20 - Everything was super late. But the apps said less than 5mins. I waited more than an hour, not less than 5mins.
09/22/20 - Tried to order food using this app, used my email to sign up and it states that my email address is not valid. Still didn't work even after reinstalling and using my other email addresses. Please rectify this as this app was working fine until a month ago.
08/20/20 - It's great when it works, But the customer service for when it doesn't is incapable of dealing with any problem that isn't pre-scripted. If the restaurant doesn't have an item the drivers are still expected to collect for it. If a driver misses items at the restaurant they won't send them back for it. And their refund procedure asks for your sensitive bank info even if you paid COD. Add to this incomplete, incorrect, and/or missing menus. In short a greedy Company with zero customer care.
08/27/20 - This app has been fu**ng my mind, in YouTube Ads, Facebook, insta and even in text msges, i thought it May be AI based and would be useful so installed. What i found in the very start "foodpanda doesn't work in your area" 😡😡 an app doesn't have any use for me why it is shown every time to me.......?
08/07/20 - Used to love this app. However, there's once the delivery missed an order worth RM10. Theg gave me a "we're sorry voucher" of RM 17. When I try to use the voucher they don't give me full discount of RM 17 but only discount partially, and charged me more as well. I asked for an explanation but they didnt even reply. I'm disappointed.
08/16/20 - Cannot delete card payment options after putting in bank card details and reporting missing food in live chat doesn't do anything. Riders can just eat the food and say the restaurant forgot to give the food and nothing will happen since no one does anything. The discount and display price is never correct. And once you accidentally click on a food, you have to go to checkout page to remove it.
08/02/20 - This app is very buggy. It takes forever to load and you have to wait for ages before you can proceed and I had to restart my phone. The chat support was also rude and threatened to ban me from having COD forever after I inadvertently placed an order for the wrong item due to your buggy app. I've been a loyal customer despite your technical glitches, but is this how you value your customers? Why don't you add a Cancel button so the order doesn't go directly to the resto? Fix your app, please!
08/31/20 - Tried using the referral code provided by a friend. Signed up using the link but wasn't given the voucher. I emailed customer support and after many emails back and forth with them over 3 days they just decided to say "your friend needs to be in the same area" which wasn't stated in the terms (or earlier emails) and they probably only said that because they couldn't solve my problem. For reference, my friend is in Hong Kong and I'm in Taiwan. Both places have foodpanda. Horrible service.
08/17/20 - I have emailed them to delete my account, but they won't do that. It has been over than a week now, but no response. What the ****. I need to delete that account since the email registered is wrong(typo). So, in other to register the new and correct one, I need to delete the one that has been registered first... so frustrating 😫. Why can't they delete it?
08/11/20 - promo code always unusable, claim to have no daily limit and always shows error daily limit reached. Go into page of promo code and wanted to use the said promo code in the Merchant inside the promo page, guess what? The promo code isn't for this restaurant. Also Merchant always cancel the order at last minute after a long waiting time without a single explanation. Demand an explanation from FP and always no action taken but just pointless reply saying they will investigate (N IN FACT THEY DINT)
08/26/20 - Glitches a lot. The latest one involves a notice of an ingredient in a mala pot being unavailable and no matter how much I click "ok" after reading the notification (it's the only button that can be clicked), the notification just kept reappearing and not letting me amend mid-ordering (I haven't even confirmed the order). I was forced to exit foodpanda altogether by force.
08/30/20 - Bad experience with the rider recently. Very rude! ▪︎Please add a setting in the app that would let us choose by default the language when chatting with the rider instead of picking that option everytime the chat opens. ▪︎Update your GPS as our entire subdivision is automatically defaulted to another street (it's just parallel to ours but became an issue with the rider) so we can avoid the hassle of indicating the actual/correct address in the "note to rider" or chat him separately about it.
08/15/20 - Previously it was working very well. Now with this update, it bricks when I go into shops. I cannot turn back. I close the app and login again. This is looking like crashing every time I login to the app. Very poorr and disgusting user interface!
08/16/20 - The app is full of bugs, and I just could't order because of a verification code that was the same even if i hit resend several times and wouldn't be acknowledged. Overall, their digital services are a disgrace!!! Guys, you just bought a romanian platform called hipmenu. Just use whatever those guys did, because it worked flawlessly. Whatever you did is just rubbish, do us all a favour and sack yourselves! Checked again today after 4 months, and the issue is still there. Worthless app
08/17/20 - I've tried to pay for my order through card for 10 times already, and every single time it either thinks I'm not signed in or it just stops short of confirming the payment and instead showing me a bunch of blank particulars. This took me an entire hour. Please fix this issue now, there is a severe problem with the payment process. Edit: 8 months in and issue is not fixed yet.
07/18/20 - I am using new phone, trying to login to the app again. It says, key in the email address and they would check whether I have account. No matter how many times I key in my email, it always shows "The access token provided is invalid". But my email address is correct, why...... And it didnt even bring me to next step, keep me stuck in that screen and I am helpless. 🤦‍♂️
09/10/20 - You couldn't cancel any order you made/accidentally made. Sometimes when a restaurant has discounts,in the checkout,the discounts automatically disappeared having you to pay original prices despite the discount. The search system is very bad,needs more improvement on the search AI. They should also add PayPal payment method
08/15/20 - Exhausted all attempts to follow the steps to update my profile, place orders - even uninstalled and installed back the app with a new profile but it still says "Unknown error appeared. Please try again later." Edit: Now it's showing Temporarily Unavailable on all places even if it's already 11 in the morning. Please clear out these bugs already. Using this app is getting annoying all the more to use everytime a new update is made.
08/13/20 - This app had gotten better for a while - but now that covid has come back - it's far worse. Expect to wait far longer on your orders than the estimated time, and for your delivery to say the order will arrive in "less than five minutes" for 20+ minutes. Food will stay warm in the heat, but ordering cold food and drinks will ensure they arrive warm/melted! And don't bother with customer service as they won't check on things for you - instead they'll just send you far too many emojis.
09/28/20 - No way to feedback, refunds take a long time to process. Still owes me over 50 dollars for multiple refunds. Cancels orders for no reason whatsoever and never elaborates. Restaurant availability is unpredictable also. Preparing order then canceling midway. Keeps changing my payment method automatically for some reason. Only good thing about this service are the riders.
09/04/20 - The app is not user friendly, there is not much help support, no way you can check with the administrator when something happen, the help center is dumb, live chat have to wait 30 minutes. Another issue is that administration can cancel the order without any message.
08/13/20 - Whats wrong with your app now? I've been using this for a very long time now but now its not working the way its supposed to be. Cant order anything when it come to checking out it always show "error occured" and i tried to use a voucher one time and that error shows up and now my voucher is gone! I already contacted your support and even doing their instruction and yet it was not fix!
09/21/20 - now that the minimum spend has been increased, it's a very very very sad update for users.... PRICES ARE SKY-HIGH... SAD...
07/22/20 - Its terrible, I'm logged in but the app wants phone verification. So I do, and then it says I'm already verified, but I won't proceed forward because it wants phone verification. Logged in/out, uninstalled/re-installed, logged in/out/in. Only good when it works otherwise its rubbish and frustrating.
08/07/20 - The app is good however after I installed it again and registered my number, there's a page that says I need to input a code. However, after doing it several times, it says that the codes are invalid. Please fix this. Thanks! Edit: Giving this 1 star bc I can't buy anymore because of the code.
08/26/20 - The app is so bad on the last update. I choose delivery but I got an sms for pickup. I contacted support but they no longer have the option to change to delivery so I just asked if the order can be canceled... they closed it automatically. Besides lots of features missing in the latest update. Totally not recomended. I miss hipmenu
09/27/20 - Oh my god. It's been more than a week and I still haven't got my refund. I know it was not much, but the credibility and trust is spiralling down. What a HUGE disappointment. I warn you guys, NEVER pay online or using cards. NEVER. lesson learnt yall.
08/06/20 - App does not work with 4G network on huwaei y7 prime 2019 in Pakistan. However works perfectly with WiFi. Tried uninstalling and reinstalling but didn't help. Please note everything else works perfectly over 4G on this mobile and signal strength is perfect as well. But its foodpanda that always runs into Internet issue all times.
09/07/20 - the app doesn't allow me to enter the correct address and the address determined from the map is not accurate. it doesn't save my preference in ordering and need to set it every time. but more crucially, it's service is horrendous it cancel my order without reasons and long delay in delivery. have been using another competing service and never have experienced the same issues, the main reason trying food panda is because it is slightly lower cost but it does not worth the degradation in service.
09/16/20 - Vouchers always can't use during checkout with error "voucher does not exist". Encountered too many times until frustrated.
09/27/20 - This app sucks. They can't find my address and keep on pinning different address. I can't use it. Gonna uninstall now 👎🏻👎🏻👎🏻👎🏻
08/13/20 - I've never once had a smooth transaction with foodpanda. If the app isnt faulty its the service thats sub par. Want to support it but they make it very difficult. This review was brought upon by the mobile number verification codes not being accepted by the app. In addition to the frustrating UI.
08/30/20 - they have removed the paypal payment option as well as the note or cooking instructions for the restaurant just in case you wanna have an ingredient removed. the old app is better. i dont think il be using this anymore unless the restaurant doesnt have their own delivery service. anyway im forced to pay cash or a credit card. but i feel safe using paypal instead. so i hope they read my review.
09/23/20 - The best apps to order food. But slow to loading code for transaction.
08/23/20 - EVERYONE! It is better to lNSTALL an App called (WHAFF), just play games and Earn Real Money. And if you enter the come as,you will get m, which you can immediatelywithdraw to the card. how do I enter the cole?After registration, restart the app, and invite a friend, enter this come s and get your rewards. After that, go through the levels andearn coins that can be exchanged for real money, good luck and all the best.
08/29/20 - They have in-app games where you order something specific and they give points, later exchange points for vouchers. I made 2 pchs that they did not credit points for, while the pchs before and after these 2 were credited. Cust service blamed my app not working properly and to reinstall, instead of FIXING THE PROBLEM. My app worked fine before and after so it is not my app fault! Their prices aren't cheap either, they take 30% commission per sale thats why food appears more expensive did you know
09/21/20 - The refund process is slow. When the restaurants close, never mention in the apps. Should have button for seller to put out notice we are closing or no this menu for today
09/19/20 - The latest update not allow us to pay using online transfer.. need debit/credit card. Pls allow back.
08/06/20 - 1. Very hard to choose location. Cannot save that location as well. 2. Cannot list restaurants by distance. Hard to look for a particular restaurant as well. 3. Always forget the specific delivery time. It always changes to NOW when going back to the list.
09/04/20 - Extremely filled with bugs that are annoying Some stores won't show up Search bar is totally messed up even if you search for one short sentence, it will show you results that are far away from your location.
08/11/20 - Could have been better but after i updated, it gets even worse.. the 1st time I used this app it was good. Then the next orders i made was a bad experience. I tried to use my current address for the delivery of my orders but even if i put the exact address, still asks for street name and that the address cannot be registered to the app system. My orders were prepared but was delivered to my former address.. Then even if i set my current location, still it was delivered to the former address..
09/23/20 - Since I updated the app I keep getting "something went wrong. Try again" error no matter what restaurant I try. Trash
08/26/20 - it works so 5 stars, definitely -Davao City Edit: The latest update is absolute garbage. Whenever I search anything, it always shows "no results" even if I'm searching for Jollibee. I used to search "sisig" or "tuna" and I'd be shown relevant results. Edit2: seems fixed now good good
09/21/20 - Your auto translate is very bad. So, unless you completely remove it from the chat of the rider and buyer, or fix it within the month this review stays at 1 star.
09/01/20 - Been using almost one year and i used to like it alot but recently the app is so suck and I've been waiting for my refund until today (2 weeks already). No update at all, when i asked, they keep replied with the same email and its so irritating! Suck and slow
07/20/20 - It's terrible. I login to fb and tried to add a number to the account and they say its under registered under another account. When i try to login to gmail and ask for a password reset, I dont receive anything in my gmail (not even spam). Customer service is trash too. I have no way use in app help center cos im not login, and your fb replies without helping me to reset but tell me my no. Is registered with two emails (1 of which is your staff email) and left me hanging there. Fix your login
09/09/20 - pleaseeee fix this app, for the love of God! I can't use my card to pay.. the panda loading icon keep loading on the OTP page. Even after receiving my OTP I can't type or anything it won't stop loading..it's so annoying and I'm more irritated coz I'm hungry! pleasse
08/03/20 - HORRIBLE customer service and buggy app. Online payments will often not go through but the app will still charge the amount. The REFUND process is a joke. I have about 8 cancelled orders that were charged and NONE of them were ever refunded. The "CUSTOMER SERVICE" will just send you the same CANNED RESPONSES every time. They have even removed the in-app customer service to hide the fact that they are useless and incompetent at their job. IF YOU VALUE YOUR SANITY AND MONEY, DO NOT INSTALL.
09/27/20 - Cant change address by typing my house number in the address after the update.. useless..
07/17/20 - Good App and lots of Promo and discounts! But every time I open this app the first thing i saw is "LATEST SOFTWARE UPDATE NOW" the F@%*. I already update it, but every 7days you need to update it again again and again again!!!!!!!!!!
08/17/20 - Pathetic app function. Not a single useful restaurant option. Did not just happen today. Whenever I have to order something from a restaurant, the restaurant isn't available. When all other day the option of particular restaurant keeps popping. Not enough variety of restaurants. Also I want to say kindally improve your app activity and please add cash on delivery on pick up because I can't use my card for less than pkr 500 food
07/30/20 - One star because this app behaves as if it is spying. If we make it stop or force stop the app it automatically opens up again in the background and starts using data and ram. Something is really wrong here. The app is good but the spying is not acceptable.
08/27/20 - New version got payment bug, use visa card payment, received code from bank, but the foodpanda logo keep on loading..... disallowed me to input the code. After that tried to changed payment thru debit card, payment done, bank already sent message to me about payment successful, but foodpanda app just blank on payment page, never show whether my payment was done. Then no choice, I ticked back button, and apps showed me payment failed !!!. When I clicked home, the food is on going processing ...
09/12/20 - I just ordered on my second try this time and their service is just as bad my exact location is even now on Google Map and the service and agents from this location can't even get my message my exact location when I've already sent it.Riders are customers I do not get it.Updated my profile and their agents here cannot even get the exact details for the rider to call.Very Bad service and now I ordered just for one item and they make you pay for two food items i didn't make order for two items.👎.
09/20/20 - Stupid app. Can't get the address right, showing wrong info like "free delivery" but after placing the order there's a delivery fee, doesn't have an option to provide how much money you have so that delivery guys can prepare for the change and doesn't process a refund if some of the items are unavailable after placing an order - you need to contact customer service just to get a compensation for your mistake, such a hassle. Get yourselves better app dev team. Learn from GRAB FOOD.
09/23/20 - After the newest update it make my phone number wrong and cant change it please fix this problem immediately
08/30/20 - Disappointed! The app have massive problems due to confused UI , undetected adress ,extensive food preparing ,and useless help center. (30/08/20) It's the second time that the app can't response and i have waited for hours. Your app is *ucking suck .
08/24/20 - Bad experience using this app. Double order during payment. My internet line not ok at first but use unifi for second order. However, two transaction have show nothing at payment gateway after insert pin code. Notification indicate transaction failed yet my order continue paid in the apps. Received comments from other user have same experience with me 😓
07/17/20 - If only this app's search engine can work as it should. When i try to search for a restaurant's name. It kept showing me other stuff that is completely unrelated. It's such a simple function. And to have such a stupid error is such a damn shame. I went to use a different app instead.
07/30/20 - 30/07/2020: App can't even launch. Everytime I TRY to launch it, it says "Unknown Error Occurred. Please try again later." And so I force close the app, clear my cache only to be greeted with the same error. So how many more times must I try?
08/29/20 - *Today it changed my delivery time without informing me!!!!! App do not allow to customise important things such as less ice, less sugar. App do not show photo of the food for selection for certain restaurants. App also do not show payment options for restaurants at the beginning of order. Update: Dishonest display of delivery fees when selecting restaurant. During payment, the delivery charges will be different from advertised screen.
08/15/20 - What's the problem with your app guys?There is no proper search mechanism,the filter system isn't working as well.Everytime I search for something, the same page reloads.There seems to be plenty of bugs in this app.Very bad user experience.Don't like it at all.
09/20/20 - The worst app ever!!!! Many times status of food delivery is not accurate. Waiting for more than 1hr and no help or support available!!! Horrible Horrible app.
09/15/20 - It takes forever to load. Sometimes some stores show 'free delivery' but upon checking out the delivery fee shows.
09/27/20 - Doesn't allow me to enter my address. Insists on incorrect address using location.
08/07/20 - This app is so unreliable After the update!! Keeps refreshing! Fix it! So buggy.. Food is really expensive.. I can't believe the cheapest food "nasi bujang" cost rm10.. It's just plain rice ,empty soup and a fried egg.. Day light robbery! Orders always wrong Or late.Sometimes it says on the way but it never ever arrives.. And riders don't check if the orders are correct! Really really bad..Complain pun korang abaikan je.. I want my voucher for the wrong orders! I don't pluck money from any tree
09/17/20 - Refund status. I can't see nay tickets or history of refund status. Until now, i still did not received my refund. It is morethan a month now.
07/17/20 - Whenever you have issue with the order or the voucher they don't give you answers or they don't even bother resolving your concern. And also the app doesn't have an option to contact them via live chat, it will always takes me to the email which is useless. No help from the email support team plus it takes too long for them to reply.
08/08/20 - Please re-include the online payment option. I'm having trouble with the checkout as it won't allow online banking anymore. The new feature need us to enter our debit/credit card details and then upon placing order, my payment failed. Few secs later, it shows that restaurant has started preparing my order. The prob is we don't know if the money already being deduct or not as I checked my account there was no transaction made.
08/14/20 - Agree with the other recent rates here, Food Panda is way much Awesome before the update, now, there are some badges that is not working, prices increase, no more free delivery and their gps sucks, spending 5min outside waiting and instructing drivers how to go in my location even though, We are only in front of a main road, plus a pin point.
08/12/20 - Very bad experience overall. The app has some issues and keep jumping from delivery to self collection and the help chat is unable to cancel the order or add on delivery so as to allow reorder option, even though restaurant is helping to hold the same food to send after I am able to reorder. the only solution is pay twice for the same food to add delivery for only 1 set of food. will npy use food panda again.
09/06/20 - What's with all the updates when you can't even place photos on the food items listed? That is very essential so we know what the heck are we ordering, without going to Google and searching for it. Grab is better!
09/08/20 - Forcing customers to pay online. COD is gone. Only "online banking" and "credit/debit card" available. The only reason I chose Foodpanda is because Grab forces customers to pay online. EDIT: I have since figure out that COD is only available for deliveries and not for self-pickup (which I was trying for the 2nd time yesterday). Foodpanda help centre is just lousy. It does not state when COD is available and when not. B*doh. So this 1-star is for the help centre.
09/13/20 - I am unable to open your app it's always show the unknown error I have reinstall it but still it shows the same error Kindly fix this issue
09/13/20 - Search option is so bad. It didnt even show the name of the restaurant that i typed. Its easier to just search "'restaurant's name' food panda" in browser. What's the point of this app when the website itself is much better
09/16/20 - It seems like after placing an order, it is straight away deducted from my card without any sort of notification. I have tried removing my card but it does not allow me to remove it.
09/25/20 - First experience = makanan lambat sampai. Dah habis rehat baru makanan sampai !!! Second exprience = nak cancel order tak boleh. Nasib order sikit . Kalau order banyak2 . Mampus aku nak bayar. !!! Food panda, system lama lagi better sebab boleh cancel if slah order. Please upgrade your system and your rider. Your system so mess and your help center no function! Not interested using this apps anymore! I Will uninstalled this apps asap.!!!! #NakMakanPunStress
07/31/20 - Though I enjoy the service, the app itself is horrible. It's slow, janky, full of annoying pop ups, UX doesn't make sense (like going back to start of the resto list when clicking back button - after I've scrolled down for ages!!)
08/06/20 - Why so stupid this app? I drag the location correctly but end up the address is not my address. Then I typing my address in many different way but they cannot track my address. If not bcoz my previous phone die cannot open I wouldn't have to retype the address but this app in new phone just cannot track my address.
07/18/20 - This app makes the most easiest tasks like setting your location for delivery very complicated and has alot of bugs. You should seriously work on the bugs, every time i try to set my address it gives some kinda error and starts not responding again, even the deliver on current location doesn't work while making an order.
08/25/20 - When we pay by online banking, then either the restaurant or we cancelled the order, they will not refund our money. I have the same old problems for 3 times and they never fix it, never refund my money!! However I will keep on using this app but will never pay by online banking again, Cash only. untrusted food app. You guys should learn about customer service from Grab Food, they're like 100 times much better than you when it comes to solving customer's problems and money refund. Disappointed.
09/10/20 - easy to use but customer service is inconsistent and hangs up on me several times when problems are tricky... unreliable support.. not helpful when there are technical problems with vouchers... support taichi until vouchers expires
09/12/20 - Filtering and searches are useless. I try and search for something keto friendly but it gives me fast food, bread, pasta etc. Needs work on filters and healthy food options. Grab and Lineman have better filter options.
09/16/20 - Gps not accurate and wrong address. Payment thru credit card always failed.
09/16/20 - There is issue when i make Pymt using credit card. Keep loading
09/20/20 - App takes too long to load and refreshes randomly while I was browsing
08/10/20 - App not working after I turned off location then turned on again.. Keep saying can't find address... Please fix this problem!! I have uninstalled an installed again and now it shows unknown error!! Also, Why is it so difficult to leave a review for my order? The prompt for a review appears as and when it likes and I am unable to leave a rating for one of my orders or see the details of my delivery.
08/13/20 - So many bugs in this app, like always location problem, whenever we choose our location so there is an error shows..... delivery time too much long and most of the time it goes again high after wait of 20 mins....
09/16/20 - I usually have a hard time ordering food in this app. Sometimes, I can't use COD option so I'm forced to use my debit or credit card.
09/19/20 - In short. Hip Menu was way better. The app features were better and more stable. R.I.P. Hip Menu
09/26/20 - This app doesn't allow you to change the number. Pathetic customer service they don't respond timely. 😠
09/25/20 - this app need more development.it is very needed. but it is short good.
09/24/20 - Bugs, error total amount and etc.. works best on ios but not on android Poco F2 Pro
07/30/20 - I used to love the app and it's working just fine few days ago. Today it ask me to update the app and I did but after the update I cannot open the app. I uninstall and install it again and again but nothing. I am disappointed and I hope you do something about this.
08/15/20 - 1 star, hate it!! Stupid system! Choosen the items/food, then when pay, have to login, no problem. Problem is after login, all items/food choosen gone! hate it so much as i need to choose the items/food ALL OVER AGAIN!!!!!
08/12/20 - The app needed to verify my phone number, but said my phone number is already registered. And it won't allow me to login with my phone number. Tried clicking different options. Wont work. Please fix.
09/15/20 - There is no way to get in touch with help center, this option 'Help Center' is actually a 'Torture Center', zero run time support. My five refunds are pending, they cancel the order due to technical issue (shown me a error message), and when you contact them through email with record and details, they divert you towards the bank, although I paid them on their portal but they refused to resolve the issue or refund my money. And one more issue is about their map, you can't zoom-in to track rider.
09/20/20 - Stupid app. Wait more than 1 hour and cannot cancel the food. No live customer service as well. Please improve.
09/20/20 - I cant change my adress, the address keep put other people home address, i want to change the home number to 8, it keeps put either 5, or 7 or 12.. like what the hell.. make easy for your user lah.
08/24/20 - When it works, it works good. But when not, it just sucks. There are bugs in apps, unresponsive customer service. I've place more than 100+ orders but these days foodpanda is not worthy, expect there are discounts. They don't follow instructions. Food is mostly late. Rn, it says 8 mins, without any reason the rider goes into the opposite direction and even after 10+ mins of waiting, rider does not move. I'm still waiting for my food to arrive. I'm tired of complaining. None of them works.
07/27/20 - It isn't user-friendly at all. You can't even comment when you're having a terrible experience. I wanted to delete my debit card in this app, but it wasn't possible. I don't know what's going on with it. I will simply suggest people not to download this app. It's just a waste of time.
09/19/20 - I really want to use this and support the app. But it just doesnt load like it should. Alsways sooooo slow its frustrating. Uninstalled
09/06/20 - Your pin address and map is very outdated, and your drivers are very uncompromising about the delivery address. Twice already I was scolded by your drivers because they alleged my pinned address are short from where I pick-up. This is the fault of your app because it still routes to our address using an old closed road. Even if I use an establishment for an address, the driver still insist their stop address very far from the establishment. Buggy GPS. Discourteous drivers. Uninstall.
07/19/20 - There is lot of bug when it comes to payment mode and it slow down and hell lot of time it take s. Before payment mode it works fine. Sorry to say you need to revisit your IT team who developed the code for app.
08/30/20 - This apps need more improvement..they should put info like if the food is still available or not..so there will no issue of cancellation order due to run out food or..if there is cancellation from shop..the money will transfer to wallet..it will become more easier i think..
09/22/20 - Never use your debit/credit card for payment. They deduct your amount and never return. When you lodge a complaint they will just send you their template emails and lame excuses. Recently they have deducted Rs. 1220/- from my card and upon reaching thrice via email they are not taking responsibility of deduction but instead saying that contact your bank about tramsaction. Highly Not Recommended
07/27/20 - After i update can not use the apps.. also can not connect to my fb or email.. and when I put my number the number is already have .. now I just can see the menu around here without submit order and my stomach like music irama malaysia .. I try to be a good girl.. please help me. I already order for 4 time but can't submit the order
08/29/20 - I've downloaded this app for many times ... but it's continuously showing an error . Also I've deleted many other applications but it is still stuck . My request to the management is that plz remove that error . Thank you !!!!!!
08/05/20 - It happened on two occasions, I was charged twice because the app is having an issue accepting payments using debit card. However upon checking, the amount of my order has been deducted from my account! This is ridiculous way of robbing people! I want my refund! The first time it happened I contacted support but they said that I received my order which is true however i paid twice for it! And not it happened again but my order wasn't processed! How ridiculous! Could someone see into this!
09/13/20 - What's wrong with app when I open it stop b data connection and show the message no internet??
09/20/20 - Very bad management,bugfull,slow app ever.I couldn't log in.I couldn't even order any food I want ! I don't do bad reports but I have to when I'm very pissed !
09/25/20 - It was a great app in the beginning. But now its worst. There is no way to contact food panda for any problems you face for order delivery. Why should I spend money and give a bad review to any restaurant. I already lost my money. Uninstalling the app wont use ever again.
09/04/20 - Used to be good, waited more than one hour for fast food, I might as well just go drive through. When I tried to cancel my order, it doesn't allow me. They should make the app more user friendly. They used to have live chat to check our orders, but now there's no more. When you go to help button, it just give you auto generated answer which doesn't help at all!!
09/02/20 - After update Payment failed everytime i tried to order. App considered my voucher used whenever i have unstable connections that caused my payment failed. If you keep it that way, youre going to lose alot of users
08/15/20 - It is working fine until the update. The current location doesn not update , i cleared the cache and the data already, unislnstall and reinstall, logout and login but current location remains the same. please fix this issue
08/05/20 - I was about to give 5star for this apps, but happened my food arrived and I was informed my address is not correct. Tried a few times to update my address but fail, error message "Street cannot be empty", but hey, there's no Street field in ur apps. Tried to seek help from FAQ, but cannot find solutions. Thus I guess hv no choice but left a 1star comment here.
09/16/20 - Wish you could add the option to contact the seller too. And make it mandatory for sellers to specify the sizes on their drinks and the amount of servings on each of their specific food on their menus. Some sellers just neglect that info, and we go order expecting the food to be for 1 portion, turns out its good for 3-4 people, and we had no way to know this because the seller doesn't include that info on the menu and there was no way to ask the seller directly.. Its frustrating.
08/05/20 - Highly pathetic application, specially the feature of self pick up. This feature is like you need to reach their on time like ambulance. In case if you don't reach by the given time then your order will be cancelled; which means you'll not be given any food and the amount of food has already deducted from your debit/credit card. Which is total loss. The same happened with me on ordering from long Cheng restaurant. Highly disappointed as compared to them careem is highly reliable!! Poor service
07/24/20 - Worst app ever. No discounts on any outlet or shop. Prices are same on the shop and on the app. No discount is given. It just acts like a delivery app. On many shops you don't have to pay a delivery fee if you order through a phone call and order minimum food of amount set by the outlet but if you order through this app you have to pay some fee as delivery charges.
07/16/20 - There's a lot of improvements that you all can do. Take example from Grabfood. Plus, it's sad when I hear that the rider's themselves sometimes can't really see where they are going to deliver their food. Please improve the app experience for both the customer and the riders thank you.
09/27/20 - Credit card payment always fail, the otp loading page forever having problem.
09/08/20 - Apps x berguna langsung. Bagi information salah. First2 cakap payment failed pastu dah change payment tiba2 bgitau payment online before this diterima. Padahal sistem food panda sendiri cakap payment failed. Bila nak cancel, apps x bleh cancel. Tak de button cancel and basically memg x bleh nk cancel sebb alasan dia "order sedang dibuat". I try nk reach out customer servive, tpi there is no ways they give a way to reach unless the damn email. But still doesn't have any response asap.
09/13/20 - search key / results needs improvement. eventhough the name of the restaurant is inputted, there are sooo many results displayed which do not even match the inputted restaurant name.
09/15/20 - One of the worst food apps of all time. Logged in, but unable to verify the account and can't place the order. Contacted support via the chat, but no response - even after a week. Simply no way to get any food out of this food app. Forget it.
08/01/20 - I've tried inputting my address for a lot of times already and it still won't let me. It says "Street cannot be empty" even if there's no text field for "Street".
08/13/20 - After the latest update, the app appears to crash / show "unknown error" message right on cue at noon every day, just in time for the lunch rush.
07/15/20 - System unable to handle payment gateway problems. Unable to handle non payment orders. Unable update and follow up on order status. Unable to save new credit card during new order. Unable to get help or contact center on order issues. Unable to know order status until it is canceled after full delivery time elapsed.
09/04/20 - Been ordering food in your app since then but my experience in these past few days was not good. Your rider are requesting exact amount or small bill for the payment which is sometimes inconvenient for us your costumers.
08/31/20 - I can't translate the chat to the original language. It's so hard to understand the rider because the eng translation is incorrect. The previous version is better.
09/21/20 - Needs to update its map and addresses...I cannot even save my addresses...
09/22/20 - Your search function is broken! U can't find any restaurants at all
09/09/20 - SUPER DUPER HATE THIS APP !! I choose wrong option when order food. I thought it is for delivery. later did i know after a minute i make a payment my order is for self pickup. then I start to panic and try to search for cancel button BUT THERE IS NOTHING. so i start to chat the CS and all i got is dissapoinment and not a solution. as always no solution at all. so bye bye my money
08/21/20 - First of all in your app I have seen a Search problem,when I seach something that doesn't come, also there is a big problem about food, we don't get the food that we want.
07/30/20 - This app doesn't work with other forms of payment. Tried a credit card and left with a blank payment screen when I place my order. Then tried using my GCash and the payment failed when I tried to place my order. Also, there is no way to contact support in the app.waste of time. Ended up using Grab to place the same order with no issues.
09/16/20 - Slow and unable to locate area despite of GPS activation.
07/19/20 - When I install the App and open it. A strange message appears stating "Unknown error appeared. Please try again later." Due to this message I am unable to open the App and use the service. Plz resolve.
07/21/20 - EDIT 12.7.20: App still not working...is that just for Android 4 version???? EDIT 21.7.20: So, the app has indeed stopped working for Android 4 versions, hasn't it? Or maybe more specifically for some of this version's model type?
08/31/20 - This will be my last try.Have already forward messages to the support team & yet nothing can be done.The riders did not have enough petty cash to make an exchange.They should be aware that people will use Rm100 or Rm50 the least.They are so concern about the system set up that they just refuse to come back and make an effort to change the rest of the balance they owe to the customer.What a fuss & very disappointing service.
07/30/20 - What is the matter with this app? Online payment is such a hassle. Always giving errors. Which makes using vouchers a headache. Order doesn't go through and the voucher gets used up for an order we will never get. FIX THE BUGS PLEASE.
07/27/20 - It would literally be hard to create an app worse than this. No menu descriptions, no descriptions at all actually, no sorting, no idea what the heck happens when some restaurants show up on other people's app but not yours. Just plain terrible.
09/03/20 - I've been charge two times just because the app is laggy. I tried to find food panda helpline through the app and google but there was nothing. I dont recommend the app at all.
09/12/20 - Even if I correct my address several times in the app. Or turn on my gps/location, it is still registering in the wrong address. Not my fault if your delivery end up lost or not paid.
09/17/20 - This app does not work in my huwaei nova 7i cell phone, it does not find my current location.
09/27/20 - Unable to edit payment method. No option available in app
08/07/20 - One gcash payment not available. Two. Be extra careful using your debit credit cards for paying large amounts. If the restaurant messes up your order be prepared for a painstaking process of getting your money back. You'll have to email chat 5 or 6 agents just to identify what you're trying to do only to be told that refunds will be available in 30 TO 45 DAYS. YES. 30 TO 45 DAYS.
07/23/20 - Too many bugs in latest version, 80% has no pictures, sub menus not working correctly, issues with credit card payments. It went from an A+ app, to what the heck happened here level. Plz fix bugs these are really annoying.
08/14/20 - Please improve your UI design. Don't place the button "View your cart " and "Place order" on the same place. I just want to view my order but always will accidentally click the pace order!!!!! After this, I cannot cancel my order????Please improve the UI design is so weak😠😠😠
09/16/20 - Most of the vouchers are not applicable and the requirements are increased too much, worst app ...
09/16/20 - no rating for riders. no rating for customer service. most riders unable to locate my home even if it's based by google's coordinates. app does no tele with riders' locale - says 5 mins otw in app, takes 30 mins to reach. terrible service.
09/17/20 - Whenever I used discounted food the quantity of the product reduced and sometime its half of the actual so the discount feature is fake
08/02/20 - This app is not workimg for me. Whenever I try to open it, it says 'Unknown error occured'. I don't know why this keeps happening. I've unistalled and installed this app 3 times already.. Please fix this
08/14/20 - Delivery fee is too much. Very misleading as there are banners or captions saying free delivery but there wasn't - there is a delivery fee. I used to buy a lot before. Now, just once or not all.
08/30/20 - Having problem with vouchers that i purchased from rewards. They're not working. I already reached out to customer service by email and i just keep on getting passed on to different representatives leaving me with no resolution in the end. this is so disappointing
08/05/20 - Its terrible to many bugs they never update or fix the bug for 6 months already ,cant change my payment method ,oh wait i cant even place an order ,this app is rediculous uninstall and who ever will read this dont install this app ,you will just waste you MB and your time.
09/10/20 - You updated your system but it turned out there is no more store that can cater delivery services in our area, just a few but only for pick up. Funny thing is that our location is in Quezon City only. Grab updated their system and gave wide range of choices but your upgrade seems not an upgrade after all.
09/17/20 - I can't find mcdonald's everytime I search it!!! I keep on typing mcdo and nothing appers in the suggestions!!!! You keep on refferring foods I don't really want to eat!!! Worst app ever!!!
09/22/20 - kindly add confirm order for your app to be perfect alot of my friends accidentally places order and without a confirmation it directly places the order and can't be cancelled and it really is annoying how an app like this doesn't have the confirmation function
07/30/20 - Some drivers don't know how to use GPS and keep on asking for shortcuts and I don't know what to answer them since I just recently moved in, some are just clueless. Edited: Another complaint that I've filed. I used my debit card to pay my purchase, it charged me but the order wasn't placed. Until now I wasn't refunded. You may think that I should just use COD but I'm a medical frontliner in this pandemic, paying it online is more convenient and safer for both the driver and me.
08/26/20 - Impossible to set correct address. Location look up only which gives an adjacent street. Nowhere to type and store the correct, or even GPS coordinates. Only (flawed) lookup/search
08/09/20 - Your app is brocken af!!!! First time the delivery guy calls me cause I set only my street adress and no other details even thought if I go to my home adress it shows that that I set everything and now I order delivery and after nothing gets delivered I call your support and I'm told my order is pick up and not delivery!!!! When I tell your support guy that you have the worst app cause I order delivery not pick up he closed the call! Nice 10/10, never again you lost me as a customer!
08/11/20 - worst customer service ever, they'll put you on hold until you give up and hang up on them (chat/call) Support Tickets still pending for 4 months now, no one's resolving an issue. Apps Crashes as well all the time ughhh. Waste of your Time
08/26/20 - Always trouble with ordering. Tried to use coupon but app got error, so tried to reboot the app but then the coupon is lost without being used. Another instance is order lost without doing anything.
07/16/20 - Not much restaurant can choose when select delivery. Some restaurant previously can delivery but now no more. Only available for self pick-up, so not user friendly. If self pickup, why we not just go to desire restaurant and take out? I used this apps previously is because of delivery option. It was useless for me now and very inconvenient
08/05/20 - Just remove your search tab. Whenever I searched for a specific store which is available in your database or meal like donut. It always give me results na puro milktea and anything that im not looking for. Non sense. Im only able to order food from stores you recommend . This is nonsense. Tsk 😡😡😡 it's tiring to use.
09/25/20 - My Previous Experience with Foodpanda was good but after these new updates to their services and app everything gone down hill for them. For starter Everytime i order i always receive it late. When you want info about your order it shows your order is on time no agent is there to chat with you and because of the increased percentage it's asking from restaurants has made simple food more expensive. If you but it from foodpanda is more expensive then if you buy it directly from the vendor.
08/22/20 - I am unable to add my phone number. Everytime I enter the otp code to verify my number it says wrong. Its so irritating.. please try to fix this. Due to which I am unable to order my food!!
08/08/20 - I tried to log in using my email.. And fill in with my number phone.. It saying your number phone already registered and please log in.. I tried many times.. But i can't log in my acc.. Please fix this asap..
07/24/20 - Verification code is not working. Connected via FB and registered my mobile number. Error: "The code you have entered is incorrect".
09/25/20 - The challenge and rewards section is absolutely bogus.
09/07/20 - From incomplete orders, wrong food received, refund vouchers not working, to orders not arriving, this app NEEDS A HUGE IMPROVEMENT! It used to be good before the updates.
09/04/20 - I'm hungry. Yet the app always encounter an error when I submit my order and say to try again at a later time! That later time turned into a week! Tried reinstalling it and logging out of the account already.
09/07/20 - Payment method stops working. I tried 3 different credit cards and it's giving unknown error. I've been using foodpanda for more than a year, I guess it stops now.
09/25/20 - Food is in preparing stage for over 30mins and there's no way to provide a feedback or chat to get help. Stupidest app.
08/06/20 - Paypal and debit card stopped working. It always says error occured, please choose another payment method. Now I can only pay via Cash. And I dont like it. Specially because I prefer contactless delivery. Please fix this.
07/17/20 - Refund policies is so frustrated. They said 2-7 working days refund will be added in your Bank Account. But reality is 20-25 working days are going and still didn’t find any refund. It's very frustrating.
09/03/20 - Useless & disappointing. Covers very less area even after years of the start. Worse than any other food services in the city. The app UI also bad & not user friendly. I am uninstalling.
09/16/20 - The app never got my address correctly. it always redirect to another location. the pin isn't right either
09/15/20 - delivery and pickup price still the same, discount and voucher not applief properly
07/30/20 - Hello i cant reset my password when choosing forgot password. After i entered my email nothing happen, no reset password email sent from foodpanda. Can you fix that I'm always using this app since i change my phone already cannot log in because i forgot the password and making it worst the forgot password function in foodpanda is malfunction.
08/10/20 - The app is broken. I've reinstalled over and over, and tried putting in my address, and moving the point for delivery, but it says that I need to type a street address. But there's no place to do so.
08/26/20 - Don't download this app. Tried to order McDonald's but it wouldn't show me the same one I've ordered from before. Accidentally hit re-order and it wouldn't let me remove the items from my cart. Tried to contact support to add more items to the order and it was just bots telling me to place a new order as the first one can't be changed. Still couldn't place a new order because the same McDonald's that's preparing my re-order isn't being displayed in the app. Called helpline, number doesn't exist.
09/22/20 - Unknown error coming since a month i tried to call but no response yet again I have not received any solution
08/21/20 - Useless app. One can't find search easily. Whenever I search with restaurant name, I don't find it. After so many struggles, i gave my order using browser through food panda. A lot of things r required to improve
09/15/20 - this foodpanda sucks can't login by phone number!!!! everytime update but there's nothing new !!!!!
07/25/20 - Your app is really suck! I couldn't reach the rider when I need special request or something else! Try to improve your app like we can contact the rider via free-call within the app.
08/27/20 - Multiple occurances of payment not being processed (cash basis) resulting to not being able to place an order at all. You don't get a clearer explanation of the error. This is before and after the update. Such a disappointment
07/18/20 - Confusing address input... Like why do i have to input my street name/ number twice?! And also, i tried to email the devs regarding the issue but somehow, the support email given is useless..
07/30/20 - Extremely Unintuitive User Interface. This app has too many kinks and bugs. Its like they want you to use a different delivery method.
08/02/20 - First time using. Buggy payment interface/system, tried on visa amex mastercard all stuck at otp screen. Reboot phone, reinstall app, same. 2 legitimate vouchers become unusable. Wasted 30 minutes, Sad and Hungry.
09/09/20 - No manually sign up option, no option of sign up with Google, I lost my old account. Too much unprofessional app
09/21/20 - i can't confirm the changes in my address and it kept telling i can't leave the adress blank when i already filled it up
07/30/20 - Tooo many errors in latest update.. Sometimes it takes too much time to load page. It didnt give me suggestion if i find foods. Cant edit my orders. Cant see my past orders. In short review, it means too much errors and bugs. I use huawei mate 20 x.
07/31/20 - I would have given 0 stars if possible.. the app keeps on hanging and always throws error message while using credit card. Customer care is full of irresponsible people who never adress the actual issue.
07/18/20 - Buggy app! Displays that the delivery pushed through then suddenly notifies that my order is cancelled. Also Tried ordering food then suddenly prompts error message. Then upon closing and opening the app, order got repeated for 4 times. Buggy app! Fix this ASAP!
08/07/20 - New update refuses to show if you are using COD or credit card or any other payment methods. You also cannot cancel your order once you accidentally do so. Delivery promo is extremely misleading too.
08/30/20 - My card expired, I cannot update my card. During payment I cannot even swop to cash payment. The system also doesn't detect the payment is charged to a expired credit card.
08/15/20 - Can't add or change address. Current location points to wrong address. If manually added, it always says street number is required or cannot be blank.
07/28/20 - Overall is good... Just the app itself need improvement, too lag to use and it took almost 5 minutes to open the app.
09/06/20 - After the update, i can't even see the rider position. 5 minutes will be reach my place but it takes 15 minutes to reach. Rider going somewhere else to meet his friends or girlfriends? not good... i give only 1 star...
09/05/20 - This is the only food delivery app that gets worst with every update. Misleading delivery time, no customer service, poor FAQ and many many more. It is going to be just a matter of time befre the lose out to Grab or any other delivery providers out there.
09/13/20 - Don't ever link a credit card to the app. I've only ever ordered once and then several months later I had a phantom order (which I never placed). No way to cancel and the app was never opened on my phone. Very bizarre.
09/18/20 - Help center sucks. I complaint about a rider to the help center for him being rude and help center replied that since they are receive an overwhelming number of concerns, they are not able to address my concern. I have been using this app for a long time and when I have a legitimate concern, they did not even take an effort to answer. You just lost 1 customer today because I am uninstalling this app for good. Also, unlike Grab, they dont take their feedback system seriously.
09/17/20 - Not able to use, can't seem to detect that I'm in Singapore.
09/27/20 - Please fix your payment page stuck issue in mobile apps
08/28/20 - Be very careful with prices on this app. Up to twice as much for same meal from Grab or vendor website. Todays examples, Swensens have 2 x minitub for special on their site and Grab for 199baht. Panda is 'special' at 299baht. Also a quart tub is buy 1 get 1 free on Swensen and Grab. Not available on Panda so you pay twice the price.
08/07/20 - I can't veriffy my mobile number! Already got 8 code thru message but it's still said INCORRECT! What's wrong with this apps?????! FIX IT!
07/16/20 - Newest version of App has been weird for me. Shows unknow error while ordering and then orders as well but it doesn't go through. Tried everything but doesn't work.
07/31/20 - The photos of the food are often too small. If you accidentally put the wrong address, there is the option to change it BUT the driver still goes to the original address. Its very difficult to get refunds for things.
08/17/20 - They said they have sent an email to me as I forgot my password. I have tried resending the emails for more than 10 times. Nothing happened. Screw this app
08/03/20 - Changed my review to 1 star. Whats wrong with system? Takes maybe 1 year or more to complete a transaction? Whats wrong? Update but app become worse.
08/16/20 - UI/UX of the app is a total mess, loading icon constantly appearing while making payment, ended up unable to complete payment and voucher still got consumed. fix your trash UI/UX
09/22/20 - This app is great But I've sometimes the location issue and One imp thing I wanna say why the deliverers don't have the change? this creates so much fuss! they should've the change.This is ridiculous
07/27/20 - The address is very clear. Please teach your drivers to learn how to use the map and improve your app please!!! I waited 2 hours for a 10 minute drive from SM Aura to Ridgewood!!!!
07/28/20 - Can't even tap on anything. I kept getting a loading indicator. Let it on for five minutes, still can't tap on anything.
07/23/20 - Cannot locate setup payment method from main menu - even if u managed to setup a default method (with difficulty) you can't changed it to new card even when your old card expired. How do their shops expected to get pay?
09/18/20 - No option to cancel even just for a second after booking.
09/08/20 - The app is not operating on my device. I did it reinstall but still not working, instead it is giving an unknown error.
07/19/20 - Have just installed this app. This app couldn't get my location, despite another newly installed app took my location easily. Will uninstall it and reinstall it. Probably it will work.
07/26/20 - Used this app daily for a few months. Almost every order has some or other problem, from being cancelled to completely wrong orders. Customer service is a nightmare to deal with, feels like talking to a robot, a very rude robot. Not worth the effort will uninstall
08/09/20 - Update your mode of payment why there is only option payment with debit or credit card you guys already have that cash on delivery option but where it is now? Pls update that otherwise it will be no more useful then.
08/05/20 - Worse experience! If there is no food from the stall should notify. Order for 2 item but only arrive 1. If inform early then I could choose another stall or food. Now there is not enough food. Only inform after the food already arrived. Should have option to reject if the order is not complete. Worse apps. Now have to go for another order then add another delivery fee. Nice scam by the way. - 19July2020 Until today still no refund from foodpanda because of missing order. Such a fraud.
08/02/20 - Promos doesn't work. And at certain occasions, it tells you there are discounts that does not require promo code but it charges you full price. App is misleading and doesn't allow you to cancel order nor reach their customer service.
08/19/20 - I recommended everyone not to download this useless app. Most of the times orders are not properly packed and hot as we want to have in the restaurant. They will not listen to your complains regarding the order if it is not up to your mark. Its better you search on internet and order food from the restaurant directly. Almost every restaurant is providing the facility of home delivery. You will regret every time you order on food panda and nobody will listen and will never compensate you.
08/10/20 - I'm having trouble paying w/ Amex cards. It displays an error w/ code: 400 Plus, it should either show a confirmation dialog upon pressing the place order button or give users the ability to cancel order within, for say, 3 mins
09/05/20 - you help center is a useless... they will never give you needed information...and the always went blank in middle of chatting..you need to improve your system and your agents too... always tell wanna issue a voucher but i never even got one...for all my incomplete orders... this is so disappointing FP
08/28/20 - Stop advertising your app while we're using it. The pop up is so annoying and useless. We're already using your app, no need to advertise it in-app!
07/18/20 - Fix your address /rider problem. If i put my address I see no results if I put the highway I see all restaurants. The drivers claim they get paid per distance yet the app won't let me put my address which is very near the center of the city. It makes no sense
07/17/20 - If this can go deficit, that would be the best representation. Poor customer service, technical glitches that never got fixed with templated customer service responses. Subscribed to their PandaPro $9.90 programme, every month i will only receive 10 instead of 50 free deliveries as advertised. Having to go through the pain of flagging this to them from 11th order onwards and the CSO will give you nonsensical replies when it's a factual yes/no matter. Hopeless.
07/20/20 - Please INDICATE DATE OF DELIVERY IN THE EMAIL ans add option to custom label the addresses. In my case, i have saved different addresses for different people. I hope we can custom edit the label so we can add name instead of just home, office or other.
08/27/20 - Order through card is problematic, fix it asap. Tried for almost an hour, it wouldn't progress. Don't ignore this problem.
08/08/20 - Stupid application seriously I am trying since 2 hours ago and its showing error, error error again and again !!!!!! Not working with debt /credit card waooo????? Wasted time
09/05/20 - Worst app ever...i couldn't log in to my account cannot delete it....can't register my mobile number...won't receive the activation code n stuff. Don't know why even bother. ..
09/04/20 - 👎👎👎👎👎👎👎👎👎👎👎👎👎👎👎👎👎 Doesn't even deserve 1 star.. This app. charge my bank account! I placed an order and app. says error! This is always happening to me, not once but more! There refund process is so terrible, it takes a month! Some customer service, so rude! I plan to remove my payment method which is my bank account and they won't allow me to delete it, something went wrong try again later!
09/17/20 - Its not good.....self downloaded with alot of junky ads...
08/11/20 - It's not accepting the verification code sent to my phone number, like almost 10 times now.
07/28/20 - Review for food options not work all the time, it appears on notification but when I click it disappear and take me to the footpanda apps. Should have option for edit reviews. And training system for the restaurant owner and delivery assistant in a standard manner.
07/19/20 - I have a problem in signing up and in the main screen after current location it further doesn't proceeds .my last experience was much better then this one on new phone
08/06/20 - SO SLOW. ever since i moved from imperial manila to nearby malolos the app started taking almost 5 minutes just to load the home screen and it lags all the frickin time. fix this. also sucks that there's no longer a way to directly contact restaurants??? this is awfully inconvenient
09/21/20 - The description says it's free delivery but upon checkout there's a delivery charge.. 🙄 not accurate!!!!
07/29/20 - I'm a older user of food-panda app and appreciate their work but recently few days ago having a problem of detecting my current location after installing in my new mobile.Even tho I can't open my app.Kindly solve this problem.
09/24/20 - Missing food items, never received any form of refund after 1 month. Better off using other apps
08/22/20 - Ever since the last update, I am now unable to put special instruction for my orders on certain restos(like Mcdonalds) which is a hassle since I prefer my burger with no veggies in it.
09/10/20 - Suddenly can't use credit card to make payment keep showing payment failed. Not bank side problem cause i still able to make payment from local store,boost and shopee.
08/27/20 - Ang tagal mg loading ng bagong update. Cant view the update of my orders. All other apps are working just fine as well as our internet. Yung food panda app mismo may problema. May glitch pa minsan di gumagalaw yung time ng preparing or yung driver mismo sa app di updated.
08/06/20 - Living in Kuala Lumpur. Unable to use the app as it keep telling "seems like the service is not yet available in your country".
07/23/20 - I cant login or create account, "The access token provided is invalid" Apears on screen And i cant find any help in this regard. Developer sleeping
09/11/20 - Does not work if the street you are on is not in their database. How do you put it in their database? You put a street number which would also need to be in their database. So it just doesn't work.
09/13/20 - So many advertisements everywhere..... Can't enjoy a video on YouTube for your advertisements!!! If I need to to eat food, I know where to find it...!!! So annoying!!!!
09/21/20 - Unsatisfied with the service , wastage of money and no compensation on wrong orders
09/14/20 - Tried many times to apply the voucher given by my friend but didn't worked at all. Edit: now i can't add my debit card coz it keeps giving me the error.
09/19/20 - Alot of problems.. sometimes order failed due to payment.. but you get a notice saying the food vendor "got the order" but when u check help section.. the system cant retrieve ordr. After the delivery time lapse.. the ordr is cancelled.. if you are mking online bnking .. then once cancelled u get refunded based on bank policy.. in msia anythng until 14days. On top of that discounts on menus dont translate after you click to order, the discounts will revert...support team not helpful..Bad bad..
08/21/20 - Every week need to do update but when I open the app the app loading long time. Now days foodpanda app make angry 😡. Some more food also very expensive. Batter grab food it's best .
08/01/20 - Its really good...But The app system is not good...The bank Payment Method was not good...Actually i suffer a problem once a time i pay food bill to bank card but food delivery was cancel.. bUt the foodpanda was not back my money.... so its very bad...
09/25/20 - Past month i really loved your service but this month my card we always have to pay can you fix this problem because i'm tired already or i will sue this app and you also if you can't fix it sorry
09/12/20 - Update or upgrade your app, hindi lahat ng food establishment eh searchable, and my location on your app is not accurate. Make it like Booky, mas madali pang mag search ng mga kainan sa Booky kesa sa inyo (Grab Food, Lalafood and you Food panda).
09/19/20 - So far as I'm using Food Panda, it's been so useful and convenient to my daily cravings hehe. The riders are so nice and gentle. 😊 But as common we all have that one order that discouraged us. Still very great experience! ❤
09/25/20 - The app only shows not supported in my country. . Everyone around me is using the same app and why can't i?
09/19/20 - Free delivery indicated but when you checkout there's exist delivery charges.
08/11/20 - Pop-ups are very annoying, everytime you open the app you get these full screen pop-ups, and they add more pop-ups with each update
07/15/20 - Once updated, there's an unknown error. I frequently use this app for food delivery and this disappointment me. Please fix this.
09/28/20 - Stupid app.. Today i ordered 3 x, one cancelld by seller.. The other 2 order also cancelled bcoz pymnt transaction not complete, hanging somewhere after pymnt successfully made.. Once i get my refund will officially uninstall
07/23/20 - Deleted and reinstalled app, kept getting error: "Unknown error occurred. Try again later." App won't open. (Samsung Galaxy Note 10)
07/18/20 - Extremely unreliable app. It would show discount on frontpage but not apply it on checkout. It would apply different delivery than the one shown. It would not load pictures or load wrong pictures. Time estimates are very wrong. Restaurant specific vouchers don't work sometimes. Does not allow the user to cancel order when it's delayed.
08/16/20 - Shittiest app in terms of user interface and support. Why there is no chat option in App itself, at least learn from your competitors!
08/23/20 - Unable to use. It says "street cannot be empty." But it wont accept the street im entering. I choose the default but still says street empty.
09/03/20 - Before it was ok. But now its a pain in the a$$ to use. If theres a negative star my rating would be -5. Uninstall!!!
09/15/20 - New user here and trying to use the app. Filter and search provides unrelated result. Tried to search for "dunkin donut" under Shops, and all you get are "711" results
09/12/20 - There is always an issue with voucher that its maxed out and cannot use it on check out. Takes time for the order to go through you have to click multiple times. And customer service is horrible
08/09/20 - The app is no longer useful always "unknown error appeared". Tried to reinstall the app but still the same issue.
08/23/20 - This app has 1 major flaw: It will not check whether there r riders available. So customer will hv to wait 2-3 hrs until rider is available, which is a disaster. Pls rectify
07/29/20 - Already logged in. While checking out, system prompts me to insert mobile no. After I insert, system said "you already had an account, pls login". End up unable to place any order.
08/15/20 - Everything is good, the only problem is that it won't let me update my phone # in the app neither in your site.
08/02/20 - Log in using facebook need to inprove. Always automatic Login with wrong facebook and can't make change.Logout also useless because system default the facebook couldn't make change anymore
08/14/20 - Worst experience ever! I created an account because I received an invitation from a friend, and both of us would receive a voucher for future orders. After I placed the order, I selected the voucher and choose to pay cash on delivery. The total amount dodn't change and the voucher appeared to be used. They didn't want to replace the voucher. It was a very bad and regretful experience. I will NEVER use Foodpanda again!
07/17/20 - Bad review. Never check properly before asking users to update. After updated the apps, the apps exit and crash again and again.
09/14/20 - They have this "My Challenge" promo on the app. I was able to reach a certain amount of points, yet the voucher they gave me was expired. What a scam.
09/14/20 - Credit card payment not working. Always unknown error occurred. Crappy app
07/22/20 - App order does not cancel ۔.Your location locator is very bad when the person does not select, then the automatic gives any location so that the delivery boy who gives it to you, this rider, is a rogue. Riders comes and says that our location was given by us and we gave it wrong. Why could your app do this??? I do stuff for the last 1 year, I have never set a location till date, I always give my address and the rider gives me the contact number written above, but this is happening with me too
08/29/20 - Concept is good App has flows 1-No cancellation available even if u mistakenly placed the order. The button CAN I CANCEL MY ORDERis useless 2- No call center available Customer satisfaction is most important while this app fails that is why giving 1 star.
08/31/20 - Bad estimated delivery time. The moment the food was collected, estimated time of arrival was stuck at "Less then 5mins" for over 10mins plus the map showing delivery rider position could really use an upgrade.
07/30/20 - App is buggy.. Customer service is ridiculous. I logged my order 2 1/2 hours ago but the notification of the countdown timer loops in a circle (10 mins.. then 25 mins.. then 19mins.. then back to 23mins.) The delivery guy did not respond as well. When I chatted customer service I was replied with canned assurances and generic spiels. After a while my order got cancelled but agent Iqra H. said it's not cancelled and to still wait for the damn food. I"ll recommend this to my enemies.
08/25/20 - I already login to this app. When i wana order the food it asking me to enter my hp num. After enter the hp num, its asking me to login into the acct whereby i already login. Why lately is getting hard to order food? Pls look into it
07/18/20 - When I open the app I cant access the location the screen always shows try another location. And when im gonna tap the button it doesnt load any location area it freezes on the same screen arrrggg
07/16/20 - the app shows the correct address and map location. however, the delivery person is being pointed to an out of nowhere address that makes the delivery takes so long. PLEASE FIX THIS.
08/28/20 - App's UI/UX is so bad! Plus, it's hard to contact customer service. Please improve your app. There's a lot of bugs!
07/26/20 - Ridiculous app. Food order missing, customer service just left the conversation four times, food rider went missing. This app has done nothing but cause trouble. Disappointing
09/16/20 - So difficult to use. Ordered two dishes, and was notified after payment that one was out of stock, but they would proceed to send the remaining one with the same delivery fee. Tried to cancel but couldn't find the cancel button as it was my first time using the app. Messaged the rider to ask to cancel and the rider folks were really helpful. Restaurant's number was not listed on their info page on the app and the number on Google went unanswered. Ruined my day and will never use this app again.
09/10/20 - The app is losing its user friendliness! They cancel orders even after payment has been made. They don't even have the courtesy to inform me that they have cancelled the order, while I keep waiting for the goods or food. A rubbish app!
07/30/20 - Unable to place any order after latest update (July 30, 2020) due to unknown error says on the app
08/16/20 - Your latest version cannot update address, it says "Street cannot be empty" but there's no input field for "street".
07/19/20 - Location/address is always incorrect and uses old map..please update your software..when I put current location, the address is totally wrong and misleading
09/03/20 - Have seen too much ads about this app. Installed this only to give a 1 star review. Haven't even opened the app. Will uninstall immediately afterwards.
09/18/20 - This app sucks no. I am unable to remove orders from my cart. I have the images as proof. If only I can upload them here.
09/24/20 - Fix your app my dudes. Tired of having to uninstall every time I want to order. Deleting caches doesnt work anymore.
07/15/20 - Fail to make payment with cards everytime. Keep loading at the payment page. Only able to proceed with COD and internet banking.
08/20/20 - Just a question -- why is "God" changed to "***" when typing in the chat to riders? Hope you can answer, my recent order may be my last if I don't receive an explanation on this. I have screenshots. :)
08/11/20 - This app is crashed every week, my number and address is already registered, still says not registered...improve on app
08/18/20 - Disappointed! Can't see the other menu of some restaurant. All I can see is the name of the resto but not their menu. UPDATE: walang kwentang rate notification hnde naman lumalabas pag binuksan ang app. Wala naman lumalabas na rate. Tsaka wla yatang paki alam sa mga concern.
08/03/20 - Please fix your app it has connectivity issues and kindly bring back the options for restaurant phone number who ever suggested against is the most stupid person ever if you make money by app kindly spend a few on it otherwise good job of gathering so may venders
07/24/20 - Would give zero stars if I could. Shows payment failed every single time, started 2 months ago and never got fixed. Can't order food from a food app.
08/17/20 - Can someone please tell me how my phone no. Is registered but I can't order a single thing??!! It kept saying that the phone no. Is Already registered and that I should log in .... I log in and it ask for my phone no. It's a vicious cycle 😭😭
08/31/20 - Paid via credit card twice and was informed failed transactions twice, then suddenly both orders were processed, unable to contact merchants as no phone number provided in the app Worst app Grab is so much better Stopped using this app after being scammed like that
08/12/20 - The app has a lot of errors. When I order it says error. Please fix your app..
08/21/20 - Errors. Unable to retrieve the shop. The location search is not working.
07/30/20 - The customer service is completely useless, and half the time the menu is not even in English and there's no translation available.
07/28/20 - App isn't working for long for me. Whn I uninstall and reinstall it says "unknown error appeared. Please try again later" fix it please
08/08/20 - When pay using credit card, the panda logo going round and round (uploading) and did not stop... so useless at time like this
08/05/20 - Unknown error appeared. try again later.. always unreliable when it comes to special occassions.
08/31/20 - Should be 0 star. Payment with card always failed. Suddenly email received that my order is on the way. I would swear never use this app again.
09/22/20 - Apps has no response to my concerns and its hard to navigate
07/17/20 - My order got duplicated even though i only clicked it once. I will not be able to notice it if the customer service hadn't called me, however, i feel that it was too late since i tried cancelling it and the app says that i can't. Uggh. Just when i am saving up my money. This updated version is definitely not an upgrade. *update Kudos to the delivery guy who informed the customer service of a possible double order therefore i was contacted by an agent and was able to fixed the order.
08/24/20 - App doesnt seem to support single account usage across different countries. Support agents are hopeless and poorly trained.
08/03/20 - They always say that the refund is on process and I have been waiting for too long and all they did is to wait and wait. They tried to rectify the problem and the results is negative they always told me to come back again 😠😠😠
09/28/20 - Apps have problem, changing location error.
08/27/20 - Its a hell of difficult app to use. Orders delivered even after being cancelled. Help section guides to add special instructions but I can't find it while placing my order.
09/04/20 - What happen to the app when i always try to launch it, it soon crashes. The heck is happening? Please fix this
09/14/20 - Pathetic.Buggy app. Full of errors. The team is oblivious, and unhinged about customer care. I'd give a negative rating if there was an option
09/25/20 - They don't accept international cards. I have a visa debit card from north america and it's not allowing me to pay.
09/24/20 - Giving you different prices (promo that does not apply when you hit check out)!!!
07/24/20 - Keeps saying unknow error occured when ordering. Sometimes order is successful but most of the time its not. Very unreliable app. You will be exhausted by this app. Do not download.
07/30/20 - Needs improvement in order tracking . Very bad delivery rider tracking.. Delivery time Not realistic Not accurate.. Timings are not accurate and very bad animations.
07/14/20 - it doesn't keep the time progress. it remained to "less than 5 minutes" for more than 1 hour
09/08/20 - I wont give this app even one star everytime i open this app, it says unknown error appreared , please try again later.
09/15/20 - Not giving refund. It was a good app and service. Lately, been getting incorrect orders and not getting refunds!
09/17/20 - I've been using food panda eversince but most of the time I have difficulties in placing an order. Always saying can't process order due to an error which is kinda frustrating.
09/27/20 - This app is a waste of space and time... being in areas like Mardan and Wah Cantt. yet not even finding any restaurant to order from let alone varieties can only mean one thing... the lack of service from the app company to secure good deals with retailers to provide services for its customers... if you can't manage it don't waste our time... As for it looking good visually really isn't a priority for me... if the app isn't doing what the developers are advertising then the app is useless.
07/18/20 - App is not working "Unknown error appeared. Please try again later."
09/26/20 - Not all nearby restuarants are showing, application freeze sometimes.
07/19/20 - I did my first simple search, the apps never match anything. I searched again for pizza, 250+ results came up, but only 4 resto selling pizza, what a dumb app.
07/17/20 - Come on, your latest updates causes dissappearance of Online Banking (FPX) method on Android. Please fix this ASAP!
07/21/20 - Not working since last two months and it keeps giving error when i place order. I even emailed but my problem was not solved.
08/01/20 - On Android 10 (Pixel Experience) it is a literal hell. Crashes at least 2 times while trying to order. Unusable.
07/30/20 - After the recent update app is not usable anymore. It literally shows exception errors on the bottom when I try to place orders. Fix it devs
09/07/20 - Terrible service. No customer service. No complaint hotline. Customer chat is always offline. Email complaint is always being ignored. Worst service ever. Pls dont use and pls use other apps
09/22/20 - REFUND Process is such a headache. It takes forever before I can get my almost 700pesos refund. Like, why do you instantly debit your customer after booking, without even making sure that the items ordered were received? Unlike Grab, they debit the customer after the delivery, not upon booking. Do you have plan to improve this part???
09/06/20 - The app freezes at checkout. Doesnt apply voucher then you have to wait 15 mins to order again. They lie about delivery time . Say the restaurant is prepaping your food and your order is on time when its actually not the restaurant is not even preparing the food.
08/17/20 - My review somehow vanished. But this app is unusable. It's not allowing me to remove the unavailable item in my order because a prompt keeps popping up.
08/29/20 - Phone verification not working properly, I updated my number and it's still trying to send the code to old one. Can't even order. Uninstalled and don't bother with this, use Deliveroo instead
08/11/20 - Gps not working, search doesn't work. had my order picked out but due to the failing gps and poor design the restaurant close in 30+ minutes it takes to place an order! lost a customer... ill delete this app and order direct from the restaurant from now on. thanks for nothing but a headache.
07/24/20 - No proper rating system immediately after getting food. No chance to cancel order if any mistakes even if the order was submitted just a minute ago. Difficult to navigate the app. Confusing ordering procedure. No confirmation from restaurant after receiving order. Terrible!
07/20/20 - after the recent update 7/15/20, everytime i place an order, theres an error appears and, it gets cancelled the last minute. error 400
08/23/20 - it used to be good, but now they are ignoring the emails, and have huge trouble with refunds and customer services.
08/31/20 - I was about to check out order but it won't let me since there is an unknown error. I did not get to place my order but I was charged with the service charge! Please fix this issue and give me back my money that you charged.
08/05/20 - I'm little not satisfy because with couldn't add on or write down any options very difficult and also why every time the timing they show first is different then Making late and late
08/25/20 - Poor application needs improvement on a lot of things. Too many to mention
08/11/20 - Please fix the problem of not be able to put any instructions on food for some shop. For example, coffee, I cannot order with low sugar level or how dark the coffee is.
07/22/20 - Discusting app when i add the address giving the same error "street cannot be empty" and there is no streer option and not adding the address bad app Not a good app
08/01/20 - Tried to update my phone number but the app just wouldn't take it! Tried to find a way to contact foodpanda, but they don't have any option in the app to do that! Also tried to visit their site there is no option there either!
08/15/20 - Everything is good but why does this app ask for updates every second day? Its taking over my storage day by day, its so irritating.
08/09/20 - Not working GPS, service - zero, no phone numbers for support.. Wouldn't recommend that app.
08/16/20 - App’s sending an OTP once you use it shows incorrect even though thats the same thing this sent. This is crazy. Useless.
08/21/20 - Today i place an order for a subway sandwich. 1 hour later it still show "preparing food". There is no way i can contact foodpanda from the app, dont even have live chat to support customer facing problem. Now my order is still stuck.. Very lousy app.
08/23/20 - Can't update my addresses, can't key in information. Very inconvenient!
07/31/20 - I just updated the app. And it's not working! It only shows this page saying "There is something wrong".
07/17/20 - Updated version isn't working on my phone. It is crushing. Previous version was OK.
09/04/20 - it keeps saying 'the no is already in use' everytime we try to place an order.
09/22/20 - Cannot remove card, need to go through website
09/26/20 - Stupid app. Why do I need to log in my FB to place an order??? Troublesome.
08/23/20 - Unable to proceed with the delivery address setup. It keeps saying street should not be empty but no field for Street
08/06/20 - Why app keeps telling me "It seems your country is not supperted" with my new phone(Redmi K30 Pro)??? It was all good with my old one.
07/26/20 - After update, Menu blank pages, free delivery page hang. Please fix. Still the same
08/07/20 - Ask to login.already so many time login,still same.add on phone number,always say something went wrong,but already log in.i don't understand
08/24/20 - Its so hard to reach out to their customer service. I advice not to use cards or online payment and just opt to cash on delivery instead. Their support sucks. No phone number or live chat support, just email where you'll start and end the process on the step 1, since different people handles your reply, they keep on asking about what happened and you'll explain over and over and over again. No resolution AT ALL! They can easily take out money from the card but end up chasing for refund, worst!
08/05/20 - Not able to open the app after update A message appears on the screen for error and it opt for exit !!!!
08/25/20 - Latest update no FPX gateway.. so bad. we not need tu accpt payment using card b'coz it very danger for data privacy. we need fpx payment gateway back.
07/15/20 - The app doesn't install into my phone from 2 days. 2 days ago it shown unknown error occued. After that it is not working.
08/19/20 - It keeps on crashing. It doesnt open. Installed it many times but the same issue
08/12/20 - every morning you app doesn't works, so much bugs.. errors everywhere, updated it, still the same.
08/01/20 - Bad service!! Uninstall this app later. Because my order got cancelled 2 times and never got my money back. They said will refund but they don't till this day!! Not even gonna give 1 star for this anymore. Used to like it. But now hate it!!
09/05/20 - I ordered food but twice got cancelled from this particular fast food restaurant . First time user voucher cannot be used again after the first cancellation. Damn frustrating! They supposed to rectify but it wasn't resolved.
09/13/20 - Their system has technical glitch when paying thru debit card (charge you double!) and I guess what? They will pass on the charges to you!
09/15/20 - Too many missing food items and incorrect orders
09/20/20 - Wont let me order it was working fine before but now everytime i check out it just says error occured
08/15/20 - Some restaurants are not in the app even if I turn on My GPS/location. My friend has downloaded this also and it's okay, but mine is limited. I'm so dissapointed.
09/13/20 - The update seriously need a notification on the notification bar about the progress of the order, and even when the rider have arrived, it still mention less than 5 minutes. Edit again: there's no refund when the food that i ordered isn't available
08/03/20 - Hate it so much. Please improve the app First time I order using the app it is OK. Then after some time, the food get slower and slower . I don't know where the problem is. Then, now I have to wait almost 2 hours to get my deliver.
08/17/20 - why you add a service of "contact your rider" if they never respond. must add some feedback features so that you can make it more better
07/23/20 - Very hassle to use. Doesnt work properly. The search engine is garbage
08/14/20 - This app sucks! For the 3 times I've used this my order would always indicate it's delivered when I wasn't contacted by any means at all. Their chat support didn't actually help. They're just there to pacify their irate customers on the issues and they really won't do anything. Such a bad installation!
09/21/20 - Always asking for updates every time i open the app!
09/24/20 - I can't open it, I just downloaded it and it says "unknown error."
08/22/20 - Keep your Service offer as Ads. You mention any kinds of deliveable area can provide within max 60 min. I was suffered in 70 mins plus.
08/22/20 - Please fix the payment by credit card problem. Always loading cant even key in the OTP.
09/21/20 - I just hate it... I forgot my password and i pressed the forgot password and they said they would send me a link but literally they send nothing.
07/21/20 - Terrible. Cant see the rider live gps. Like stuck only. And more than 10 minute still showing 5minutes.
08/20/20 - Frequently unable to submit order, don't know why... Please help to fix. Thanks.
09/23/20 - After update cash on delivery option not appearing
08/31/20 - I just installed the app, and now I am uninstalling again, because: 1) Advertised free delivery is not true. Free delivery when min order is $15, I ordered $17 but still has delivery fee added. 2) Most infuriating is they cancelled order 30 mins after it was placed. Why can't you determine if the items are not available, and cancel earlier?? I'm sticking to Grabfood
07/29/20 - The address input section is confusing. Result in unnecessary problem for the delivery.
09/08/20 - Why oh why ? I ordered a deal a day ago from optp phase 3 , but now when i reorder it dosent show . The deal shows on all other branchs when i try to order from there it says you are too away . This is horrible , if this is fixed i,ll change my review
09/12/20 - The OTP took forever to load.unable to use debit card recommend using grab instead of this
09/26/20 - Allow us rate every transaction that we placed on the app. Please also include the name of the rider for reference just in case there is a rude rider.
09/14/20 - so many time i clear chache and uninstall than install still dont have an option "cash on delivery" as food panda says
07/15/20 - Order always auto cancel, bad program as it always keep changing on languages, difficult to claim, backend/programmer should keep improve and work harder to develop
08/08/20 - One of the worst app I have seen, more than one hour to deliver the food by estimated time was 20 mins and app keep on increasing for more than 3 times... When I try to cancel, its not allowing to cancel and I don't know where to find this customer care number, worst customer service ever... I have eat that food after 1hour 15 mins
08/30/20 - Useful apps.. But need to improve more.. Cause last 2days.. I was looking for lunch and accidentally add order to cart.. When i view my cart to cancel by clicking the ➖, it suddenly place my order and i cant even cancel my order.. So bad..
07/21/20 - Worst experience, got registered with my number, but at order time, asking for a code, received a code and it was not working, contact support team in email and after 2 emails, didn't get any support call. Pathetic service and experience. Waste my lot of time and got nothing in response.
08/19/20 - App is getting crushed all the time when search for restrurants. Need to solve this bugs
07/20/20 - It was good but then you kept pestering me about updating, the app worked significantly slower after the update. Gonna uninstall this now.
09/06/20 - Need improve the credit card payment......stuck at loading page and last showed failed paid but actual success payment,pickup only pay by online,pls add cash payment
09/04/20 - How do i disable the auto translate? Its annoying when it auto translate my text to the rider. It wasn't like that before 😒😒
09/03/20 - Dont have option to talk to the riders. Very poor app, need to improve.
09/20/20 - Bad experience on my first-time order. Paid for an item we didn't receive. You need to work on your app's interface. The driver said the pin was wrong even if no pin was moved. The address to deliver the item to was manually placed. No live customer service person to be reached.
09/24/20 - Apnader shob e bhalo.. Kintu ei baler shob jaygay advertising ta bhallagena.. Shob jaygay khali ad.. Areh beta.. Ekta jinish shantite dekhte parina.. 50bar ad ditesen
07/14/20 - There is a location problem. The location I give to the app is not the same on the dilevery boy's mobile. PLEASE fix this problem
08/27/20 - The app will consume any voucher even if the online transaction failed. My voucher was consumed when I tried paying using my debit card that didn't have enough balance and the payment filed.
08/16/20 - Managed to update today after a few days of "waiting for loading" prompts.
08/07/20 - The app has a bug right now. Past orders are showing up. And present orders can't be seen on the main page of the app.
07/21/20 - Items in the some of the shops won't load or the page will appear blank, I've re-downloaded the app but still facing this issue
08/13/20 - 2nd time in a week have problem with fp.. 1st item missing.. 2nd i didnt get any food but the status is delivered.... this is the last time i used this apps
09/09/20 - Used to be good but now the prices are ridiculous. Besides the current situation the need to increase minimum order and delivery fee is ridiculous . Take 7-11 for example minimum order and delivery fee used to be $4 and $1.49 respectively but now it increased to $8 and $3.99 respectively . While on the other side ,Grab they did increase their prices too but it is still reasonable
08/10/20 - uninstall no room for error when ordering.. customer service will tell ur on ur own no options no solution.. make sure u see and confirm if it's under delivery or pick up.
08/04/20 - New updates is to useless, i want to pay my food by onlinee banking but it took to long to pay. please fix it.
08/29/20 - Not working, date August 29.. I can't login. It is only showning Location activity.
08/07/20 - Useless app, I just turn to see the PAC code and came back to the app. Then my promotion voucher gone already. What the hack is this? 😡😡😡
08/02/20 - Bad UX design. Search for vendor is futile even though one had ordered before. This app does not allow flexibility of reordering from same stall and for different ingredient. Repeated order only for exact food. Can't search for vendors or stalls. Useless for a food app if it can't even search.
07/30/20 - The search bar makes it almost impossible to find shops that I am looking for. I can type in the name of the shop but I still have to scroll through so many wrong choices
09/06/20 - App keep display error for either voucher or while ordering. Making user have to wait for a long time before they can order.... Pls fix the issue
09/12/20 - No options for cancelation of order and we could no longer add an extra order once checked out. It's inconvenient to use. It would be great if we could talk directly to the delivery person like with other food delivery services instead of chatting with the your CS.
08/26/20 - Keep ask me verified your phone number. When key in phone number, ask me to login as the number is registered. Problem is I have already login.
08/26/20 - Whenever I'd put my address, all restaurants are being tagged as temporarily unavailable.
07/30/20 - Since I cant order from your app due to that prompt street cannot be empty without any field for street to fill up. Hope we can give negative star. But it cannot be empty too.
08/16/20 - The server is always down not only that, it became overpriced than before. The other apps had the same prices with their items before but in foodpanda they're just ripping you off
09/15/20 - Worse to see many restaurants have written off on caption but nothing off inside why it is so???😬
07/13/20 - Cannot proceed to payment even already update the apps. I like the apps before updating everything.
08/26/20 - This stupid app always timeout , when paying using credit card . But works perfectly when using cash.
08/31/20 - live chat button missing, website showing live chat option bt bring to the email reply. My order stuck at less than 5minutes for long time
09/27/20 - This app sucks like it's the 3rd time I ordered something and it was showing that my food will be delivered in 13 minutes but from 1.5 hours it is stuck on preparing food and 13 minutes and then we can not chat with the help center and can't even cancel
09/16/20 - Customer service/after sales support not helpful. Hard to report issues or get refunds. Hard to set own delivery address pin. Menu of some establishments have missing items or inaccurate. Don't bother trying it.
07/22/20 - App is not working after update. unexpected error occurred. tell me the solution plz. It's so disappointed
08/17/20 - After the recent update the app is now disaster. I update it today and Now I can not able to order anything. Anything means Nothing. They show me error whenever i want to place order. That is disgasting
07/27/20 - Search function is ridiculously garbage. Too long to find what i am looking for.
07/25/20 - After I downloaded the app, it wont open. It says "Unknown error appeared". What a waste of time 🤦
07/31/20 - Charged me twice and haven't credited me back. Sent dozens of emails and spend a lot of energy on this now. NEVER enter your card details in this app. They will scam you
08/10/20 - This app is buggy and the worst customer service. Customer service need to be more resourceful in handling the refund. Not just giving stupid general answer why you cant refund the money.
08/05/20 - Can't find my address in the map, you should add an additional tab where we can type our exact address.
09/08/20 - Need to fix delivery address and pinned. Cant add my own address nor can set the pinned with right address
09/18/20 - It would be great if restaurants had separate food packages for one or two people, so many orders would be placed. It is very important to roll out these small packages. People cannot always order more, if one order is too much for one person.
09/26/20 - My phone has been misused, asking customer service, will only give a bureaucratic answer, unable to solve the problem, there is no sincerity to solve the problem
07/15/20 - Can't order because the phone number verification doesn't even work. Always get a "phone number is invalid" error even though my bumber is accurate and active.
08/16/20 - There is no way to edit your address manually and the google maps pin shows an inaccurate address
07/18/20 - How they handleling the server like stupidly... As after login everything still its ask to login again... Waste of time
08/31/20 - Your app hasnt been working for a day now. It doesnt work on chrome either.......
09/08/20 - Every time i open app in my huawei P7 , It says,,Unknown error appeared.please try again later.
08/11/20 - im stuck at 19.71 and one last piece of puzzle. im playing it almost the whole and still im stuck at it.
08/31/20 - This app doesn't even work and it always says unknown error occurred That's why only one star
09/02/20 - cannot detect location, not supported country. annoying. cannot log in.
09/20/20 - Shameless.. showing one price at menu..when coming to play. Price inflated crazily. Stealing. A company with little to no shame at all. Shiish .. Disgusting
09/28/20 - Bad experiences yes this is the 3rd time, i keep coming back 🙄 ..... have actually uninstalled the app. Dont update close restaurants, time keep going up, riders dont response. Not worth it find another app
08/04/20 - After update cannot pre order food.. always show restaurant closed. Clear cache also cannot.. restart phone also cannot.
08/12/20 - I don't know whenever i order something its says unknown error occured ..please fix this bug and secondly i love the service of foodpanda but this thing is so annoying 🙄 Again after few days , I'm here for the edition of mys review but the problem is same as before and the voucher which was given by food panda at the time of order says you're voucher is already maxed ..wao and i didn't use it once ..this is so disappointing @FOODPANDA 😐
08/29/20 - no option on how to recover an account using my mobile number. all they have to so is just send me an SMS.
07/30/20 - Will never use this app again. Drivers are never responsive and customer service is zero to none. Took more than 2 hours for a 30 minute delivery? And its already happened twice in a week. Ridiculous. Customer service didnt offer reparations either. Incredibly unhelpful all around. Would not reccomend.
09/11/20 - Why does it takes sooo long to load?? This is frustrating!!
07/30/20 - App isnt working anymore since latest update. Something went wrong error continuously
08/20/20 - it doesn't deliver in our area (panipuan city of san Fernando, Pampanga 2000) i'll just use mangan.ph it's much better than this one which only chooses locations that are familiar.. so disappointed.. deleting this app as soon as possible... ugh
09/07/20 - Trying to reset the password from a month. Contacted support everywhere with zero help. Pathetic customer services
08/10/20 - I gave it 5 Stars before but after the update, i can no longer place an order, so I'm taking it back. Same address, same restaurants i'm ordering from before, not working.
07/22/20 - Immature app, too many buggy. Plus poor customer service. Only used this because of free delivery promotion.
08/27/20 - Doesn't work if you have a VPN. Constant popups and garbage advertisements in the app. Cheaper than deliveroo, so that's a plus.
08/07/20 - The company and apps is dishonest. This is the worst service I encountered in my life. . The app is to cheat your voucher as others do encounter same issues. So I wrote to the company after 20 over days and they never reply . I gave up and not to use them anymore . They just gave empty promises and never value customers.
09/09/20 - How come I got "please enter a valid email address"! You need to improve your website or else you have no business being a delivery service.
09/19/20 - Please put extra button for cust to give feedback! How u want to improve without any feedback! Want to give feedback for the restaurant also cannot.
09/22/20 - Terrible app, no driver info for customer to verify and driver cant contact customer.
09/27/20 - Apps useless. No delivery person details such as phone contact and details. Delivery owes not accurate keep delaying. Not user friendly at all
08/15/20 - Why do you auto-correct texts in chat? Happens just after sending a text and kept no option to delete! Makes complications for delivery person!
09/21/20 - Previously I don't have any issue with food panda. Since latest update, there is a lot of issue. I try to order kfc, they charge my cc twice and I have double meal for dinner. They also not react to complaint, I order sup ekor, but the restaurant send wrong food. There is no respond at all. So I decide to remove food panda.
07/24/20 - This app is hackable, happened to me today somebody made background purchase using credit cards from this app. I had to cancel all my credit card and dispute the transaction
08/24/20 - When i tsp it says "unknown error appeared" ...i used this app before but suddenly this issue occured
07/27/20 - The refund process was very tedious and they did not even compensate the right amount of money.
07/25/20 - Not working in my cellphone . Every time I start using this app, its automatically shuts down
08/18/20 - Worst app only showing two restaurants and one is closed search is not working. Deleting
08/31/20 - I wanted to see more details about the food but the app just adds it to my cart upon clicking it and there's no option to cancel. Just give us an option to cancel the order within a 10 second widow. Even just an order confirmation pop up would help.
09/02/20 - Cant delete my old visa card, its set to default and expired...
09/11/20 - My order is marked delivered but I haven't received anything at all. I'm so disappointed. Also, I can't find my past transactions details so I'm not able to call the rider to ask where is my order. Never gonna use this app again.
08/20/20 - Getting from average to worst, their customer service is bad-cut off from chat. Their in apps menus are terrible, showing items that are not available. Not issuing food panda points when there should be. Not issuing vouchers after exchange. Ghosted. Unable to contact their team after they promise to fix the issue. Their app is unable to commit to pre bookings. Cancelation without informing. Refunds that either take too long or never refund all together.
07/23/20 - It is clearly that this app or service is not up to par as Grab. First time user and 2 orders is unpleasant experience. One was cancelled with out no proper reason and there no notification only after 1 hour. Will not use this app again.
09/04/20 - This app is good but need to provide more vouchers.....orher app provide more vouchers than this app...only for that , I dont like very well
09/14/20 - You should work on your app. So frustrating to use. Couldn't find restaurant after searching by name. So disappointing!
09/19/20 - Make sure we customer can chat or talk with riders. Just like grab can chat while wait to give proper exact thing as required. Very hard to communicate those riders. Or tell to your riders to communicate every customer once food order and in 1 call talk also about delivery. Not all delivery home is easily can access. Some house are guard control.
09/16/20 - Why did u remove the options to pay by online banking?! Why!
09/25/20 - Food panda remove the live chat support In The app, if we not in the middle of process of order we unable to get in touch with the live chat agent.
09/26/20 - Bad services management. Order 3 times... 3 times cancelled and no function for lodge a complaint. I will uninstall.
08/10/20 - Full of full-screen popup adds. Unreliable: ended up after 1h30m with a cancelled order "cause they couldnt find someone to deliver". Their whole business is to deliver ordered food and cant / wont check if they can before taking an order. If you like to gamble if you get food or not then this is the app for you. And because they are that good they bought out the local competition (hipmenu) so they have monopoly as they definitely cant' compete on service, reliability, customer care, etc.
08/26/20 - Always need to update. Just updated last week. This week need to update again
07/15/20 - Not happy with this app. I was searching for a restaurant name Boxer (boxer is on foodpanda I ordered for it) and it was showing every restaurants except this.
08/10/20 - It shows "an error" exit or retry...alrdy uninstall n install again..still can not use this apps...pls help
08/16/20 - Accidentally press place order while I'm still placing my orders and there was no cancel options or change order.. and the contact rider option don't show up when it's already to late to change your order or add an order..... And the customer service is usedless just 2 second when after I accidentally press place order I contacted the costumer service and they said they can't change or add items on my order... So poor customer service....
09/04/20 - Can't change or add items to order. Zero professionalism. Zero progress
09/23/20 - Missing item but not refunded. Will use Grabfood from now.
07/20/20 - I love this app. But after I downloaded the updates I can't order now 😭. Everything the app is temporarily unavailable. I can't order anything now.
07/29/20 - Stupid apps. After reinstall,cant login back using phone number. Now i cant order anything. Genius.
07/19/20 - Only shows one resturant on the app... Also keeps sending software updates every few days.
08/11/20 - Currently experiencing multiple payment error I retried many times but it still doesn't work
08/29/20 - How can you allow unverified mail to be logged into this app? I can't even log into my account anymore all thanks to error I did whilst typing my email address and you can't even change that email
07/19/20 - This very nice app was working just fine until this new version/update, now it does'nt opens. COOKING BY MYSELF NOW!!!!
08/26/20 - Really bad after update. Free delivery and discounts doesn't work!!!!
09/18/20 - Most Expensive and Extra Charges app
08/23/20 - The voucher badge points promo is BOGUS. Recently, my orders didn't count under "Badge Points" promo. I was disappointed when they didn't even bother to respond to my concerns.
07/28/20 - Everytime i put my exact address, it will change. Fix thos problem first.
07/15/20 - so many updates, yet my online payment still declined and didn't get solve🤷‍♂️excellent work
07/17/20 - This is so stupid,in resent update they decided to remove the cash on delevery i dont think they should do this because there are people that dont have debit card.Because of this i am going to delete this app
07/30/20 - Always hang during payment stage and caused double payment issue and can't get refund as was informed the food was prepared!!!
08/15/20 - Apps can't detect my location and I can't choose manually, it says error when I drop the pin in the map
09/02/20 - Absolute ridiculous app. I was unable to order food for party. I'm never going to use it again
09/13/20 - This app is not working in our area. Why are u showing us ads this app all time.
07/14/20 - After i updated the app an error occured. (Unknown error appeared . please try again later)
07/23/20 - I am unable to make the payment!!! It's been 15 mins straight since I have entered my card details and it just shows loading and loading and loading. How am I supposed to order food???
07/25/20 - I have a refund request that has been ongoing since June 30 and I'm always getting the same generic response. Just give me back my money.
08/07/20 - In-accurate gps locator. Many bugs. And application not good
09/03/20 - Cannot press cash on delivery..keep come out payment failed! Please try again!
08/09/20 - For few days app not working in Sukkur Sindh, when open app internet connection lost, plz rectify it.
08/17/20 - I CAN'T MAKE A PURCHASE BECAUSE THIS STUPID APP KEEPS SAYING MY PHONE NUMBER IS ALREADY REGISTERED... THERE SHOULD BE A WAY TO RECOVER MY ACCOUNT LINKED TO THAT NUMBER. OR AT THE VERY LEAST ALLOW CHECKOUTS WITHOUT NEEDING AN ACCOUNT. THERE'S "NO CONTACT" SUPPORT OPTION WITHIN THE APP EITHER. WORST EXPERIENCE EVER!!!!
07/18/20 - This sometime cause the difficulty to choose the money method... option give to us choose the card debit or credit and it is soo bad .
09/16/20 - The amount that actually happens is that the mount does not show more than it takes
07/18/20 - Used the option to order ahead - - - DO NOT USE THIS OPTION. Ordered cake from Tazza 2 days ago to be delivered today. I was even amazed that they had this option bcz it was convenient knowing everybody is going to be busy today. Scheduled delivery at 3pm, checked my order at 1pm, and viola, order cancelled because apparently they do not have the cake i ordered. So, what is the use of this option?????? Seriously?
08/07/20 - Every time msg received from coverage area issue. I live in Karachi
08/06/20 - Update few times, but everytime hang and stuck at 98%.
08/11/20 - Very poor security esp the acct using credit card. They allow any credit card without validating that the card belongs to the owner.
07/27/20 - Map in delivery is not working, it doesnt show where driver is. After my order gets cancelled for 'technical difficulties', the voucher for new users doesnt work anymore
09/03/20 - delivery time is always changing and not accurate.doesnt have 'note to restaurants'.those vouchers are always not usable,it sucks!
09/12/20 - Gps garbage.. Please upgrade your apps.. Cannot pin point my location.. When i search it show not my home but another place.. Rubbish
09/12/20 - I dont know wht is the problem with the log in status...orng dh log in dye kata kene log in balik..hey man..buat apps tu elok ii lah ked...buat orng marah je keje.
09/21/20 - Not working on my Location Worst Service fix this issue please why would I have to pay if I had to go to take it myself not working at my location fox and I'll Raise my ratings
07/27/20 - Not Reliable The app doesn't work properly in Pakistan.Train the Riders.Riders was to late.
07/24/20 - Okay,I took a new mobile and made a new account,deleted my previous one and now the food panda is saying that I cannot sign in bcz my number is registered with another account...the heck ! Unadvanced systems!!!
07/20/20 - Cheap service i am waiting since last 25 minutes and app displaying less than 5 minutes, this is total fraud
08/14/20 - Was good before. Cant pay from card. All the times give 404 error
09/21/20 - Doesn't work after I migrated to Android.
08/10/20 - Its hard to order since the upgrade. Always error in payment. Please fix
07/16/20 - Recent update shows error everytime I tried to open the app.
07/19/20 - In our location stores arent showing though we are on the same city. So sad I always buy at foodpanda.. now because GPS doesnt cater a new subdivision, then probably I'll look for an alternative app who can deliver and support our location.
08/07/20 - Often hangs. Inconvenient. No more cash payment option.
09/15/20 - I still didnt see my referral cach back.. i already had like 10 or more referrals that are new with food panda.. the app just say now u have this and that amount but i cant find them in the app
08/26/20 - Need many improvements in app You can't cancel your order even your order were too late No appropriate way to communicate with riders or the restaurant's owners No support for user profile update And lots more
08/14/20 - When i log out my foodpanda account and i want to log in my foodpanda account it says wrong password or username but all i see is ok no wrong password and when i want to make new acc it say wrong password too
08/24/20 - It's a good app but not for me cause it's soo irritating me when I search something it's not responded me
09/10/20 - NextGenApiTotalAmountMismatch exception. Disable contactless delivery on pickup.
08/14/20 - always a loading panda face even update to the newes ver. at cc varification step that make me not able to key the code for payment
09/04/20 - Costumer service is bullsh*t keeps copy pasting me on emails and no live chat. My debit card was used and food panda woudnt help me.
09/05/20 - Good but there are some problems in it... I am sure they will be able to fix it .....😊😊😊
09/19/20 - For god sake, please stop advertising . this is getting too much .
09/25/20 - I am facing log in problem still 3 months . When IAM inter my phone number and submit my order.... Your number is already registered...
08/15/20 - Very bad issue on payment , payment error on xiaomi mi 8 phone android 10 miui 11 , after key in tac code , foodpanda apps error
07/25/20 - Worst app. When I try to place order a message appears "unknown error".
08/13/20 - An unexpected problem has crashed now. Foodpanda has no network from the main office. Cause my wifi connection is enough strong and this problem is disturbing me for at least 1 week
08/16/20 - It's a good service but here in Jhang after initial launch they have increased the food prices insanely. E.g. if a Daal plate costs 70 on restaurant, it will cost 100 on foodpanda from the same restaurant. So if I have to order 2 plates of Daal, I will have to pay 60 rupees extra with additional 20/30 rupees delivery charges. So an order of 140 Rs becomes of 230 Rs. Really disappointing.
08/12/20 - So bad app... I've 40mbps Wifi speed but still it loading for a long time... worst food app ever
08/14/20 - The time keep changing from 5 minutes to 32 minutes !!!
08/16/20 - Very bad customer support service by their customer care team. No care, sincerity and flexibility in resolving issues at all. All template replies. Uninstalling!
07/21/20 - After download the app when i tried to open the app the unknown error occure try to open again .....
08/29/20 - Idiot app, app says no coke available but if you click OK the modal pop-up will never disappear from your screen
07/30/20 - After update, payment gateway is now failing.
08/26/20 - the Auto-Correct text is freaking annoying. especially if it is auto translating your text from Tagalog to English
08/28/20 - Really difficult to process a replacement and no hotline. Constantly disconnects
08/28/20 - This app crashed when i place an order. Then try again to place order as it still in my cart. Check on my order there are 2 order that have been placed with the same order. 2 times my money have been deducted. Stupid app.
08/25/20 - The discount price isn't updating in cart. please check.
07/30/20 - Still not user friendly when it comes to location selection or support services
08/25/20 - Worst experience, we are unable to search our address, please give us option to input address manually.
08/27/20 - Missing items and unusable voucher as compensation.
07/31/20 - hi never see the time or receive many money. the app is rotten,i don like.... but in is very convenience
07/24/20 - Every time it shows " unavailable for your area" . Uninstalling the app
08/03/20 - I ordered a meal from family mart, at the starting point it shows 15 minutes, but now 44 minutes and still getting more and more minutes adding. What exactly is this? Plus, it shows the shop is open but closed on the next second I open the app and my food is still being prepared by the food, could you fix this? I don't get it
09/22/20 - Need to greatly improve the User experience and range of delivery.
07/31/20 - I cannot use the app, I have logged in but it keep on asking me to log in again.
09/09/20 - Terrible App. Have been ordering for some time already.. restaurant says its free delivery but then when u check out it will be 39 pesos for delivery fee
07/21/20 - My voucher is used but i did not used it and it is not used from my account i have listen about your employees in multan they are giving our id password means our personal information to other people then they are able to access our account any time what is this going on it means we should leave your platforms some my poeple in my area are using others id's to use there voucher i mean seriously is this your protection policy please update protection and also update those employees
09/10/20 - Everything is good until something goes wrong. There is no support for customers & no helpline you can call. In case of an issue you can complain through the help center but they'll respond in 24 hours. NEVER use your credit/debit card. They charged my card and food was not delivered. The order was not even showing in my order so there's no way for me to get support.
09/28/20 - Day by day food panda services going worst complain system also very bad experience if you have complain then go to chat option no.calling option every time new person in chat describe all things again and again give us fake vouchers and if you email they not even read email and reply others things over all 1 star
08/09/20 - It was good when it's free delivery. It's like grab food now. Prices is too much!
09/21/20 - Annoyed of too much irritating ad.
08/22/20 - Its very bad sometimes everyone doesn't have a dabit card why their is no other option now
07/22/20 - DNT know what the hell happened to this app? No new restaurant are being displayed. Prev restaurants that were already on list have been deleted. What is this? Is this application about to close??
08/29/20 - Foods being sold at increased price. Search option is terrible. Need to scroll all the way down if the searched restaurant is unavailable temporarily.
08/15/20 - Unable to order, shows error. Sent u emails multiple times but no response
08/16/20 - TOO MUCH LAG ON HOMEPAGE, I can't even see what I'm looking at. Can you please made an update ASAP because people needs to use this
08/02/20 - Agent told me that the refund processing takes 30-45 days but email support told me it takes 5-7 days only. This is misleading and the turn around time is not acceptable. I ordered using debit but the restaurant I booked was not reachable FYI and it was charged to my account including the delivery fee.
07/22/20 - I don't know why it's not verifying my phone number. Phone number verification failed. I'm stuck with this hell. I can't place order due to this.
09/20/20 - Order always cancel after waiting for so long. Never use this apps. Or else you will end up hungry. Use grab food. Never dissapoint.
09/21/20 - Can't signup own domain's email.
09/21/20 - Whats wrong with this app.whenever i open after a few week i have to update.Come on.a bit confusing to order the food.Im really curious about the very "old" people who would love to order.must be a bit diffcult for them.
07/20/20 - I have Showing Failed To Process Payment Error 404 Why???
08/17/20 - Always offline. Delivery driver always getting lost. They always call. Pin Location is always wrong. Grab food always accurate.
08/14/20 - Why you guys forcing us to keep updates and earn our memory...because of your issue(updates) which is not helping much for me. i have to reduce other apps.
08/29/20 - The POS for credit card seems paid but order always hanging & no rider. There is always an x sign at home page. These few days cannot access cimb banking.
07/11/20 - For me foodpanda is useless app..just limited and cheap food outlets are available and most of the time service isnt available..you need to improve and most importantly try to give us good and well-known options instead of third class food outlets
09/02/20 - Totally rubbish it never shows you the restaurant with good taste only paid restaurant i want to order food from a restaurant near my house and it is also registered on foodpanda I can't find it so this app is rubbish
08/15/20 - False advertisement of "FREE DELIVERY". What happened to this app? The fee was almot half the price of what you're going to order. Been using this app ever since. But now there's delivery fee, disappointing.
07/15/20 - After the lastest update, the app became unstable. LOL.
08/09/20 - Food Panda app ask me to update contact number then send me verification code when I entered the correct code but it keep saying please enter the correct code...this is very annoying
07/21/20 - After giving me the wrong order, I was promised a refund but it's already been 31 days and they just keep repeating the same messages whenever I make a follow-up on them. It's been a whole month!!!!
08/25/20 - there is so much problem can't set addres when searching nothing comes
08/28/20 - Cheats, they have a restaurant always online in karachi in the late hours , everytime you place an order it gets deducted from the card and the restaurant cancels the order due to technical, the money is returned and goes into panda pay, this happens everytime cheats they are!!!
07/18/20 - This app sucks now. Few months ago, in the same location, there were so many restaurants being shown on food panda, but now none is shown except one restaurant I really don't know about. Although those restaurants still deliver at our home but this app doesn't mention them in my area, no discounts, no new offers nothing. So disappointed, foodpanda.
08/23/20 - Try to order food but the app keep popup the hp contact no but it keep saying your hp no already registered and didn't let me order food.
09/02/20 - Can u please fix the problem your apps cant trace my location and i found uknown adress.
07/20/20 - Worst food ordering app ever. Worst ever experience. Can't chat with rider because the app says invalid token. No live chat to get order status. Ordered around an hour ago. Hasn't arrived yet. Money deducted from card. No way to get it back.
08/28/20 - after the update the time just keep on resetting.System says delivery in on time when it is already an hour late.
08/21/20 - Almost a month but they did not refund for items not available for delivery, guys I suggest that use this app for COD payment only, don't waste your hard earned money.
07/16/20 - not working an error please try again later again and again appears this message developer or foodpanda please help .Thanks
08/30/20 - Very bad. After log in I can't even check out my order and keep asking me to log in.... 🤔. Opted out from app.... Sigh
08/26/20 - Good App but food panda ia adding so many cheap and 3rd Class vendors yo this platform. There shouldn't be any compromise on Quality. But at my Vicinity foodpanda have so many low level and unhygienic vendors onboard.
09/07/20 - Restaurants are always unavailable due to surge PLUS app advertises free delivery on but restaurants always charge P19-P49 on delivery fee
09/07/20 - the experience was good also delivery time but try to show more resturants close to my location that you missed....what's the problem with this app ..first i gave 5 star but now it couldn't be opened for 2 months on my android.always show( error please try later ) rubbish.how many times u tried...so how can i order ?...i can't be your customer any more.
07/19/20 - It was great at first, but the more you use it, the worse the app is.
08/29/20 - Stopped working after update. Says 400 Nextgen_API......
07/21/20 - There is an unknown error occuring and app is not opening..
07/16/20 - Why face unknown error while using credit card??????????
09/01/20 - Pathetic and money earning app and their all marketing tactics. I bought 2000 Rs voucher and all month I getting this error that your voucher amount already max out or you can't use this voucher.. contacted food panda millions times tell me how to use .their support is copy paste message only . No real help to solve customer issue . Now voucher expired without use and food panda support said can't return a penny . Pathetic
09/17/20 - There are many stupid things in this app. The delivery is too slow,,,the food quality is not so good, so I hate this app,,,
09/24/20 - Have problems ordering every time I tap the order button they will have a problem. And I can't order my food
09/28/20 - Lot of shop including the main menu (Pizza and KFC) still not included for my place. Disappointed. If at other place, 10km of store also included.
08/06/20 - Lousy and unfriendly user apps, grab food is much more convenient and user friendly
08/10/20 - They show about discount code, but there is no place to apply the code, cannot add in voucher, cannot click it, cannot apply before check out. Why do you display codes on homepage then?!
08/22/20 - What the heck man, there is ! when i order for something lite , there is added more payments by foodpanda called "difference to minimum" !! I'll uninstall this app soon, And delivery charges alag ,🤷‍♂️ Means ajeeb chutyapa ,⚠️ One star for this hack,
08/27/20 - Can't order cause it keeps telling me that I shouldn't forget to fill out my streets but bish I did put my complete address but this bish keeps telling me to fill it up that's why I can't continue to check out my order, it's frustrating seriously. Please fix this issue.
08/13/20 - Voucher reach limit kepala bana kau ! Kakionline onlyonpanda this voucher is useless cannot working even my oder above the limits . Cancel oder solve that problem .
07/14/20 - This app is very helpful but sometimes food comes bad.. And we cannot complain or exchange..
09/17/20 - Cant see the menu photo. Please enable enlarge the menu photo
08/08/20 - it kept loading on online payment, i can't enter the otp while it's loading
08/14/20 - Bad UI and very non user friendly.. Service sucks too, doesn't cooperate
08/02/20 - App failing to locate. Update destroyed everything.
09/11/20 - Credit and Debit card does not work!!
09/13/20 - Worse app since there policy update to restaurant available near by. cannot order from favourite restaurant if destination changes.
09/22/20 - The prices are misleading. The prices posted do not include the VAT
08/24/20 - It is a worst app. It is just wasting of time and money too.quality bad, I try 2 to 3 time but at all time they upset ma. Please stay away from this app. Worst worst worst worst appp
07/19/20 - There was a system error on their part which caused the cancellation of our order. Amount was already credited from paypal account but they refuse to give a refund for the reason that said order did not register on their system. Sent them the transaction and invoice id of the said order from paypal but did not bother to check it to verify the credited amount.
08/16/20 - This past few day I always recieved error 400 whenever I proceed my order. Why is that? I've been using this app for too long already but now I am very frustrated.
08/11/20 - You made it worse for me i don't have a debit card payment on delivery was easy choice for me have to install it its no use anymore
09/22/20 - Only for irritating ad in other apps.
07/30/20 - Sucks apps! Always cancelled order without notifying! For those who using this apps, please think twice before using it!
08/30/20 - This a bad app you don't have an option to contact the rider... My order is incomplete I just put my cake inside and the rider left.. and you can just send the missing item back and you will just refund via voucher I don't want your voucher this is stupid and very bad app... Just refund my money back or send my missing item...
08/12/20 - Certain area doesn't have foodpanda radar. Please make your radar wide
07/30/20 - Full time torooo fartoo app... i cannot even use my voucher and the hel0 line is saying talk to our IT department and solve this IT issue with them... thats joke ...
07/25/20 - Why there is no contact center number in your app? If we want to complain how to do that?
08/15/20 - This app became the worst delivery app on history. If there's zero star here, that's what I would rate this application. VAT and delivery fees suddenly charged just because of popularity. How mainstream it is? Your VAT charges doesn't even have proof how you compute it? Not recommending this app anymore
09/03/20 - Your payment system made me paid twice for the same order. I ordered and made the payment but it says payment failed. So i ordered using a different account and make payment (eventhough its the same order but the price was different than the first). Improve the apps now
07/23/20 - eke to apnader add er jalay bhai bachi na, somossa ki???? Ajke to ek sathe 2ta lomba lomba add aise YouTube er ekta videote abar video er majhe aro add sob aponader. Eto add den ken???
08/01/20 - App update. After this current update. Not able to open the app
08/26/20 - Error of system. Cannot use any voucher code at all.
09/03/20 - Always having problems with mostly every order all sorts of reasons. :(
09/30/20 - Wrong order received today and raise complain thru Help Center in the apps. No compensation or voucher/refund offered, only apology from Foodpanda Support team. "APOLOGY" cannot be eaten.
09/09/20 - order via COD but payment failed.. try to use online banking, account has been deducted but order not place (order cancelled).. lodge report but need to wait within 24hours to get reply.. sighhh
08/14/20 - This app literally says payment eror and this has happend every time I.honestly dont know what is happing and i am getting very infuriared with this
08/29/20 - After updating the apps, the delivery fee is too expensive than before! Why??! No more odering!
08/07/20 - Always "temporary unavailable" can't order food! Trash app!
08/25/20 - Keep on asking to update this apps then all the voucher or code can't be used. Sucks !
07/23/20 - Search option is just for the sake of designing.....
07/14/20 - Pathetic experience most of the times, they don't have any proper helplines.
07/14/20 - Hanging most of time and order not placed. Too late delivery last 3 times as well. Chat support not useful and noone replying instantly also.
08/30/20 - I love FoodPanda but their app keeps on asking to be updated every time i'm trying to open it. Such a hassle
08/23/20 - every time i try to order it wrote: error ! better use grab food !
08/17/20 - Whenever I place my order it says something went wrong please try again later.
08/09/20 - Payment page take very long until voucher reached redemption limit
07/29/20 - The delivery fee kept on increasing, it's up to $4 now instead of $2 or $3 which is the fee in the past
07/29/20 - Worst app/service for food delivery ever. Refuses to show restaurant of choice even when EXACT name of said restaurant was typed into search bar + searched separately that said restaurant DOES use foodpanda. Shows restaurants NOT of choice even when it has nothing to do with what i searched for. Randomly claims that all restaurants closed even when i called to check said restaurants actually open. Slow delivery such that food end up cold and soggy. PISS OFF. I might as well cook myself.
09/15/20 - The app froze and charged me thrice for one order and then refused to refund me. I did everything for about two months yet the response from their team has been lukewarm. NOT recommended!!!
07/25/20 - Kindlly Fix the problem all just searching😠😠😠 And No Map Showing
09/06/20 - This app is okay but there's still a lot to improve.
09/04/20 - Update the promo useless.. make it more interesting to use.
09/12/20 - It's really difficult to use the search tab. It's not giving the exact store I want to order to
09/14/20 - Didn't help with the refund at all. It's twice in a row.
09/15/20 - Good app there is many things to order and one thing it is delicious
09/26/20 - Apnra please aktu check kore normal restaurant gola re saray dn othoba review ar system ta on koren ja dkhe amra jno aktu holey bhojte pri kmn restaurant ar service ta nh hole to amdr pokkhe possible nh je amra restaurant giye ck kore kore order korbo 🤮
08/12/20 - it doesn't open in my tab after new update it always show that an unexpected error occur
09/26/20 - I ordered "in pickup" but app place order in delivery... It happend with me second time... Plz fix app
07/26/20 - 9 out of ten times theres always a problem delivery wise. seriously there are other apps that are 2 nay 10 times better than this one.
08/02/20 - No choice for the restaurant,same location different app...other app got much more choices of restaurants!!
07/18/20 - why all of restaurants are unavailable since lst week fix your map
08/30/20 - Ordering has been impossible since they introduced OTP for credit card orders. The app kept crashing and my orders are cancelled. Switching to other providers for now.
09/04/20 - Worse support. Wrong delivery after waiting for 30min, requested for redelivery (45min wait). Call support they said wait 10min. Call again, ask wait 15min. After waited, the agent say wait again for 20min. After waited 20min, other again ask to wait 30min. Dont waste ur time on this, probably u die before get ur food. Use other app.
08/16/20 - Really bad app late delivery to many times i gave it a chance but steel always late ... and really complicated to use... try other options before using this app .. good luck..
07/24/20 - Trying to search location but showing error...cant proceed further
08/26/20 - This update really sucks because when I am trying to order somthing it says enter phone number when I enter it it says that invalid number
08/28/20 - Wasted, there is not any option of Canceling the Order and not even contact Number of Restaurants
08/04/20 - So slow, I open the apps for too long but still didn't go to the main menu
08/04/20 - Unresolved error when using AMex card. A certain Ahmed Ayaz, their support agent is unhelpful with the issue. He even respond with a sarcastic tone. Very unprofessional for a customer support.
08/19/20 - When i tried to pay my order using card, it lagged for some time and showed that the payment failed. But after some time, it started the delivery again. But i had already ordered from another place so i ended up had to pay for the same item twice.🖕
09/22/20 - It's more than 3 months now and I still didn't get my refund.
08/30/20 - Remove the auto translate function in your driver-customer chat. Make it a admin feature instead? paka bobo ng nag implement.
07/19/20 - Madarcood baler app 😡😡😡 khankir polara toder add er cudone youtube ekta video o santi moto dekhte pari na !! Toder kiser eto cudon madarcood @!
07/18/20 - Live chat is bluffing only, want to complain but the live chat keep giving AI's style respond
07/21/20 - Please fix the error occured whenever i place an order it will get through until the time limit ends my order will get cancelled. I dont know what's wrong. Please fix it.
09/27/20 - Takes ages to deliver food every single time!
08/11/20 - Such a bad experience with the customer support. They don't even care to solve emy problems after several trial to reach them. They always send template replies. This is so disappointing
08/10/20 - Keeps hanging at the page on phone number verification wth
08/05/20 - I have some vouchers including sorry voucher from you. But There's not even a single restaurant that accepts voucher. I don't know if it's your dev team who did this or if the restaurants has disabled it themselves but all i want to say is that the voucher that i have is totally useless now, and will expire for sure. What's the point of giving free vouchers if we can't use them? Please resolve this issue.
08/03/20 - Not able to add a review and give star to any restaurant. Bug in the app
07/24/20 - No courtesy to inform when order is not taken after payment. People are waiting with no confirmation nor any kind of update. Happen to me many times and its so frustrating!
08/01/20 - only 3 shops are showing and removed the option of cash on delivery.
08/13/20 - Too easy to order by mistake...wasted money and time while I was sick. The support was atrocious.
09/23/20 - Help & Support system has previous recorded messages is there any guy that really on help&support end
08/18/20 - The app's new update is no good .. They said it FREE DELIVERY but when your going to check out the order there is a delivery charge of 30-50 pesos, is that a JOKE??
07/30/20 - I have credit in my food panda pay but foodpanda has zeroised my panda pay account without any information. There is no proper contacts available to whom we should contact. No live chat options.
08/08/20 - Doesn't order , says "unkown error has appeared. Please try again later..." everytime i try to order
08/12/20 - Why does sometimes there's a gcash payment method but always gchash payment method keeps disappearing??
09/02/20 - Whenever i want to give review about my recent food order, the app doesn't load it and disappear the review page.
09/15/20 - Disappearing Restaurants and Glitchy UI
09/16/20 - Can't find a way to rate the order other than it auto pop up.
09/25/20 - I installed this app just to write a review. The advertisements of this app is very irritating. It disturbs when we are wathinany importent vedio. The authority should lessen the advertisements.
08/04/20 - Somehow made an order for an item and payment went through without need for verification. Then there was no cancellation option after i accidentally made the wrong order. VERY BUGGY... CSO not helpful and giving standard replies not relevant to my issues just like a bot.
09/06/20 - Worst app to add an address, you cant add custom and it doesn't pick where we drop the pin.wrestled with it for 20 mins and then cancelled the order.
09/04/20 - Too soow to process, please increase its processing speed
09/10/20 - When i open app there is some error and app suddenly closed why?
09/10/20 - The app is showing unknown error occurred when ordering food.
09/11/20 - Unsuccessful payment using card 2 times. But still process order. After few minutes got notification that food has been prepared. Now got 2 same food waiting for delivery.
09/15/20 - It don't allow me to cancel and don't refund when they called the wrong number.
09/19/20 - Tried ordering to foodpanda using my voucher but it didn't proceed and when i yry to use it again , it's showing voucher does not exist. This is application is really useless
08/21/20 - Always lose network when open app. Suck service by food panda delivery. Order but delivered to different person. Uninstall first.
08/20/20 - Been having few terrible experiences with foodpanda. The app seems like having some technical issues that caused me making duplicate orders without me realising that until driver sent me 2 identical orders. The customer service agent told me that it cannot be cancelled. Even worse, the agent closed the chat while I was still typing, without asking if I have any other question. Awful customer service. Hello foodpanda, please learn from GrabFood for better in-app experiences and customer services.
09/04/20 - Not good , no discounts , no promos and restraunts not committed providing stale food
08/26/20 - Day by day food panda Philippines getting worse , orders are delaying even if order 3 hours before , they are bringing food cold , careless sometimes it go out from container, they are working very slowly. App is not well functional not showing time correct, customer support they replay all time same just copy past from form .
07/25/20 - Wait times are a lie. It will say 25 minutes but will end up taking 1 hour or more in alot of cases. The drivers even though they have GPS still get lost and have to call and get directions. ><
09/10/20 - Never used online payment on foodpanda. Most of time your payment will detect and order should not placed. So no one own this hype and you should wait months to returns your amount through bank complaints. Better to use cash on Delivery on all food apps in pakistan. Thanks
09/15/20 - foodpanda great to see u fail me again. website is becoming slower n slower refresh takes forever. app is still ok. are u guys goin to abandon ur website improvisation technique?
09/17/20 - Very poor app. No option to contact rider before delivery. Riders are illiterates who never follow instructions. No helpline number. Poor customer service. Vefy high prices as compared to original. And they give a damn about all these flaws.
07/28/20 - this app slowdown my phone and hang. But their service awesome.
07/17/20 - just useless and not working in quetta bcz of some corrupt staff nothing just wast of time
08/04/20 - Very bad.app is not opening.always error shows.
09/05/20 - Useless app. want change account also load 10 years. garbage app.
08/02/20 - please fix your inputting address because its always say street cannot be empty even i put already the whole address!!!!
08/11/20 - Used my coupon on a restaurant, deleted the items from my cart then chose another restaurant, coupon gone.. Its supposed to be used once the order is sent not when I'm looking around.
08/11/20 - App is not user friendly. There's no one you can talk to if you have issues. Delivery men are not friendly and blames you map are not correct which in fact app needs upgrade. I also used a promo code, delivery man did not deliver. He said he gave it to unfortunate person (sad), probably he claimed it coz it has cheaper cost. (Sad).
08/02/20 - You cannot cancel you food even when the food is 40 to 50minutes late. The help support function is not good.
09/07/20 - No add to favorite button? Please add. Hassle to go through stores over and over
07/15/20 - Unfair. Unjust. Useless. I ordered from this app and paid through my debit card. But I didnt receive my order. The rider claimed I cannot be reached for ten minutes. So I called him back instead and ask if he can still deliver it. At first he doesnt answer my calls. Then when he already did, I ask what will happen now to my order since it was already paid, he said he already GAVE IT away. I was confused by his statement, and ask further more. He didt answer me at all and DROPPED OFF the call.
07/30/20 - Your ads destroyed the fun of watching vidoes in YouTube and facebook.
07/12/20 - Why i can not add same number, when i create new account
09/03/20 - Says free delivery but when you check out, there's a delivery fee. Misleading!!!
09/12/20 - Aap experience is good but. I have placed the order since 1 hr when it says 9 mins remaining after 9 mins it again says 10 mins remaining and no way to call and followup order. Instead of using this app I would prefer to call the direct restaurant no. next time.
07/31/20 - New update in so many errors or bugs
08/08/20 - I don't know whats wrong can't order for few days message appears that unknown error occurred try again later
07/15/20 - No any helpline to backup, nt even clicked order.... Automatically send order, wth is this
08/10/20 - My first time experience on foodpanda. The payment system or payment gateway is suck. My first order transaction failed and I tried the second time. It failed again. When I tried the third time your system only sent me reminder that I had ordered the same menu previously. You system is trying to be intelligent. End up your stupid system processed my order 2 times in my order list. I have no choice to take 2 same orders because of your stupid system. Why I never experience this on Grab.
09/26/20 - Order for later pero cancelled after 2 hours of waiting, anu yun?!!! Kalokohan Food Panda. Walang kwenta. edit: tried it again to give it another shot but really 1 star worthy. Kung pwede nga zero, zero nalang. Refresh ng refresh delivery time. Yung merienda ko, naging hapunan na. Basurang basura.
08/01/20 - Sucks! From less than 5 mins waiting time back to 20 mins. "RM0 Unfortunately your order is running a bit late, sorry. Hold on though, we're almost there! Check the app or foodpanda.my to see where it is." So, total up to 45 mins of waiting time but food haven't deliver yet.
09/15/20 - Cannot move on with entering contact number. Cannot order anything whatsoever
08/01/20 - Very Very Bad Application. Third class developer. Not User friendly. 😠😠😠
08/26/20 - why i cant use my foodpanda anymore...everytime i want to place order it always show payment failed... this happen after update the app.
07/27/20 - stupid,so hard to login.cannot connect to fb!!
09/02/20 - A name of female delivery guy appears and comes as a man. Happened twice. Distrustful. No delete option for cards, no payment option when order is done. No notif if paid thru card. Surpised once when asked for COD payment. I paid twice, thru card and cod.
09/10/20 - Sejak last update, semua kedai2 faveret da x cover alamat penghantaran.......sushiking, mcd, oldtown suma da x available utk delivery ke lokasi.......such a waste using this app
09/18/20 - Totally worse! And I am happy to give it a 1 star! Huh!
09/29/20 - it doesn't accept all my vouchers. it sucks!!!!!!!!!!!!!!!
07/31/20 - FIX THE APP THE WHEN I FRIKIN OPEN THE APP IT SAID "an unknown erreor acured" WHAT ERROR EVERYTHING ITS LITERALLY FINE JUST FRIKIN FIX THE APP
08/16/20 - The apps mentioned that i need to update my phone number. But why i cannot edit my phone number?
08/13/20 - If you are paying via GCash, just don't. If the store cancels on their end or does not have everything in stock, the amount does not get refunded. I've been waiting for three weeks for my money but all I got from customer service is to 'wait'. I still use them as the alternative is more pricey but I will be paying with cash from now on. Disappointing because I had been trying to limit contact with other surfaces as much I could.
09/28/20 - Last few months am ordering foods from this app , sometimes they delivered late,forget some items..I have never complained about it, but the behaviour of their riders are very mean!
07/30/20 - Usually food will come on time but always items no in order
08/04/20 - always saying UKNOWN ERROR OCCURED PLS TRY AGAIN LATER! everytime i place the order. It's fine at frst but got worst later on.
07/17/20 - This is my first time to have a orders from this app but the service are to low quality yes they have the specific time of preparing the food but it takes to long 12 mins at the timeline but its takes almost an hour to pick it up what a disappointment
09/17/20 - Why lah i cant login with my email!email and my password is correct,i want to order food..keep telling me my email and password incorrect...fix it lah!!
09/13/20 - Very disappointed.few times been using this app but delivery keep on delay (more than an hour) with false delivery status. There's no way for us to monitor the rider. Hopefully foodpanda can improve more
09/14/20 - Can not easily cancel order, and you can not complain.
09/20/20 - Absolutely terrible. No contact available no whatsoever. It has been more than 1hr30mins and our order is still stuck at the same phase. What a load of bull.
08/30/20 - Most helpful and convenient app ever but customer service sucks
07/23/20 - No Live Chat, so hard to get help. And if you paid using online banking or card and your order was cancelled, took few days to get refund.
08/30/20 - today..I tried to order the cost was 84 baht but the app says error did not processed my order, yet when I check my online banking, it has a deduction of 84 baht dated today 30 Aug. 2020..please return/refund my money back!!!!!!!!!! 🤬😡🤬😡🤬😡🤬😡
08/11/20 - Always unable to execute payment properly.
07/29/20 - the filter and seach is useless. it's not working
07/23/20 - Do not install this app! Placed an order and it says 15mins, 5 mins later it became 30 mins, i waited for another 8 mins, it shows 22 minutes then all of a sudden 35 mins waiting time. It wont even let you cancel the ORDER!!
07/19/20 - Food panda app unable to find my address and unable to change the address to the correct one.
09/13/20 - They don't count your money before they go. :( They just take it without counting at all. Many times now. Hindi pa ako nasusuklian.
09/21/20 - The worst food delivery app ever. Its not user friendly and worst situation that I ever faced was that just after payment, my order was not in the process of delivering. Instead its still in my order cart stating "place order". How come? My money is already deducted! This happened tooo frequent... And my money keep on deducted without any food delivered to my house. What the heck. What am I ordering, empty air to eat 😑
08/05/20 - I was charged ₱169 with ₱5 service charge for a FAILED PAYMENT TRANSACTION. Their refund policy also takes A VERY LONG TIME - 30-40 days
08/31/20 - Order your food 20 minutes in the app freezes at 5mins cooking time left. 1 hour later you cannot cancel your order, so contact customer service chat, no reply! Another hour the food comes. You have to pay for food 2 hours late. Then customer service replies saying our recotds show you have received your food. Shockingly bad!
07/31/20 - Can't update/remove item from my cart since the update yesterday
08/21/20 - Please disable auto translate chat with rider.
08/11/20 - Keep showing payment failed after updated new version, lousy app
08/04/20 - When I open the app,and then tye screen goes black an dan error occured So I very much dislike it
09/14/20 - Worst experience .. not proper customer support system.. never use it again..
08/12/20 - I cant even search the nearest milktea shop in our place. Search box is useless.
07/15/20 - Very bad app,i searched my choiced pizza form my selected resturent,but the app only shows its choices, cant find that yet,huh
09/26/20 - Easy to use. Always late
08/11/20 - I accidentally uninstall foodpanda application once and when I reinstall it and open my account I can no longer logged in saying that my email is already used. How do I supposed to recover that? I'm using my sisters email so I can use your app again.
07/17/20 - My app keeps crashing even after reinstalling it 3 times
08/02/20 - Your app must be broken. All restaurant food are unavailable once you reach checkout and your customer service sucks.
08/21/20 - Disappointed. I applied a voucher and the resto told me that I cannot use it because it's only valid for Manila areas only? Then why make it valid when purchasing the order first hand? Voucher is no use in other areas. Also, they'll put 25mins waiting time but in reality, its takes an hour and a half for the order to be delivered.
08/12/20 - Cannot cancel order. N cannot clear the cart after i accidentally pressed menu. What a bad apps
09/12/20 - Misleading info, says free delivery but still got delivery charges during checkout. Payment system not secure. My bank account has been deducted but order does not register.
09/26/20 - Very bad!my oder was cancelled by the seller but almost a month the money was not returned,even though I had made several complaints
09/24/20 - Please add a larger area for deliveries. My place is just 12km apart from the nearest restaurant with foodpanda but there is no delivery available.
08/09/20 - Worst app. Restaurant never received full order .and no chat support .
07/10/20 - Before i had no problem with this app. I started using this app just this year, January, when my boyfriend and I started LDR. Works perfectly fine up until April. Soon after ordering online and food deliveries became a "new normal", every time I open the app it just keeps on loading, like a video that keeps on buffering. I tried to click other buttons on the screen (i.e. changing the address, pick up/delivery, more options) nothing is working. I tried to uninstall and install, nada.
07/27/20 - Annoying. I already entered the code but it says its incorrect!!!!
09/05/20 - I thought the chat service should be able to provide some helps when the orders were incorrect. End up the best advise I had from this service was asking me to call the shop directly.
08/31/20 - Very bad app i ordered 3 times fron this apo but when i ordered now from dominos with this app i ordered 7 items and this app is very bad that when i recieved my order there was a watermark on all the bags and food boxes and pizza box it was written pizza byte not dominos and the hot shots were really rotten and really small and ugly and the wings were very very rotten as well and not warm and the pizza was tiny i ordered meduim and there was nothing in the pizza and it was tiny aswell 0 stars.
09/28/20 - Im not sure why but i cant place order . I tried reinstalled the apps , exit the apps and all but still . Then , it would be a great pleasure if the customers are able to see the review from the restaurant . So we can make a decent choice .
08/25/20 - Never got my forgot password email. App stuck on payment
07/27/20 - There is no cancellation option and no option to give any food related instructions
07/24/20 - Will not recommend this one. I just ordered one time and I didn't received my order and it says it was already received. There is also a limited way to contact the driver and no media option, bad experience.
09/21/20 - New update is trash My app is getting crashed all the time I cant place order anymore
09/27/20 - Free delivery but when want to checkout its still have charge.. Very bad
07/31/20 - Be wary of using a credit card, they don't refund if it gets cancelled.
09/27/20 - Too much frequently update without any new features
07/19/20 - They should add more vouchers and variety of restaurants
07/19/20 - It was like waitinf for forever when you were very hungry and decided to order at a resto. Then on hour have passed. Trying to cancel an order is a no no since they dont put any options for cancellation even the time for estimated delivery have been way passed a long time already. Support option and help center are kind of bit poor. Should've put call lines.
09/03/20 - Stupid apps , please provide remove item , I searching everywhere , and accidentally click n order double on same item instead one , please don't make complicate food panda u waste my money ...
09/17/20 - Terrible app. Terrible service. Drenched in corporate greed
07/10/20 - Haven't seen an application with such a basic issues!
08/10/20 - the app doesn't let me order now bcs when i try to pay they ask for my number again and when i fill it in the app said im alrdy logged in and i cant press next to continue w the payment pls fix this
09/17/20 - After download it’s want update why not you provide the update version while downloading it.
09/25/20 - Unable to use my credit for payment
08/18/20 - Too much ads showing on everywhere.
07/28/20 - App said order accepted. Arrived at restaurant, and the order did not appear on their POS device. This app inaccurately shows orders accepted when they are not. Do not use.
08/31/20 - Very bad this app because of new update time duration of cant see and not get any order things
07/30/20 - As a whole the recent experiences are really bad. Don't think I'll use this app again. After all there are other better ones that do not fail to deliver. Or at the very least do not fail to deliver so often
08/03/20 - Used to admire these foodpanda riders despite of covid-19. Tried it for the first the time today pero di binigay yung sukli ko. Currently nasa hotel for quarantine kaya ung hotel staff ang nagreceive. Binigyan ko pa ng tip ugh
07/04/20 - Most stupid app ever, the price doesnt go down it went up. I was able to get a veggie lover personal pizza at pizza hut for RM5, while in this self pick up sell they sell it for RM11+, which is annoying. Other stuff such as fried noodles, Normal walk in price is RM7, well in this app it would be RM11 and then they give you a fake discount so that you could buy it for RM7... Fake prize ever, uninstall right away. And what July offer 50% discount? I only got 25% discount. Fake discount.
08/03/20 - Had a bad experience with this app Mostly i didn't find restaurant expect pizza point Sonetime this app show all restaurant near me please work on it
08/28/20 - Need more improve. To find location.
07/16/20 - No online transfer. Just debit & cod. My order was cancel & you take my money. Sucks you!
09/01/20 - The worst app ever not updating when writing mine no then its not updating and saying something went wrong pls fix rhat
09/02/20 - Many of the resturants not found on the app the only available stuff Is ghar ka khana finding Optp food break etc but not showing them
09/21/20 - Where's the accuracy with the order?? Fix it!!
08/30/20 - So we already paid our order using paymaya but the rider still took money from the person who received the food. I have no idea how to get it back because the app has no history of rider's details unlike Grab. Please fix this!!!!!!
07/06/20 - No Customer Service, go over to GRAB food. When I log in, it keep coming up with email address but when i input my mobile number later then it says my account exist which I know. The problem is that the login page starts with email address and not mobile number. I cannot log in so unable to use this app anymore.
07/18/20 - Bad application because anytime need to update..every week..no refund button if order cancelled by restaurant..
07/25/20 - Terrible GPS tracking and added a higher price for minimum charge fee, absolutely disgusting.
07/17/20 - Could you atleast add a confirmation for time and date after clicking place order. Also give some time to cancel order (at least 2 minutes after placing order). I lost time and money because this app doesn't ask for confirmation.
08/18/20 - Why only got 2 payment option?..I tot previously got option. payment by online banking isit?🤔🤔🤔 Since I'm cashless and don't have credit card
07/08/20 - sucks apps ever!! error msg pop up when I make payment and ask me try again, then the same error msg pop up again after I try again!!! I refresh the apps then found out I've doubled the order. I clicked cancel order, they don't allow becoz the restaurant is preparing my foods. And there is no way for me to contact the CS. Now I have to eat ALL the food!!!! Lousy apps!!!
09/04/20 - App is decent, but I have so many problems with no deliveries, late deliveries, sent wrong place, maybe the last time I order something as it is super unreliable
09/28/20 - Duniayar faltu ekta apps,ki eita??system thik korer... ridiculous
07/07/20 - The app loads very slow at first enter. Also if a restaurant has a minimum order amount and I want to place my order with that amount (even if I have a lower one), I CAN'T and it's pretty annoying and stupid!!! I don't want to add an extra expensive item just to pass that minimum value because my initial order is 29,50 and the minimum value is 30. I just want to be charged 30 and that's all!!!! Please fix this thing in your code. I will remove my 1 star after that. Thanks!
07/05/20 - Some of the shops listed here have already closed down for good. Users who do not know that go on to choose their food and right after selecting the payment method, a notification pops up saying that the shop has closed down for good. So much of trouble.... The app should either refresh the list of shops more frequently or make the notification pop up before users place their orders.
07/15/20 - Not explicit. Hard to find what you are really looking for. Descriptions are deceptive.
09/24/20 - I got missing item and the refund take me more than 3 weeks. Now still waiting...
09/05/20 - Worst app.....it does not operate just few kilometer away from Lahore city like near shahdra ....
08/21/20 - It is not secure for debit card payments! I paid for an order and i didn't get my order and payment was already deducted. When i contacted tk help center they also didn't solve out! 😤
09/10/20 - Edit: I take back my 5 star review. I was recently charged for my multiple irders that failed due to system error. I tried to get a support ticket but they just sent me an emaik that said to try again and labeled my ticket resolved. It seems my previous good experience with customer service was just me getting lucky. I will not change this back to 5 star until foodpanda refunds my cancelled orders
08/14/20 - When I go to order somthing maximum time it shows an error.
08/13/20 - Please fix the bug of food panda verification code...
08/09/20 - Convenient and most of the time you don't need to pay for delivery fee I DON'T KNOW WHAT'S WITH YOUR NEW APP BUT THERE'S NO CHAT SUPP
08/14/20 - The app is not working since yesterday. I can't order anything.
08/23/20 - If you order by mistake, you can't cancel it even if you do it within a minute! This needs to be taken care of!
07/30/20 - Early it was a great app but now there is problem i have to place order 10 times then my order is placed at once
07/31/20 - I cannot place order always error occurs try again later
09/17/20 - Only buy if there are deals going on otherwise not worth it.
08/16/20 - The worst app ever...the location like airport u can not deliver...or I can't even see any restaurant menu where u can't deliver...i mean..i dont need ur delivery point...at least give me options to see what i can eat from a restaurant nearby ...u can deliver from there or not.... MF
08/23/20 - 2 orders in a row cancelled after 15 minutes with no explanation. This app is a stupid joke nowadays.
08/03/20 - This app are suck ! Can you please do not deducted the money before the food arrive? Then I already 3 times my order got cancel and then they provide are refund but the refund takes too long ! I got a trust issue before this my refund not been return ! please pay attention about this !
08/01/20 - Can't even install. Saying unknown error
09/06/20 - Been getting wrong orders twice in 2 weeks. I used to be able to see a live chat in the app but now I cant seem to find it. Instead to send them an email. Been using food panda for years and almost daily..
09/12/20 - I ordered a drink from this app and said that the amount is discounted 40% off but after i placed my order the amount returned to its original price. So dissapointed please fix this
09/10/20 - Unusable, ruins my Youtube videos with Ads
09/16/20 - Too small coverage area
09/22/20 - Gg stupid app...order loading..i click 4 time back key coz loading...suddenly order for 4 order..wtttffff
09/28/20 - I m waiting 1 hour for food but still showing me waiting time and no response from rider and this doesn't contain feedback option
08/17/20 - Too much delivery charges. Rates are higher than original.
09/01/20 - Search function didn't work, please fix
09/21/20 - I can't put my location, and the location that the app puts in is rejected by the Restaurants
07/27/20 - I link my card account to foodpanda. I ordered a food but the restaurant cancelled but it already charge at my card. PLEASE REFUND ME. PLEASE! A really garbage app.
08/10/20 - Map problem even writing details of address
09/17/20 - Restaurants not showing properly
09/21/20 - Very inaccurate on their delivery times. The delivery time is often 20 to 30 minutes different from the actual delivery time.
09/26/20 - Very disappointed with your service. Incomplete order but i already paid in full. 3 days still no refund.
08/11/20 - Offers fake vouchers, tried to apply, doesnt work
08/03/20 - The app keeps crashing. Can't redeemed vouchers even though you fulfilled the conditions. Late deliveries even though you pay for shipping which was never there before (got scared because of curfew since delivery was late) and they seem not to care at all. Geez how to rate 0? I'm furious right now.
08/06/20 - Worst app ever, customer support service is very poor, support staff is non cooperative, they don't listen to problems of customer.
08/20/20 - Getting an error of street cannot be empty when I have entered my address. Foodpanda cannot recognize my address
08/03/20 - Paid for the same order twice as the app said payment failed. Unable to ask for cancellation of refund.
09/06/20 - Too many errors in orders
09/21/20 - Shows 0.99 delivery fee on the restaurant list, but 3.99 before checkout, your service is pure scam
07/22/20 - Delivery charges from grocery stores must be not..! But really nice aap 😍😍😍
07/23/20 - Already uninstall it, problem with paying system, refund system and pizzahut presint 8 mischievous service.
07/10/20 - Order has problem with missing item and poor packaging. Help center not really sort out the problems indeed simply offer voucher then close case. However not even get the voucher code the chat room was closed by help center one sided. Very unpleasant experience and poor business conduction. This app should have like and dislike button. Not merely giving star(s). Even very poor experience still have one star? I only rate it ONE star which limited by the system. Indeed it does not at all.
08/11/20 - I tried many times to place the order, but at the same time Internet goes off. Idk if its network problem, but except this Internet is very good, when I open food panda Internet fades away. . Using Jazz Internet..
08/20/20 - App is very bad and force me to add credit card info and Food quality is very bad
08/11/20 - The option of cash on delivery has disappeared and i cannt due to that which sucks
09/05/20 - Removing online banking payment option is a dumb decision.
09/18/20 - Worst app, because it always has technical issues,no correct timings and the restaurants are randomly removed/added.the most worst thing is that drivers always call you for your location even though we have added it
09/28/20 - Gcash isn't available as a payment method all of a sudden.
08/05/20 - Being charged triple because of unsuccessful payment. The livechat feature is hidden make difficult to confirm the payment and cancel the order
09/21/20 - Worst customer service. No number to call. No feedback button in app. No rating pop up in app after delivery. Obviously you don't care about customer.
08/08/20 - Very bad app it has no cash on delivery method which is a worst thing about this..
08/04/20 - Plz make the app helpful so we can order from anywhere easily...I don't understand that why only selected areas shown in the app??? It's very irritating...
09/13/20 - too expensive and too much difference in price on catalog and price before ordering food
09/12/20 - Free delivery but when you place your order delivery charge is also included.
09/26/20 - Worst experience everytime i order , every 3rd class restaurant/ shop can register no quality .
08/02/20 - Bad customer service. No respond at all. Cant even reach them, the buttons just automatically lead you out to the menus again. Will recommend to not to use them
08/27/20 - Useless app and bad and late delivery and no quality
08/15/20 - first free delivery. but now the delivery charge is increasing. i suggest that only paid via credit card can get delivery free
07/14/20 - One of the worst Google apps ever, tried to order food multiple times, but continuously says error, literally proper pi***d, and ontop of that there's no way to contact an agent unless you have an active order. Foodpanda sucks big time. Update* just did an update and the problem is still there. Ridiculous.
08/09/20 - I just want to ask why i cant update my profile ,i just want to key in my phone number ,but when i click UPDATE ,the system said SOMETHING WENT WRONG ,PLEASE TRY AGAIN how am i going to use the app
09/01/20 - Do not use this app. They don't refund canceled orders (its the merchant who cancels) esp if your using debit/credit card. Contacted their CS, you can't understand them. Horrible service.
08/12/20 - no restaurant can delivery in my are, apps mentioned. though this apps spreads misinformation that they can delivery in whole country and irritate all the time during using Internet by Forcefully shows their ads multiple times. unistalling right now
08/01/20 - Terrible service, I had quiet a few items missing from my order and there is no way you can contact them on the app or their website. Called the restaurant also no answer... They designed the app and website to the point where you can't complain or chase your missing items... Also if your order is over an hour late you can't cancel... Absolutely terrible experience don't recommend
08/29/20 - No rider info, no assurance, orders are always open even there is seal. Riders do not have proper food handling bags or containers.
07/14/20 - Way too many ads and promotion. From opening app to i can order i need to close multiple in app internal promotios (and my previous order review). Get your user experience team sort our your app and if you don have a UX team , contact me and i will refer you to someone!
08/11/20 - - customer service is terrible most of the time, especially with their in app chat service - location detection is also useless, eg I live in Ara Damansara, and they tell me that the Texas Chicken in Evolve Mall is 'too far' from my location - 9 out of 10 times, my orders will get mixed up, even the simplest ones with just 1 food item and no special requests
09/08/20 - Worst customer service ever. I had been contacting for 2 weeks now for my refund on 2 orders, and every time their support person says that we are forwarding your issue but it never gets resolved. If you can't even hire a good programmer for your credit card payments then just shut this service.
09/12/20 - Quality and Quantity of the order Doesn't match with order. The service providers are focusing only total time of order instead of quality of order. Which creates a big problem for the customer. I strongly not recommend this app for use and will also inform my family and friends to avoid using it.
07/03/20 - Aap had internal glitches, please get user option to contact riders directly coz most of the time glitches in your app creates trouble for costomers , more over there should be option to connect costomers service representative early after ordering food coz if app says food is being prepared ,you can do anything to make sure is everything had gone right or wrong till it's late for hours
08/10/20 - Awful services. Refund wasn't returned to me for almost a mth. Kept asking for updates about it and said will be send to my Paypal but nothing was there after 2 weeks of waiting
07/16/20 - Why app always error when need to purchase the food?
07/23/20 - 1 star only cause i can't log in lol i try many time but still can't idk why i already have account but idk why i can't log in anymore waste my 2 day just try to log in lol
08/15/20 - Keeps getting error message whenever I want to go to help center. I was unable to cancel my order or talk to a rep right away. App works like a scam for me rn.
07/09/20 - I can't do anything. If I try and sign up when I place my email and name it states "the access token provided is invalid" and no matter which menu I look at it shows the restaurant picture and name but the menus are a blank white sheet.
07/03/20 - App is not even working properly now. When I open it, it just keep loading and loading for straight 5 minutes. When it is done with loading, it can't even detect my location either from search or manually. Uninstalling
08/16/20 - Need to improve more! Better go for Grab
08/23/20 - DO NOT INSTALL THIS This is the worst food delivery app, with numerous updates it still lacks. PUTS MY ADDRESS WRONG EVERYTIME, even when I correct it.
07/10/20 - I was about to order then suddenly an update has occurred saying the food isn't available anymore. So I choose another kind. The details from my previous order in the same restaurant was still and couldn't even find a way to remove it. And I did uninstall the app and reinstalled it again and it giving me frustrations afterall. So I got nothing for almost 1 hour of ordering. App is slow. Change the code please. It's not convenient anymore. Most of the restaurants won't deliver to my place.
08/11/20 - The apps showed me the food from few km away, but not 500m from me. Stupid apps.
09/04/20 - Worst app ever..... First order from this application.. I'm waiting more than 1 and half hours... Also use less help center
09/21/20 - Too much dilevery charges and no check and balance on food quality
07/03/20 - When I added additional item in the cart which is similar to one of the item currently in the cart, it showed as another line item in the order summary. I thought that the order was added, but unfortunately, when the order arrived, the additional item did not push through.
09/09/20 - Never expected this much worse service. Foodpanda have all the time and budget to flood my youtube videos with their ads but cant arrange a n infrastructure for timely deliveries. Their estimated time keeps on increasing with passage of time. Its been 50 mins since their estimated time of 20 mins and still showing 25 mins to go. The restaurant did the order 35 mins ago. Pathetic.
09/23/20 - Payment already been made, but suddenly my ordered got cancelled. 👎
09/25/20 - Everytime i clicked on the food review notification it brings me into the app but the review page doesn't came out.
09/25/20 - Every time there are no delivery to your area I'm in San Fernando pampanga not in the desert, How many times I tried to use this app is awful never again
08/01/20 - Absolutely pathetic service , UI needs to be greatly improved
08/30/20 - Keep on buffering upon the payment whereby I have to wait for several minutes of buffering before I could enter my OTP
05/19/20 - The search feature is totally useless as it does not work 99% of the time and with the amount of food places available, looking for the one you want means it is your lucky day. Got to live with what they have on display...sucks big time. Credit card once entered cannot be deleted, so watch it as well. Huge security issue if this is so. Tried from the app and from a desktop and still not able to... What is worse is that, there does not appear to be any support centre to reach out to...
08/29/20 - Nothing's good about this app. I placed an order via this app and waited for 90 minutes. When I called the shop there was no order placed by foodpanda on my name. So, I waited one and a half hours in vain. And now every shop is closed. 😠😠😠
08/26/20 - Most annoying ads I've ever had the misfortune to come across...
07/15/20 - Beware and do not use their service! Terrible app with poor customer service. Charged my friend twice for one purchase. When my friend feedback to their customer service regarding the issue, the customer service denied the additional charge. They also refused to investigate and check the transaction even though my friend provided proof of the additional charge. Definitely not an app that I will recommend even to my worst enemies...
08/29/20 - always cancel my order without any reason.cant make an order anymore due this issue.try to close my account but no action. also cant use the new account cause the same number with old account.very disappointed..
07/08/20 - Updated rating to one star, leaving food reviews is either impossible or really hidden on this disgusting app. Foodpanda you suck. (Previous 2* comment)App was good when it worked. It's a huge hassle: always some sort of problems and you have to call in or write to them (defeats the purpose). Also not to mention when you search for a particular restaurant within the app, it will give you all sorts of random results. In short: get some other app while they fix it.
07/25/20 - Pathetically disgusting!!!!!. My 4G signals automatically turn off when I open foodpanda app, and the restaurants also do not display resulting in a white screen.. totally unacceptable..
09/06/20 - Faltu akta apps, Chitar, bkash e payment korechi, bt khabar diye jaynai, contact korar kono rasta nei onader sathe, mail korechi response nai, msg diyechi tao nai... FOB😠
09/23/20 - Worst app you would find in the app world. It won't work specially when you needs it the most.
08/11/20 - Used to be free shipping. Now shipping is costly
07/15/20 - Only put one star because it's the least, wish I could put 0 stars. Dreadful app. For over a week all the orders are canceled, that's over 200 orders canceled. It's a joke. I can't rely on this app to order anything. The only problem is that there are no other food apps available where I live. But that's what you get for living in a 5th world country.
08/18/20 - Trash app keep on loading when payment grab food is better
08/26/20 - Why Food Panda did not cover my area at Telok Gong...everytime i try to put my address they mention try another location since they not covering my area...
07/19/20 - Keeps loading forever! Useless app.
06/02/20 - I'm having such a great time using this app before. however, lately seems off since all the restaurants says that it's Temporary unavailable and/or, but then when you tap on the Pick Up tab, the restaurant is open. Also, when I change the location, seems like everything is fine. Can someone address this issue. Thanks!
07/30/20 - DO NOT EVER USE THIS APP. THEY DON'T RETURN YOUR REFUNDS EVEN IF THE ORDERS WERE CANCELLED BY THEM. SUPPORT TEAM DOES NOT HELP THEY'LL JUST SEND YOU THE SAME EMAIL OVER AND OVER AGAIN.
09/05/20 - effing translators in chat, man. pisses me the f off
09/22/20 - App became slow loading is it only me
07/03/20 - I can't use this application at all. It only gets stuck all the time, and it's still stuck after I uninstall and reinstall this application. This apps just like a scam.
07/26/20 - You app is crashing everytime i try to order please fix it
07/31/20 - Worst... will not even accept the manual input of my home address...
07/01/20 - When it works it's fine, but had too many bad experiences of inaccurate delivery times and issues and they make it as difficult as possible to actually talk to someone if you have an issue. When you finally find an options to chat (by lying about why you are contacting them) they give canned responses that clearly show they haven't bothered to treat you as an individual. Such a horrible frustrating experience. Use Deliveroo instead!
09/20/20 - Latest version not really useful ..Free delivery gibutang pero sa cart with delivery fee. Unsay tinood ana?
08/04/20 - Worst software cannot pin point my address correctly and the worst is the cancellation by food panda due to above problem will take 2 weeks to refund back. Previous cancellation I never received back my refund.
09/01/20 - Very poor costumer service, sometime they keep showing estimated time less then 5 minutes or kess then 20 minutes for hours. You cant call or email for help.
09/07/20 - stupid app cant edit my cart! fix please!
09/09/20 - Why can't we search for restaurant names? Please put that in.
07/09/20 - The app is not user friendly. Payment method options are only limited to Credit/ Debit card, PayPal, $ COD. When I add my card details, I can't input my CVV. Please try to improve your app for better service.
08/22/20 - So much issue with this app problem about delivery and inside app 🤦🤦🤦🤦🤦
06/03/20 - I've been using the card option for a while before the quarantine and it's been great. However, when quarantine came my orders are being cancelled and it takes forever for the refund to go back to my account and I have to file for disputes in my bank! It's frustrating. P.S. Still haven't received my refunds and it was supposed to be in March and April! Been using the COD option ever since.
06/04/20 - The latest version is just not working well. It will show that you've placed an order even though you only added an order in your cart. And my debit card keeps being rejected for some reason. There's a limited access to ATM during ECQ and it would be convenient for us to use online payments but foodpanda just doesn't process such payments. It's disappointing.
08/07/20 - When they say an order takes 30 minutes to arrive, it can take up to 1.5 hours to arrive! And that happens a lot. So be careful when using this service, be ready to have your order delayed like crazy.
09/07/20 - Very poor processing app its stuck on 1 restaurant
09/16/20 - Takes too much time for a single order
08/26/20 - Yar this app need improvement and good delivery service
08/14/20 - Waiting and the delivery time was pretty long.
08/29/20 - Terlalu kerap bila request for cutlery, atau request air without ice atau request cili sos lebih, tak pernah dapat... Sometimes rider double cek dgn kedai tp mostly rider tak cek pon.. Dtg kedai then pick up and terus hantar.. Latest one, food panda management are very bad... Takda rider, management food panda tak inform customers, then paksa walker untuk hantar dalam jarak yg jauh dengan berjalan kaki.. Very very bad management services and very bad customer service! Sangat teruk!
07/16/20 - Even I don't have this app I still receive ads from it
09/26/20 - Very baad experience with this app due to don't admit there mistake.
06/20/20 - Your last couple updates have rendered the app unusable. I keep getting errors that "Client's session timed out due to waiting for headers" (paraphrased this); "Error: 502" while checking out; adding items from a restaurant to the cart but then receiving a message stating that the restaurant does not serve me area (but why does it then appear in my list?); "Unknown error". Please fix this. In the meantime I will be using GrabFood, which is a shame because I've always preferred your app instead.
08/30/20 - There is no intuitive review system. I want to give my review on a certain restaurant but I can't find the button or place from where i can post review. Review option should be available in MyOrders tab.
07/29/20 - So many bugs and server errors
08/21/20 - TERRIBLE!!!! Do not use your card. 3 restaurants cancelled on me. It was already debited. And food panda didn't do anything to refund it!! When you use this make sure you pay via COD.
09/16/20 - First order. Waited for 30 minutes and then the restaurant cancelled. I've since used it a few times and I'm really happy. Free delivery is brilliant.
06/21/20 - This used to be such a good app, however I don't know what happened. Rider location rarely shows up in the app and the technical support is of no help at all. Also there's just a handful of restaurants to choose from which gives you less options. I miss the old Food Panda... UPDATE: This is beginning to be a traumatic app! It takes forever to confirm or cancel an order placed! This caused a double booking for the simple reason that you cannot cancel even if you waot so long!
08/12/20 - Can't remove existing credit card from app.
08/16/20 - I ask for my refund and no reply.. Only from email.. And i try to call the number but the number is not in service..even those it only rm20.. Oh my god...such a bad service...i had been waiting for 2 weeks...
08/01/20 - just accidentally place the order for seconds, not even a minute! unable to cancel the order.. stupid!
05/23/20 - Frustrated with the search engine. I typed the food place name and it comes up with a lot of irrelevant names. The correct entry was his underneath as it open in 30 minute time. Wasted so much time to scroll to the bottom. Filter function text is not in order. Why not set in alphabetical order? Please think more to make more intuitive to use. Most of time i gave up and used other delivery apps.
07/02/20 - Your app was working good but dont know what happened but it is not opening it is showing an unknown error and uninstalled and installed it again but it is not working hope so you will check the problem and fix it.
05/30/20 - I can't even update my mobile number through this app. It caused me so much problem while obtaining the verify code. Some more I had contacted customer service department and told them about what I facing, requested them to update for me, but the reponses they gave is:"Dear customer, you may update your phone number through the Food Panda App. " How responsible and helpful.👏👏 Please educate and improve your CS Team, and your app accordingly, Thanks!
09/06/20 - I tired register wht happend can't login and other
09/01/20 - This app is a killer app.. They make people hungry, that's there job, this app is build to make people hungry
09/18/20 - Unknown error ocur...app is not working on my samsung tab
06/11/20 - It was running perfectly at first but then began having frequent errors. I ordered yesterday worth 600 pesos but when I tried paying (through debit card) it had a "Payment Failed" error so I tried again for about 3 more times until I gave up when suddenly an order is placed which says it would arrive in 18mins. 1hr later the order still haven't arrived and when I checked the "My Orders" tab...I HAD FOUR OF THE SAME ORDERS. At least add a "cancel order" function or a confirmation to continue it.
06/03/20 - Same as the other review that I read. It always shows that the restaurants are temporarily unavailable with my location even if I have always used that address for deliveries before. Then you click pick up and it shows that all those restaurants are open. The only way for me to use it is by changing my address. Strange because I provide another location that is just 10 seconds away from my house and all the restaurants are suddenly available. 😒
08/02/20 - Don't always appear on YouTube.
06/27/20 - I know they are doing data migration. But it is very troublesome. When I am trying to placarder my food and the mobile number verification is prompted. I have tried to key in my phone number. However, it mentions my phone number is registered. I have no idea how to go to the next step. Because in their sign up and login page its only Facebook and email login available (even the phone number is registered, it should have a phone number login page).In the end, I decided to use my husband's phone to order the food..when I logged in my account with my phone in order to check back the order item.. but all my cart is clear up. Then I need to search again the food again. besides that, because I am using the husband's phone to order the food. The address is used his another address. ( ok, this my own problem, I am careless.) then immediately to contact the driver to change the address. At the same time contact the support too. However, HQ said they can't help us to change the delivery address (If cannot help us change address why put this feature, this make me even frustrated ). so in the end, I paid for the delivery fee yet collect the food by my self. Maybe it is a funny story for you..well this is my "BEST " experience I had.
08/11/20 - Seems like 9/10 ads on youtube is from food panda so it's difficult for me to not subconciously detest this app
09/05/20 - Ordered was delayed from 20 minutes to 1 hour, and I request to cancel the order. Shockingly I was informed that, if I were to cancel the order I will be punished by unable to use cash on delivery option anymore in the future. What a fantastic policy! 10/10 would recommend to NOT INSTALL this stupid app and to NOT USE IT.
08/06/20 - Drivers and dispatch people don't know how to speak English. They can't follow simple instructions. The app is showing a different address from my location.
06/12/20 - Lately I can't paid by using credit card, it keep saying 'Payment Failed' and my order will appear on the order list and then later disappeared. My card is perfectly ok and it work with Grabfood. The worst thing is there is no way to call to check. And when email there is no reply from you. That is so frustrating! Hopefully, you see this message and help solved the problem.
08/17/20 - Close to every meal is delivered over 20-30 minutes the estimated time. It's actually faster to walk to the venue than to wait for the delivery.
08/09/20 - Foodpanda remove the contact system.. customer can't contact or talk to customer service inside app which I think is not responsible. People pay at your app, you need to be open to give a good service.
07/03/20 - I used to love the app but with the last update I wasn't able to use it. Always " unknown error has occured try again".
04/22/20 - Frustrating... The order summary/cart needs to be made clearer. An itemised list would be helpful. Authentication code doesn't work if auto fill is enabled. Everything now shows as temporarily unavailable. Ordered food, the call center confirmed the order. 5 minutes later it was cancelled with no available option to reorder. Used Grab food instead in the end, which worked fine.
08/25/20 - All restaurants are not available for delivery.
07/10/20 - Poor customer service. I try to change my phone number a few times. It just wont allow me to change! Reached out for their help centre, they dont offer any solutions and instruct me to fill up a survey instead. 🔥
06/08/20 - After using this a while, i thought its time to review my feedback. Foodpanda app has deteriorated, it displays items that were not available but only tells you that when checking out (talk about major buzz kill), but only to magically say its available after 1 minute? And it doesnt show accurate GPS location to the riders (rider was at wrong location) and realized that the app changed my address without me knowing. Instead of my house, it shows my location at some dead shopping mall. TERRIBLE.
06/11/20 - I always have conflicts with drivers! The address I pinned in the map never coincides with the address displayed by the app. When I place the marker on the right address, the address displayed is five blocks away. When I manually input the address, the marker on the map transfers to another village far far away! Even when I already write a note telling the driver the exact address, some drivers are just too lazy to read or just too stupid too use the map. Uninstalled.
06/04/20 - Problematic. Credit card payment interface will stuck. Online banking also sucks. Sometime, it will stuck in between directing back to Foodpanda interface after payment. I saw not just me encounter such problem in the reviews. Definetely not internet connectivity issue.
07/18/20 - This feedback is on the app user experience, not the service itself. It often doesn't show all the available restaurants and today i couldn't remove any item from the cart and the app decided to submit the order. I will now have to negotiate with customer support to refund me because of their poor quality UX.
06/08/20 - The migration from hipmenu is non existent, i cant login with the same account so i have to readd my payment option, locations etc. I'd have expected it to use account manager and login automatically for 5 star, but even if i could use the same account then it could be 4. Also i clearly didnt had an account but it doesnt let me register because my phone number is used somehow, so i had to use facebook login which i'd rather avoid.. And the icing on the cake, the very first order fail constantly
08/23/20 - Maybe you should fix your app. Not only from manila is using the app also in pampanga.
09/01/20 - I cant put in my location it says country not supported even though i put makati city already.
09/01/20 - Can't use PayPal anymore. Disappointing app.
09/18/20 - Delivery price keep increasing. I can't believe such redundancy of this service. For a short distance restaurant you put high prices for delivery is such a redundancy. Might as well put RM15 for 1 Kilometre next time. Food was too little and scattered all over the plastic. What a waste. Never going back to this app. Goodbye!
09/21/20 - Please improved your service! I ordered Dakasi and it shows 120 pesos when added to cart but when order was placed it went to 150 pesos!!!😡😡😡 Very poor app!!!
09/26/20 - Very poor service! The payment system went wrong! It shows in the system the payment was failed. So i proceed with other payment but then the first payment was actually done! Pizzahut girl call me and told me i can cancel the duplicate order and get refunded from food panda. But when i contact the customer service they refused to refund! Going to uninstall this app! Grab food much more better.
09/27/20 - Very Bad from apps it's shows that the driver has pickup your order and it show 5 minutes will be delivered but suddenly it becomes 20 to 25 minutes. I should have not order online better when out and buy myself. Waste of my time...
07/14/20 - I'm so pissed off that i can't recover my old password. If i can recover it then I'll give it a 5 star.
09/16/20 - I hate these app because it doesn't response to open new I'd 😡😡🥺
08/05/20 - I keep getting payment error. Fix your app
07/06/20 - Lousiest food deliver app ever. Whenever there is payment issue, the food order will automatically being confirmed and as a user we are not sure if our credit card has been charged and we will wait for the order to arrived. And food options is always misleading in the app. Terrible and will delete the app! Bye!
06/15/20 - The new version is very buggy and now customer support is non-existent. Update: it's gotten better but still lots of room for improvement. They seem more interested in adding features that help them rather than helping us. Update again: they are using dark patterns now to manipulate you into buying, so back to 1 star.
07/23/20 - unexpected error.wont pick my location tried again and again
07/31/20 - FP is slow and didn't refund me twice when order is cancelled. Expect me to check with bank for refund. Promise refund via voucher due to missing item and didn't honor the promise. Customer service took 1 week to reply 1 email.
08/17/20 - Please leave youtube alone. Worst app ever shows unknown error
08/25/20 - Referral option is no where to be found
08/18/20 - Add delivery fee and delivery is very slow
09/01/20 - I haven't had a bad experience with this app until now. Today, I ordered on Onya's Lumpia, but when I checked it again, the order was placed on KFC. I wasn't able to cancel the order because I could not contact the rider through the DM. There should be more coordination/communication with the restaurant and rider and also at least a 5 second delay before the order can be cancelled or pushed through. It just doesn't cause delay in time, but a waste of money for wrong orders.
09/17/20 - Put discounts in price list but nvr gt discounts in bill... update the discounts properly pls
09/26/20 - This app not loading says: error occurred
08/15/20 - Not a single restaurant provide cash on delivery option!
06/20/20 - "Add to chart" and "Place order" in same row…double click make you straight buy the food without any discount code…worse case "Place order" once click straight grab your money without asking yes or no !! Worst UI developed! knowing this issue since 1st day use and always paying attention to it…but yet i finally hit the trap and some more "coordinator" in the help !!!
08/18/20 - Very limit food for location. Can not order food in the center delivery to South Lake Permyjaya or from Senadin. Pls upgrade, expand selection, delivery to all location as soon as customer agree to pay. Thank you.
08/19/20 - I want to rewrite my email but i cannot rewrite again and i keep point the address out but it point to other place.is not a good app i didnt really use. Unrecommended. Please dont install this app it make me so angry and unsatiesfied.
06/02/20 - Horrible app. The credit/debit card system doesn't work and freezes when the TAC code is required. Terrible UI and misleading words. For example, my order was not accepted by any rider and there is no option for me to cancel and it shows estimate delivery time when it's just how long I have to wait before someone accepts my order. Do not download.
09/10/20 - App can't detect our home address :(
09/25/20 - Worst app why its requiring my debit card when Im paying cash
07/12/20 - This app is giving me problem since last week. Whenever I order 2 or more items it will take away 1 order. So I have to double deliver the other food. Which means I have to double pay the delivery. And each delivery is not cheap leh $2.99×2 seriously this app is getting my my nerves
06/11/20 - Horrible service in Romania. The payment fails and the customer support copy pastes generic answers instead of investigating the issue. I've already tested with other apps to make sure there is nothing wrong with my card, internet or phone. I tried both on desktop and on phone and both fail despite working on other sites so obviously there is a problem with their payment processing but instead of acknowledging it they attempt to send me on a wild goose chase to the bank.
07/11/20 - Stop auto-updating the 'Note To Driver' information, whenever I turn the contactless delivery off. You have removed the special instruction as well as of today.
08/11/20 - Too many popups.
04/23/20 - Horrible app, prone to bugs. I had time-outs trying redeem their JOMTEATIME voucher. Later the app tells me the voucher has expired despite not being redeemed yet, and it was still within stated time for use. An earlier version of the app also mistakenly keeps telling me that my credit transaction failed, but it actually went through. So I ended up with multiple orders i didnt ask for.
07/12/20 - The app just got stuck if i put the product in add to cart and it is not available.... It show me alert of product not available continuously ... And not allow me to go back to pervious page..
07/15/20 - Not working properly .. i am not able to select the option of cash on delivry
05/25/20 - Poor menu interface & navigation. There's no actual sections, there's just the recommended stuffs & promos in the homepage. Poor search engine performance. When you typed certain type of food for example Tom Yam soup the result would be something super irrelevant like cake or donuts. Or otherwise they would just direct you to the recommended section or homepage. Very confusing.
07/08/20 - I love this app & use it often. But recently I had a pathetic experience. For a family occasion, I'd ordered some local delicacies & it showed 31 mins till delivery. I waited likewise for an hour but there was no delivery or notification. Confused, I checked the app & not finding my live order, went to My Order only to see that it has been cancelled. I got neither any notification nor any explanation of why it was cancelled. All of us were hungry & I felt embarrassed in front of my family.
08/14/20 - Ridiculous app. You can pay them and get NOTHING!!!
08/22/20 - Highly pathetic service with unprofessional chatting bot. Always deliver late.
04/26/20 - I signed up using a number and then changed phone. When i wanted to login from the ñew phone, they dont let me add my number at all and say that ' this number is already used by someone else'. And it keeps on happening over and over again. Tired of it!
09/06/20 - I ordered from a restaurant and it takes almost AN HOUR to prepare but then they cancelled it last minute without informing!! Please fix this!!!
09/28/20 - Couldn't log in to my account.
09/02/20 - Very poor app, the menu stated there is a Rm3.9 of delivery fee, but when i go to checkout it become Rm4.3.....?
09/17/20 - Why do I always encounter duplicate order when I only ordered once. Then cannot cancel order. Please la
08/30/20 - Dont use this app im always use this apps for ordering food but 1 day i have a voucher i use it and that day i cant place order until now i cant use my voucher and also my account i cant place order i wasted time to fix and contact to help service but they dont solve it i recommend not to use its wasted...
08/18/20 - Apps not stable or maybe they program that way so u cannot place order in certain timing...
07/09/20 - There has recently been a new bug in the app which shows an UNKNOWN ERROR and never places the order, yet the order placed Success screen is shown, and then later the order is cancelled.
07/26/20 - App not not working on my phone I tried many times
08/16/20 - Very disappointed. USE GRAB (GRAB FOOD) INSTEAD. I admit that I made a mode of payment when I placed my order but after immediately realizing my mistake, which is less than a minute after placing my order, I tried to cancel my order so that I could reorder the same food using credit card. I am able to chat with one of their agent (in change address) and ask for favor to cancel it and will order the same food using credit card. Unfortunately, the agent just closed the chat immediately.
07/19/20 - Doesn't show past orders (error message) and doesn't let me track current orders anymore UPDATE: app no longer works. There's an error message as soon as I open it.
08/27/20 - Chat with your rider button is useless!!!!
06/01/20 - The app sucks at explaining what happens when your order gets cancelled. It shows the food store as an available option to order some food, but turns out the store doesn't cater to your area. Waiting for an hour just to get cancelled sucks and they also don't give you a refund because the store already processed the food. How the hell is that fair? Also most cancellation doesn't give you a proper explanation. Already deleted in phone.
09/26/20 - Vouchers are not working! 🙄
09/02/20 - I changed and updated my number but verification of old number has been asked again and again.no food delivery
07/03/20 - Too many challenges to prove you are human. Gives you 8 to 9 challenges. You keep answering they keep coming. A total waste of time. I am uninstalling this app after I give my review. I hope they make it better.
07/27/20 - What the heck is wrong with this app? I can't touch anything on screen while I'm in the app
05/20/20 - This app always displays my location in the wrong position despite saving my address a million times. The restaurants are mostly unavailable and when the order is cancelled good luck getting the refund back in time. It takes 2 weeks for a refund to be posted back onto my account. Once I ordered from burger king and they didn't have a certain item. The whole order was cancelled instead of doing a partial order or calling me to see if I'd replace it.
07/09/20 - Can't open the app. Whenever I try to open the app, it says 'unknown error occurred'. I will make sure to change the rating once it's been fixed
07/28/20 - Complete useless app. Dont install it. Install another app but dont install this app for food delivery For your own good Im saying it
08/25/20 - They show everything accept our search, like i type cake and they are showing burgers mostly
06/03/20 - The search in Ipoh does not include all the restaurants.I have resorted to using runner as I don't have to scroll the entire extensive list for the restaurant. Also it does not have full menus like runner. Some restaurants will not allow you to order whereas runner does. Runner sucks with delivery time whereas panda is great. If you can improve on those points I'd rather order from foodPanda. Update - Now I find demouth does not have a full menu so again I have to rely on runner
04/25/20 - Little to no pictures for the items on the menus, search function shows different restaurants instead of the one I searched for, especially if the place is closed, lack of group orders, a feature their Romanian competitor Hipmenu had, but they bought the company and closed their business. They changed the left-right swipe to vertical scroll and it's very annoying. Contactless delivery during pandemic advertised but no option to select it, delivery person asks me to come downstairs every time.
07/23/20 - Very poor language standard set by foodpanda for choosing its riders. The riders can neither speak even one word in English nor know to use GPS location tracking. Useless to have international cuisine that cannot be delivered to international customers. Uninstalling now.
08/04/20 - Keep loading.....very slow after updated
09/16/20 - Most useless app ever. They cancelled my order and didn't even inform me. I was waiting for 1.5 hrs along with all my colleagues.
09/17/20 - Customer support is too poor. Very disappointed.
06/20/20 - I dont know if its just me or not but every I check out the cart it will notif me that "cant process for unknown reason" but I can see that it was charged on my card and the restaurant will mark it as They receive it but will cancel it out after few minutes. It happens when I updated my app to the latest version. If I could give a negative star. I'll give it to you
05/03/20 - I have been using this app for the last two months and this is my most recent issue. I was using live chat from help center and the agent confirmed that my order will be delivered at 6:39pm, however, I did not receive my order. Then, I used live chat again with an agent called Mawaiis and he said wait again for 20 mns although I have been waiting for two hours. I accepted to wait. Then, I received an email that my order has been cancelled. You should be ashamed from this.
08/12/20 - Bad service and nothing more just going to kick this application out from my device
07/28/20 - hello my name is arof and I am.professional and serious developer whoever made this app are you crazy you did not perform test cases on this app there are alot of bugs when I try to give a review I cannot see what I am.typing because keyboard comes ove your text filed please fix this + when the mpbile goes to sleep all the review which I typed is lost
06/16/20 - This app doesn't respond to customer support & goes back on shown deals in the name of technical errors. (Update: the serach bar is just for presenteation purposes, it actually doesn't search what you type, instead it will give you results that not even slightly matching to your search, poor quality App
07/09/20 - The apps didnt work well. When i choose self pick up which required online banking / card payment, keep appear payment failed. Hope can fix it soon. =[
05/07/20 - I very disappointed about the app because when I make a payment.. Keep saying my card is failed..but when i see bck the oder list...i very shock I make 4 time oder!!! Please fix ur app.. Some customer if don't notice this.. They using card to pay.. Money keep deduct.. And when I aksing help from food panda agent.. They attitude very make me disapointed.. Very rude
07/09/20 - Horrible application. It keeps showing me adds from restaurants that are not available for me and the restaurants pages that I'm interested in are not loading.
09/17/20 - Indicated free delivery, but not free at all. So annoying. Pls put the information right. If its free delivery or not. Useless app.
06/05/20 - Recently your app has been extremely slow to load. And a lot of bugs, for eg the voucher can't go through and the order just went through without me clicking proceed. And no live order to display, I want to cancel order also cannot. No place for me to live chat and file my complain. The user experience is very bad now.
09/27/20 - Claiming voucher from reward shop, hardcoded to 30 pesos off. I'm disappointed
06/13/20 - Be careful dont add card details. They charge your bank instantly. I ordered groceries & eventhough some items were unavailable in the shop I was not refunded. I realised this by my 4th order. I got in touch with them that I was charged full amount on my card even though more than half the items did not arrive. I'm still waiting for refund. Basically almost all deliveries arrived with something unavailable from original order but I have paid for full order including items not delivered :(
07/09/20 - It says error everytime I place an order ! And it appears that the "restaurant is preparing the order" but no food arrived ! My vouchers are getting wasted for nothing ! Please fix your app !
06/22/20 - really frustrated when come to payment gateway..always error..panda keeps loading and blocking the way to key in code, blocking to show confirmation page etc..causing you to wonder whether the payment has gone thru..use coupon code always error also and cannot go further..is like the coupon code is fake..just to lure you to purchase, ended up you have to cancel in using the coupon and proceed with the normal price..
07/02/20 - What a logic. Food app for cheap food but for latest high end mobile phones. I am unable to run it smooth on LG mobile phone with quad core processor and 2 gb ram.
06/10/20 - As a first time user, I am expecting a lot for this food delivery app since the one I am frequently using does not have any options for card as payment method, especially during this pandemic situation we have. After selecting my order, the app prompted me for my number and is asking for a verification code that I need to enter. The horrible thing? THERE WAS NO TEXT MESSAGE SENT. I even checked my number if I placed it incorrectly, but after re-entering my phone number. Same thing happened.
05/14/20 - The card payment option for my app is not working for more than a month now! I have already uninstalled,reinstalled and updated the app version for the gazillionth time but I still cannot pay using a card. Please fix this.
04/29/20 - Im only using this because its Free Delivery. Once they start charging then I'm out. The app is full of bugs and keeps on crashing, very hard to update your info, and very little to no support when you try reaching out to them.
05/09/20 - Every time i opened it, it leads me to updating the new version even if i just updated it with new one. If i open the app for 3x in a day, i need to update it for 3x also. 😕 Also, I can't proceed on placing my order successfully 'coz 'next' is not functioning after inputting my mobile no..
05/24/20 - Unbelievable lousy app. I accidentally click cash but I wanted to use my credit card discount code, there's no way to amend payment mode and back out or even cancel the cart details, After I tried all ways click here click there, it didn't ask me if I confirm want the order, and viola! suddenly delivery is on its way without giving me any chance to change or cancel order. Not only this incident made me decide never to use this delivery again, it scares me off using all other food deliveries.
06/19/20 - Horrible app, I have never been able to order food on it, sometimes it doesn't let me enter my number, other times it wants me to reset my password, when i do that it still doesn't let me enter my number. If I want to contact someone on phone, I can't even do that
09/25/20 - They are giving vouchers that won't work. Lol
07/22/20 - Help center is so bad and slow
05/30/20 - I am very disappointed with my user experience. The programming commands are way too simple that it cannot identify new users, nor first-time use of the coupons. When I sent out the order, it said that the credit card goes wrong, and when I resubmitted the order, it said the coupon code I typed was already used. Things repeated multiple times and wasted a lot of time. Please make some improvements.
07/21/20 - App is not working It is not showing any restaurants
06/27/20 - No group order on android. This is a no brainer feature, basic feature that should be present. My payment was declined on an order but was told that food will come in 30 mins. Then when the 30 minutes passed order was cancelled. Increasing / decreasing quantities for items does not work properly from order overview when there are multiple different items in the cart. Please improve the quality of the app significantly or do a service to your customers and quit the food business all together.
08/04/20 - Too much bad experience. Every restaurant which you add in app. Food quality is too bad.
04/23/20 - Worst app ever. Full with glitch. Just now 2pm I've applied the 40% discount voucher and it is successful. But once i want to place order, wanted to change my payment method from cod to cashless, the app loading/hang for no reason. And my voucher went to smoke. Idiot app, full with glitch.  After the that I tried to order and the app still loading. And now i cant even order any food. Rubbish app.
06/05/20 - The app is working great, easy to use everything is made clear the only bad thing is that the support team are not helpfull at all. Got a problem with card payments... contacted support 3 times about it but they weren't helpfull at all and haven't solved the problem for the past 2 months
06/05/20 - Lately I have a lot of problems with the payment. My AMEX payment is always declined, even though it is one of the payment method. The payment with other credit card will always encounter an error, but the orders and payments actually successful, which is confusing and may cause double attempt/billing. Fix this!
07/18/20 - App is crashing whenever I'm submitting my order so sometimes I don't know if order has been placed or not.
07/26/20 - Worst app!!! I have many old order was cancelled by restaurant!!! But untill now i still didn't get the refund!!!!everybody please rate this apps one star and report this worst app to the goverment. Let goverment give a lesson to them!!!!
05/24/20 - Keeps having payment issues with paypal since last month. There wasnt any problems few months ago, only since this past month. Can't sign in paypal & it always says "login failed, system error." And the app will show that they've received the order even tho i didnt make payment.
06/27/20 - Useless customer support. For about 1 month i m trying to figure out why i can t pay online with my card using their app. Their suggestion was to call my bank. I ve tried 3 different cards from 2 different banks. I m using those cards on different websites and food delivery apps and i ve never encountered this issue. After 1 week i ve emailed them again because they stopped replying. They deleted my account and asked to register again.created 2 new accounts and Still not working
06/09/20 - 1st time use this apps to order food but totally bad experience. Didn't receive the verification code for long time, keep resend. Change another phone number ok received it. But then key in many times also showing wrong code. Only 4 digits and checked many times, i dont know which part wrong. After that suddenly show restaurant closed. What?! Directly use Grab food to order the same food from the same restaurant, just within few minutes, DONE. So?? Only closed for your apps?!
07/19/20 - Cant log in, forgot password then request reset also cant do it..........?
04/23/20 - the daily voucher can't even redeem, always error. the vouchers always show : not valid at time, timeout exceed, character wrong if successful applied the voucher , the amount deducted and then show unknown error appear and the amount back to undiscount amount. better don't give discount vouchers, WASTING MY TIME N EFFORT.
07/04/20 - Why almost all store are temporary unavailable?? Even thou its just less than 2km away from my home address? Tried to uninstall, then install it again. Bit its just the same. There is just two store that is alway available...
08/03/20 - Why is it so difficult to add a payment method on your app? I keep on restarting the app and still glitches happens. Please fix your app.
04/26/20 - This app used to be very convenient but now suddenly it stopped working, whenever i open it it keeps showing the notification of "unknown error appeared plz try again later" and i have to exit it or retry and then again same problem. Happening since a week. Plz fix as soon as possible
05/09/20 - Just installed this and the app is encountering errors during verification. Error message is "Something went wrong". Tried 1 hour later, still the same problem. My internet connection is stable and I'm a new user.
06/02/20 - This app is good, but it is not accepting my debit card. It's been almost a month since first use this app and paid using my debit card but after that it is not accepting my debit card again. It always says "payment failed". Is there fix for this?
06/14/20 - At first I can order properly with this app but now there are so many error in changing the password, I'm not receiving any text message form verification code or even the Call me option is not working, and more importantly it won't allow me to order any food it only stated "Welcome back". I'm so disappointed with this app.
06/05/20 - BAD as my payment cannot be process for pick-up option. All my 4 bank cards cannot pay at all and keep saying the payment is failed when I press checkout. My sister and dad's account also the same issue. Previously I could checkout and self collect but since 2nd week of May cannot be use. All my $5, two $8 vouchers expired due to this issue!! & I cant enjoy any pick up discount during this period!!! 😤😒😒😑
08/31/20 - Fix your app!!! Bobo! Can't delete the cart! Where's the plus and minus button??? You're IT is so dumb!
07/10/20 - The apps hang all the time on my phone. I use a Oneplus6 and I don't have any problems with out apps.
09/03/20 - The Stores says free delivery but when you check out, there is delivery fee billed to you. This is even for stores with no required minimum purchase.
07/05/20 - No good... Because there is only visa and debit card method is avaliable for payment.... This make us very disappointed because we haven't any type of card etc...
06/30/20 - I've been using this app before but I unistalled it accidentally. And now I cannot log in anymore because it always says that my password is incorrect. How could it happen?! I already reset my password and same thing always happens!
04/21/20 - When proceed payment in banking page inputting TAC/OTP, it will prompt payment failed.Asking to try again while there's no error on user side. But the card been charged & order is proceed. If you 2nd attempt same error will happen and causing double charged and duplicate orders. Please fix this error asap.
09/21/20 - Very bad service and always their application hang
07/07/20 - I wish I didn't update. The latest update keep crashing again, like the last time I left a review. Won't open. Please fix.
09/20/20 - After the update if I want to orfer from a restaurant that I already bought from it would say that the orders are not available anymore even after contacting the restaurant directly
07/14/20 - Doesn't show accurate time for the restaurants. Always shows temporarily unavailable. Shows unknown errors upon ordering.
07/05/20 - Bug in your App: Add 3 things to your order. Then go to the order overview, see the three items and click on the second or third item to add a comment. When saving it will overwrite item 1 of your order causing that you now receive a wrong order.
04/23/20 - Not so happy with the Help Centre experience. I was out of the que just by hitting back, and i had to be on the que all over again answering the same complaint Edit: If I could give negative stars I would, the latest update just downright not working anymore, can't even proceed with transaction.
06/11/20 - Cant sign in or log in. What rubbish is this! Putting the right password but the app is proving it wrong continuously. On the other hand, telling that this account already existed. If it was made someday, couldnt we be able to sign in again? Hell!
07/07/20 - Remove the translations as a default in the messages. They are unhelpful, inaccurate and caused confusion.
08/19/20 - Avoid at all costs. They ripe off the restaurants. Phone the restaurant direct and get a better means of delivery. You don't need this app.
06/05/20 - The app is not working well in my phone. There's a pop up saying "unknown error appreared. Please try again later." And it all started the other day when i updated the app. Am i the only one who is experiencing this?
09/11/20 - Always forgets instructions. Wrong orders most of the time
09/28/20 - I tried to place an order and i get a message of unknown error. Now there is no way for me to contact food panda as the app only entertains active order customers and the lousy IT team has not thought that what would someone in this situation do. So the only way to get noticed is to give bad review here... :(
05/09/20 - I can't verify my mobile number. A dark gray rectangle just peeps up from the bottom of the screen when I tap on "Next", then nothing happens. No SMS, nothing. I just wanted spaghetti in these trying times. :(
07/31/20 - food panda: "your order is running a bit late. (30-60 minutes late)" also food panda: "your order is on time"
05/26/20 - Very bad USELESS app. So stupid, never gonna use it again. There's no functionality. The waiting time means nothing. For more than half an hour it just keeps showing 15 minutes. Extremely disappointed..!!!
07/24/20 - All resto are unavailable here in our area.
05/08/20 - It's not working on android. It doesn't send confirmation code via sms. Also on other android device shows an error that the phone number is invalid but when i try to change the phone number shows another error.
05/16/20 - your app is ok to use when everything is fine beside the more expensive of the item however the downside is when there is an issue on the order...much chaos and the chat always drop and no follow up. reducing another star - help center agent is not helpful and i have to help them to help me on my issue, 1sttime ever.
08/12/20 - Iam having so much trouble because when i open this app it shows me an unknown error I can't open this app u must need to tell me how to sort out this problem
04/23/20 - One of the most unstable, buggy app I had ever used, not able to apply any promotion that's advertised, not able to checkout, plethora of errors with the cart. Just look for other option instead of this, it's not worth the time with this
07/06/20 - Voucher can only use in credit card if your sorry you can allow voucher for cod , wrong order sometimes missing order , you have a note for a request but driver not following it , or not checking it , i always remind to checked it. it's really disappointing.
08/24/20 - Very slow delivery. Im waiting 1hrs 30minutes instead of 30 minutes. Please improve your service!
06/23/20 - U don't want to use this app, bcs they wont refund u for problematic order or due to their laggy system. Lots of fake 5 star review from bots also, "never had any problem"? I had problems n they fixed it so i guess still worth using it, this is before. But recently their service just downgraded a hell lot worse n wont refund my order tht never arrives. I will make sure the public knows this if they dont resolve my complaints.
07/27/20 - Their customer service suck. Careful with using your credit cards since their app is prone to crashes and you will still be charged even though the order has been cancelled.
07/20/20 - The app not working after update Plus the couatomer service is bad
05/10/20 - 1. After trying to place an order, it asked me to verify my phone number. When I input it and click Next button on upper right, it's not proceeding. I did that for how many times and how long. It took me more than hours but it's till not letting me verify my phone number. Until my order was lost. Hence, I needed to repeat order. 2. I tried changing password. It said wrong current password. How would I know that if I were not asked to enter a password when I registered? 3. There's no forgot pw.
09/11/20 - I can't change my phone number .. Please fix it..
09/15/20 - not friendly user, price is also costly.
05/19/20 - Forget password. Select "I forget my password" and send to my registered email. But I never receive any email to reset password. Check my inbox, spam mail and junk mail but nothing is received. Did this many time but still in vain.
08/29/20 - Terrible and worst support ever. They keep ignoring me and everytime make lame excuses. Worst support.
06/22/20 - When I pay via card, i get an error. I have to restart the app to see that the order is confirmed and see how long it will take to deliver. Another error -' see all orders' function is no longer working when i order from multiple restaurants. It just shows my past orders so I can't see updates on my current orders
06/12/20 - I've been trying to edit my contact information on the profile as for some reason, the number updated there is not mine nor a number by anyone I know. However, there is an error after repeateadly attempting to update it. I usually pay via paypal for my transactions and never got a refund as the "rider could not reach me" when I have also messaged the driver my alternate contact info. Besides this, I have requested for contactless delivery with complete instructions on locating my unit.
06/09/20 - At first, it is really cool. Then time flies, it s*cks! I hate this app! It makes me feel frustrated most of the time. Some agent are so annoying as well. Seriously, almost 2hrs of waiting for a small meal?? Who would love to experience that. Might delete this app later on!!!
05/02/20 - It would be great if I can actually pay with my card. A lot of errors. Payment failed with no additional info. Payment info was set correctly and tried multiple times. Information about location and payment just dissappear from the app.
04/25/20 - Cant set your own address have to pick an existing ones, and the delivery mistakes it and took him somewhere else, also the contact chat is buggy and everytime i try to type my condo name it turns to palm power and not just that there are lots of other words that turn differently
06/25/20 - I got charged for food I didn't get to eat. Transaction was fine up until AFTER i completed payment with PayPal and suddenly your app fails and prevents me from moving forward. Now I got charged on my credit card for food I didn't get because your app refused to move forward and I was forced to cancel. Your support response was no help either. What happened to the live chat?I used to love this app now it has disappointed me.
06/01/20 - There is a bug in the app. According to the app, the restaurants from which delivery is available through website is shown to be temporarily unavailable. Due to the problem, I could not order at all today. Normally, there are late delivery issues, but I can take that into consideration. But the bug in the app is just unacceptable.
04/25/20 - You can't make report to help center to cancel the order if waiting too long. No option at all. Already reported previously because face the same issue but seems like no improvement. After new update, can't see rider's movement at all. Truly inconvenience for me.
07/01/20 - Promising app, cheaper than Grab Food and offers access to neighborhood restaurants. The app isn't user friendly, no way to leave feedback or to add items to the order. Used it thrice in the last week but won't be doing so again.
08/13/20 - Improve your locator, you don't match to latest technologies
06/03/20 - I don't understand why the app keeps telling me to log in to my account when i'm already loged in. This happens everytime I try to check out. Please fix this. This is very frustrating!!!
09/17/20 - Im always getting errors if Im done ordering food
05/09/20 - The application is very buggy, my order from mang inasal was canceled once and the remaining time for that order kept displaying, I had to reinstall he app to fix it, I originally registered with my Facebook account and soon changed my email in my food panda account to my Google email and when I reinstalled the app I decided to login with my email and when I ordered food and placed it, it was asking for my mobile number for confirmation and I placed my mobile number but for some reason it wasn't going through and a black bar with now message kept apes ring on the bottom, I'm assuming it's telling me that the number I entered was already registered to another account, even though I am using the same account with the same credentials in it. I also fixed this issue by logging in with my Facebook account and when I ordered it finally went through without asking for my mobile number for confirmation. Though these two are just hotfixes, I sure hope you fix these bugs in the future.
08/22/20 - This app is all good and all right until it automatically ordered food for you. Scam app
07/19/20 - Changing address is not working
08/05/20 - Pathetic After waiting 45 minutes my order was cancelled and next day same thing happened again. Tried again today , I wish this order had not been delivered as well .
08/19/20 - they never solve your problem even it's their fault. when you ask for explanation about the app technical issues they only reply "technology isn't always great isn't it." no sorry no refund or whatever. their customer service is the worst!!!
07/25/20 - Worst app ever!!!!! It brings you the worst quality and we got completely opposite item that we ordered.....
05/07/20 - Please improve your UI.. the app needed me to login ok fine.. ask me to select either FB or email, i select email.... they say enter email to check if i hav an acc with them... i enter, then they ask for password. I enter but wrong... ok fine... i select forgot password....they said they send the password reset to my email... i check email nothing came...30mins later i check nothing came.. WOW good job.... took about an hr to order one damn drink...Deliveroo n Grabfood is much better
07/14/20 - After I updated the app, I could no longer connect my phone number to my account. As a result, I can't order anything because I am unable to input my phone number
07/11/20 - I am updating my review, it is the most pathetic app 1. You cannot complain if the restaurant is not responding on time. 2. They do not have any quick responses. The help center will repsond within 24 hours, hahah who will wait for that long ? 3. Your money if it is online payments, get transferred even before you receive the order and guess what? The trap. The money will not come back to you instead it will go to the foodpanda pocket, why? I ordered at 11. 57 now i am stuck it has been 2 hrs
08/04/20 - Everytime I open the app it asks me to update, its annoying and makes me lose interest in using it. I just want to order food :'(
08/28/20 - My refund has already been stalled for more than a month. I already follow up two weeks ago yet no respond. Lol.
04/23/20 - This new update is a dumb one. Too much bug.. Made payments and no timing wherever the delivery is on the way or not. It still stuck from the payment page while i already made payment.. And it keep assign me to pickup page. Regreting my decision to update.. Fix it please..
07/05/20 - I could not log in, used fb, said email missing, used mobile, verification code says wrong, trying to input my email address, couldnt click on the empty space.
07/23/20 - Im going to uninstall this app Reason: again and again and again ads on youtube
06/07/20 - the app sucks. 3 things: 1. no available support, no chat no phone number. for immediate assistance 2. this app is a great platform for scammer since there is no verification and security measures required. 3. crashes most of the time.
09/12/20 - I don't like this app! The rider cancelled my order! I already paid for it thru gcash. I asked for his number so I could call him but he didn't respond. I asked him to wait for me because I can't find him, but he suddenly cancelled my order. I hate this app! Give my money back!!! Update: They said they won't refund my money. Lol. Don't use this app guys!
09/15/20 - Used to be used before covid. every home chef is added now without knowing their food quality. Cancels order usually after hours of waiting especially late at night.
06/29/20 - This app is ideally good for discounts, but as technology would fail from time to time it is difficult to get a resolution from their customer service team. There is no comprehension to your concern and you will get slow to no resolution.
04/23/20 - This app's developer team is soooo bad... Full of bugs and sometimes even breaks the app its unusable cannot order food. This is one of the error messages when I try to order food: Unable to unmarshal cart calculation error response: invalid character '<' looking for beginning of value
04/29/20 - Garbage app, phone number stated as not valid always and delivery took always so long. Help center doesn't reply within a day and all the restaurant always close despite others competitors app stating that they are still delivering. Uninstalled the app. Unrealiable
05/08/20 - This is so disappointing! The payment has been failed for many times, hence I tried it again, but at the end no payment was successful go through!!!!!! But, it shows is has been charged to my card, this is so frustrating.
05/03/20 - Lousy payment app! I had uninstall the app. After I use the voucher and completed my payment, it bounds back to my cart with error message stating voucher is invalid! As the food order is still in cart so I thought the payment has failed and I use another account to made order again but same thing happened. At the end when I check my email only did I know the payment has successfully been made without notification. Order place without any clear confirmation show in app. And so money gone!
05/12/20 - Very bad, this app sucks, hangs again and again and i cant even put my adress, it took half an hour to update my new adress and still i could not put exact location and had to forecefully add location of a nearby street, so horrible experience , even uber and careem have a more accurate location option than this
06/03/20 - Foodpanda had and still has a trackrecord of having small technical failings everywhere, hinting at bigger ones lurking in the closet. It really doesn't inspire your confidence when it has badly compressed JPEG as its headline, has inconceivably awkward controls and heats up your phone tremendously from just browsing restaurants. I personally won't trust it any time soon. With the newer updates, the resource blackhole got worse, and the app now freezes everytime I do aomething trivial.
05/09/20 - After carting in, i would like to go back to cart and add more but there is no shortcut back to shop. Only a few add in to cart items. I then have to go back to home page and type in restaurant name again. Troublesome.
05/09/20 - I do not understand why this app won't accept my mobile number even though I had entered it multiple times whenever i tried to place my order. I tried reinstalling it and restarting my phone and to no avail still doesn't work. I am deeply upset about this situation as I was looking forward to eat food using your services but instead I ended up starving with an empty stomach because I couldn't even place an order. Please fix this bug. My opinion of this app. won't change until it does get fixed
08/15/20 - Why am i having problems to order. 3 weeks na di ako makaorder. Laging unexpected error occured. Tagal ko na gumagamit ng Food panda bakit bigla bigla ganito. I will be uninstalling this app.
06/21/20 - Latest version disabled the chat feature in the help centre. It is very frustrating that I can't contact anyone to help when the order is marked as delivered but i didnt receive. Are you expecting the customer to continue waiting or place another order? Without knowing what the situation is, how would you expect the customer to decide on the next course of action?
05/30/20 - 1. I search the restuarent for 15 mins (the name of the restuarent is correct, but the app fail to reach the restuarent). I need to close the app and reopen it again amd sear the same name again and again. With too many attempt the app seem to recorgnize the name of the restuarent I am looking for. 2. It should include faverit icon for the restuarent and the food I like. Then It should provide the similar food or restuarent for me as an option if I want.
09/03/20 - This app's delivery is so slow.I orderd some food but they don't delivered in in right time..
07/14/20 - what the hell is wrong with app. keep asking for number and when that's given then it keeps on saying something went wrong.
07/31/20 - A lot of store cancelled order last minutes. So annoyying
06/13/20 - Checkout process fails, but order is still processed. My single order was duplicated five times. If the payment goes through on my card I've lost approximately £135 for a £27 order that was never delivered. Had to contact the restaurant directly to beg them to cancel as there was zero support given on the app, no means of cancelling the orders, and no advice given through FAQs, nor is there contact information given on the app. I didn't even know the orders had gone through til now.
07/30/20 - Unable to open App in Pixel 4
07/18/20 - I can't use the app when I try to open it right after I installed it, and it says "An error occured..." I don't know why.
08/16/20 - it's too late always from estimated time .
07/01/20 - Very disappointed on how the app works. When i pay and place the order it said the payment failed. But when i go to homepage it said my order is being processed but in the end it is failed. What tf is happening? Your app is very poor service. Fix that. Before anyone else will experience the same situation i have right now. Very disappointed about this app.
07/24/20 - Search option not working properly
07/16/20 - Bad experience .this app have very low and cheap quality ....really it's too much bad
07/30/20 - Blank menus when I click on some restaurants
09/14/20 - Awful update on the app. Customer service did not respond to my concern regarding wrong order.
05/30/20 - There are no cancel function in the app. It's there but it's totally useless. I can't cancel my order if I accidentally pressed the place order button. Once press, it start preparing instantly and I cannot cancel my order cuz they are preparing, there are no error tolerance at all. However, the restaurant can cancel my order as their wish without any explanation. Wao, nice job, really nice.
05/06/20 - I have a cell number from UAE I use here in thailand and tried so many times to get the 4 digit activation code sent to me but no chance.. useless application in a country full of tourists... so many like my self are stranded here in Bangkok for more than 2 month due to covid 19 and can not order food online .. very bad
09/07/20 - everytime i install this app it says unknown error appeared.
08/21/20 - The app always lag and crash
05/20/20 - The worst app ever I try using it every six months to see if things have improved but you fail to surprise me.....a big failure app and all good restuarants stop using it after a while cuz you give them a bad name.....DO NOT USE IF YOU WANT A CERTAIN DELIVERY!
07/07/20 - Useless app. You search for a restaurant and the app will show you 100 others but not the one you want to order from. i searched Moos n clucks. Burger o clock. Delizia. The app showed ALL other restaurants except the one i was looking for. Ghatya developers. Ghatya team
08/05/20 - The app is glitching if i order its not working but it's eating my money in my card
04/24/20 - Not realistic delivery times, bugging phone account setup, voucher codes available only in some cases without any prior notice, slow service, problematic map for finding locations (some street numbers not shown).
05/08/20 - Did not receive SMS verification the last time I used this, emailed support and got no proper feedback. They just point towards the FAQ section in the help center, the issue was not included there and no follow ups done.
05/27/20 - buggy and slow app, its just pics and menu why it takes forever... and most importantly YOUR DELIVERY PEOPLE TAKE THE ORDERS AND SAY THEY HAVE ALREADY DELIVERED IT WHICH IS A LIE. PROGRAM an e-wallet or something and fix your refund system plz. make sure of the hard work is getting this app to work properly as it should be, not just updating the layouts.
05/25/20 - So many other better alternatives, like dahmakan, quicksent or even grab. I seem to always be having issues with these guys. Just better to let this go. I asked for them to expunge all of my data so I hope they did that.
05/03/20 - Actually this is the most convenient delivery app that I've used but after they failed to refund the charge from my card after the store cancelled it. I lost my trust to them. I would probably change the rating if they we're able to work with me regarding the issues.
06/03/20 - NEXTGEN_api.total.amount.mismatch - the app is not allowing me to order from anywhere giving me this error regardless of the payment method or the restaurant. Rebooted phone, the problem still persists. Changed networks - still persists.
05/02/20 - I couldn't even order from this apps. I have an account and when I was trying to add/update my phone number it did not go through and says there is something went wrong. I am pretty sure there is some technical issues happened. Kindly look into this matter.
07/13/20 - Took 1.5 hrs to deliver something that's just across my block. Best part is they don't even provide an easy feedback channel to avoid having to deal with the problem. Brilliant.
06/01/20 - It's my first time using the app and it's very disappointing, I spend hours waiting for the confirmation code to complete the order but it never came. Although it's user friendly, easy to navigate, and I like the picture of the foods w/c by the way looks appetizing so it could have been better if the app is actually working.
06/07/20 - Payment issue not addressed. Payment option said "this payment method is not available at this time. Then, I went to see solutions to payment options. There was no live chat option which was instructed to me from an email.
08/02/20 - My voucher disappeared when I wanted to make the order. Also my friend's voucher dissappeared. We spent a lot of time trying to pay for our order. Also the delivery time took a lot.
08/26/20 - The GPS for this app has errors
07/06/20 - Simply rubbish app in case of error the people of the help line simply making rubbish excuses and extend the timings. Simply Useless.
06/29/20 - Tried many times but unable to process my orders, keep saying something went wrong. Effort and time wasted. Not convenient at all. Note: app's updated, checked info multiple times and net's connection good, tried 5 stores in your app but no go!
05/17/20 - Be careful with this app cause got one time I browse through the restaurant and did not click confirm order and it suddenly confirm by itself and I immediately livechat with the customers service but cannot reach and say the food already prepared so I have to purchase the food that I did not like. It ridiculous. my app inside the voucher and past order and all the save address all gone. Really technical problems with the app. Food panda better look into the issue in order to stay long!
05/03/20 - I used to pay by online banking but now they're not allowing online banking as payment anymore and it's inconvenient for me... Cash on delivery would be a bit hasty and the same goes with paying via the debit card. I really hope foodpanda include the online banking as one of the options for payment again in the nearest future because that would help me, as someone who is a regular customer of foodpanda. Or else, I may have to opted for grabfood rather than foodpanda after this. Thank you.
05/03/20 - Stupid useless app compared to other delivery app. Cannot cancel order, cannot contact customer assistance for instant help. When placing order, sometimes there will be "unknown error"that prompt out. Good job, you're doing a "great job" in fixing the app.
04/23/20 - The app crash everytime I want to check out. Errors keep popping up. That's it, I'm going back to other food delivery app. I'm done being patient with this one.
09/18/20 - Promised time!! Lol. Your delivery time is fake as fake taxi....Why don’t you check the food parcel according to the order...if you would check it, how I got some food missing😡😡..unistalled app BD
06/03/20 - You have the slowest food app ever. Even McDonald's is faster. If you want people to continue using your app find a way to improve it. Sometimes it does not even load and I have to restart the app.
05/15/20 - In accurate timer.. As much as we want to prevent rider from waiting. Unfortunately this app logic to waiting time sucks.. Hope you improve on this nonetheless we will not trust timer here and only meet with riders when he/she makes a call.. Help your rider your app sucks!!!!
05/28/20 - In order to see the description of an item you have to add it to cart and then go there and tap on it... So not intuitive. Also the search functionality gives so many irrelevant results that it's difficult to find what you are actually looking for.
07/05/20 - The payment method always so difficult . Why I can't use online transaction. Update it .
07/26/20 - Good but there are still limited options for retaurants
07/31/20 - Keeps on loading like forever...
06/16/20 - Please do not cheat us. Please fix the refund policy! Grab refund policy is so much better! When deliver failed or missing ( which the rider always do) me and my wife are always refunded with coupons. Which is not fair because we paid by cash! And the help for order menu is so hidden!
07/12/20 - Good but creating problem for me to open
05/19/20 - No offline restaurant available neither available restaurant for menu walk through, tried installing twice, this error start occurring since the 1st page of app showing 2 options, restaurants n grocery, if you by mistake select grocery, app never come back to restaurants unless you clean cache n data and re login. Please fix this bug.
08/02/20 - It is very useful in past . But now these days foodpanda is not use ful . First in past no delivery charge for any order . But now in these days there is 100 delivery charge on grocery and 39 on food. It is not useful for new customer.
06/26/20 - Since the lockdown, the service has gotten worse! Credit payments don't work anymore, they cancel orders at the last minute and don't even refund. And vouchers provided later are fake and don't work. I am deleting the app now.
06/27/20 - There's problem with the latest update. I opt for online payment but then I changed my mind and exit and all sudden order is placed. Well that sucks 😡 either there's bugs or something else. Please fix it!
07/22/20 - I can't order from nearby restaurants, it says I am too far away and showing restaurants which are very far away, so annoying.
08/22/20 - My money already been deducted. But oder failed to complete. Refund my money now
05/20/20 - Today when I want to use the app it askd me to Login? I didn't log out so why ask me to login? Then after login, it needs me to enter my mobile again? It says mobile alrdy registered. Then miraculously I was logged in but all my past orders are no longer there. I can't view my past vouchers and all. It's like a new account? At payment it askd to set my payment mode when previously all this was done. I'm scared to order from the foodpanda now. Can you do something abt ur buggy app?
05/10/20 - This app has problem of not loading the restaurant or a cuisine you search for weather it does shows you the same results before the search.Developers must look into this and resolve this issue as soon as possible
09/01/20 - the rider is very rude. im just 1min late but the rider is angry. hope you put feedback options in your app. 😠
06/06/20 - I've been having trouble with the Junetastic voucher code. Whenever i key-in at early noon, there will be an error and the whole will become laggy. Come up with an update to smooth this out please.bitxs so annoying. It's as though you don't want people to use that code or something.
06/16/20 - wasted an hour just to update current address and still couldn't! what a shame for the product designer/developer who only allowed address recognized by Google map! what a shame for my country that Google search can't detect my exact address!
06/22/20 - I've been disappointed with this apps cause whenever I ordered from the restaurant that was clearly open in the app, but I already payed and my order was cancelled.. yes they refund me back but this keep on happening alot of times so I am very disappointed with this app.. it's better if you deducted the money after the order was received instead rather than my money being deducted for cancelled orders
07/12/20 - When I open this app, the display show the sentence "Unknown error appeared Please try Again later" Please solved it.
06/08/20 - Frustrated with the app. Can't make payment via debit card. And the App showed order was made successfully but when I reached the restaurant to pick up, they said they didn't get the order. Disappointing experience. Please make improvements.
06/23/20 - Password reset does not work. Ads everywhere. And it has the gall to ask for your rating; when you're not happy you're however redirected to send an email, to an invalid address.
06/05/20 - The GPS was ridiculous. I never experienced in other app but this app pin my house wrong but the address was correct. The waiting time was too long, i waited 1.30 hours for one order. This need to improve
09/21/20 - Plz focus on prices. Avoiding after marketing
07/11/20 - I was a happy user up until recently. The amount of updates i had to do everytime i open this app is annoying.
04/28/20 - Really bad app. I just can't use it. I am logged in, can't register my phone number due to an error and when I try to checkout an order it asks for it and says it is already registered. It's the worst food app there is.
06/19/20 - I'm facing a problem with this app, I always gets an error message whenever I try to add my number in order placing process., that's why I'm bound to use foodpanda through Brower. Kindly fix it. Thank You!
06/03/20 - I am a new customer and I installed this app coz I heard a lot of good reviews here. But I guess they are all not true. Help center can't help you. The agent that I talked to said the refund voucher will be credited within 24 hours but until now 2 days had past and the voucher was still not credited. I even emailed them. So disapponting since the order was so simple. I even said i will just wait for the missing order. The agent said they cant and offered me a voucher. Still waiting for that.
06/30/20 - Very disappointed with the app. Due to technical glitch the "PRO" delivery subscription are not honoured. CSO are also not helpful in resolving the issue and processing the refunds.
08/26/20 - Once I placed order on this App it charged my card but didn't place the order when i contacted the customer support they simply refused to refund my money. Few weeks later the same happened again when i tried to order on Domino's Pizza on Foodpanda, my card was charged 715 Rs-/ but the order was not placed. I contacted the team but still didn't got the refund.
07/10/20 - No option for order cancellation were shown to me ... worst experience...
07/01/20 - Please update your app, is very very bad, for my app it cant load those promo codes, but when i use my friend app with the same order it works. It even cause me to do transaction twice, and order twice, it lags, it sucks. It wont show if i have ordered or not!! Is freakin baddd!!!!
09/20/20 - When i ordered OPTP for the first time. I loved it so much that i again wanted to order optp but this restaurant was removed. When i search other restaurants, this app shows me other than that. Very shortage of restaurant variety.
09/25/20 - Hey wasting my time to order it's always show error submit order again, fix fastly...hmmmmmm
06/11/20 - Adding to cart food from the wrong restaurant may affect the whole app and not allow it to work. "An unexpected error occured" just keeps repeating had to uninstall and install again. Clearly this app lacks maintenace.
07/18/20 - In Karachi ,landhi and korangi area not serving plz open services on those areas.
06/18/20 - Please fix. It's working on my Huawei p10 but not on my redmi note 8 pro. Whenever I try to set the current location on my redmi phone, it says the location is not supported. And auto pins on another country. I want to be able to use it on this phone.
08/25/20 - Payment doest go through even after entering otp!
07/03/20 - Was ok but just update the app and now it's not opening it shows try again or exit,,,plz fix this issue early as soon
08/07/20 - Very dissappointed when it come about cancellation. Should fix this thing more efficient. If the store close just say close..if the rider could not make delivery just said it.. Dont give unacceptful reason.
05/15/20 - They don't issue refund when you've been charged twice. I paid via credit card but the rider still asked for payment since he said that payment did not went through, after 3 days the transaction reflected on my card. There's even no information in the order details whether its COD or paid already which you could show as verification to the rider. Very disappointing.
04/23/20 - I made an order just now. There is no notification when I linked to my card. I received the OTP, I can't key in the OTP because the apps keep on buffering with your BIG PANDA FACE and I try to refresh the apps and the order is already been placed. I cannot check whether my order is REALLY been placed; or my card is already being charge or not; your Apps now already buffering with ESTIMATED DELIVERY TIME LESS THAN 5 MINUTES (it's already more than 45 minutes). THIS IS SICK!
05/21/20 - Found listing price of many items are more higher than store price. Discounted price also is not same with checkout price. Like cheating. Before ordering, I must carefully crosscheck the price.
09/24/20 - Services is so cheap and charges big amount as commission due to this we are going to unistall food panda app
07/08/20 - Giving me " an unexpected error occurred please try again later" for the last week.
05/22/20 - Trying to reset my password, but it's not sending the reset email whether by app or web browser. Opened a ticket with the support team that told me to reinstall the app. Did that, reported the same, never got a response.
08/31/20 - Info not as accurate as grabfood. Less than 5 minutes is always more than 20 minutes
05/10/20 - Same problem with others, I can't able to verify my number. Its not going through whenever I click the next button.
08/14/20 - Why isn't there a help center where I can send problems to? I can't order from it. It shows error.
07/21/20 - Always Incomplete order received. I paid the full amount didn't get any refund
04/22/20 - Worst experienced. Faulty payment system and failed to refund cancelled order after 14 days. Help centre definitely not helpful. Replying with generic feedback and closed the chatroom without solving the problem. Don't further attempts in paying even the app indicated payment fail. It actually charged to my credit card. Conclusion, order four times for the same order yet not show in the app until delivered 2 of the orders. 2 auto cancel which still charge to my credit card.
09/05/20 - Very slow service Help center did not reply
07/06/20 - The app is error and unable to open even after I restart my phone but still the same.
06/10/20 - The features and content are really good. I'm giving you guys a 1- star rating mainly because the app keeps on freezing and crashing. It's such a hassle to relaunch it everytime you unlock your phone.
06/20/20 - Pathetic app. With pathetic features.. Such slow processing. On top the help option never works. Help option is to guide people when in trouble. But this app feature of help doesn't even open. It just keeps processing and processing..
08/15/20 - From 5 star to 1 star. I am really unsure how this app works now. It says free delivery but upon confirmation of the order you'll still be charged of delivery fee.
08/29/20 - Vouchers are not credited to your account properly. Disappointing.
05/16/20 - When payment failed after checkout, I can't use my discount voucher code again. It says I've used it. And when want to key in OTP for credit card, the app just keep turning and turning, won't let me key in my OTP. Buggy.
06/15/20 - Address entry system doesn't work. Can't put correct address numbers and move pin. Pin movement changes the address to the wrong numbers. Correct numbers put pin in wrong location. Had to wait for driver to call and stand on street waving.
07/17/20 - They dont filter and no standard on who ever can affliate on there app.
07/02/20 - It was alright during the earlier stages of the MCO and now, even with the discount codes, it isn't easy to get a cheap meal, you'll end up paying anywhere from 15 to 20 per meal, sometimes on one item. I was an regular user too, and there were absolutely no benefits to it. And regarding the delivery fees, even places closer to me charge a 5 RM fee, it doesn't make any sense.
07/28/20 - I dont get it. Every other day theres an update while the grab app can last for weeks without one. Are there so many things to change?!
04/22/20 - Next time put a clear number for your customer support on your app. Whenever there's a problem, you ask us to contact to customer support but the contact number you go put where also we don't know. What a lousy company.
05/23/20 - The app showed that food had been delivered even though I am still waiting on many occasions, some as long as 10 to 20 minutes. Have to edit and update address every now and then even when the address is already in the system. Not a good app.
06/18/20 - Orders go missing often for me and the latest version of the app has removed the support option so I can't contact an agent to resolve the problem.. I'm just redirected to the same unhelpful information again and again. Not acceptable.
08/07/20 - Unable to find the restaurants when I was not in their delivery range. And no option for me to pay for the driver. That's suck!!
06/20/20 - After updating the app this morning, it doesnt recognise my address anymore and when I tried to input my address, it prompted "error". I tried to use my laptop instead, same. This app sucks. I ordered from Deliveroo in the end.
06/03/20 - No idea what problem this app have. Whenever, I download and try to use. It says that your country is not supported. While works on my siblings cellphone. Get this fixed asap! Else rating stays 1 star...
08/08/20 - When i click on location.. This app is not working..
09/09/20 - There is no option for paiment only online paymnet thats not fair it must have another option to cash ondelevry i am very disappointed with this thing 😕
09/27/20 - Take too much time to prepare food or delivery
07/18/20 - Having difficulties to find the restaurant. It was in the list but does not appear when search
06/21/20 - Your stupid ad is making my phone freeze and if any damage is on it you are paying for it either take your stupid ad down or pay the damage on my phone and i saw other reviews too your app is horrible. We dont need more of these apps we need more of good apps
07/09/20 - Really stupid app... Always cancel by itself and rude help center... Delivered order at wrong address... Report for 1000 times also never fix it... Refund takes weeks... More and more... Please don't download this stupid app
06/03/20 - Very limited deals.. and the restaurants listed minimum order is 500and delivery charges are separate. Then what use this app is to me? I can simply order food free of delivery charges from various restaurants within 5 km radius of my home. And I would consider the ads by foodpanda on various platforms like youtube and instafram bogus and misleading. As the deal listed on ads is not available in the app.
06/28/20 - The app itself is fine but the quality of the restaurants is really bad. Can you vet the restaurants for cleanliness, or at least set some standards for them to adhere to? I got an order where the restaurant put hot soup in a plastic bag, the really cheap one which you get from road side stalls. Why did I pay over RM 20 for such quality? Can't they use a higher quality paper or microwavable container to hold the soup? You know what's next? I found hair in the soup. Shame on you.
05/05/20 - The app is not friendly. The tracking of the rider is not on real time. No information about the rider and create confusion for the customers. Can't send photo to rider in the built-in messenger to direct the rider to the exact location.
09/18/20 - Always said that its seems your country is not support when I using with my Redmi phone at Myanmar
07/17/20 - Whenever I tried to confirm the order, I always asked me to enter payment method and there were never another option except payment through debit or credit card. So I always failed to order
08/16/20 - I have no issue with Panda until recently, the Rest missed off an item and when contact CS they issue a request of compensation voucher instead of having my missing item redeliver, it has been 16days and i received no compensation. So go for GrabFood for food apps, Grab is more reliable
05/22/20 - This apps gone crazy. Cant cancel the order, cant contact customer service, cant do payment. When do payment will be overcharged or failed. Please upgrade system. This happen to me already 5 times since i use it.
05/15/20 - One moment it's showing the restaurants... the other minute it's showing me no restaurant near my location... I don't know what's the glitch... But get it fixed guys... It's too much annoying
07/11/20 - Unable to proceed payment When I want to check out the order and proceed payment. Hope can solve it ASAP Because this will make user confuse will they being charged twice.
05/07/20 - Buggy. Stucked in the first page selecting location. Locate Me function not working. Choosing custom location gives error that it's unavailable in your country.
08/16/20 - This stupid app doesn't even notify if your order was suddenly cancelled. No warning at all. Waited for hours till we noticed that our order was cancelled.
07/30/20 - Help center never works. Estimated time is 20 minutes but food arrives after 1 hour or even more late. Some time after 1 or 2 hours order is cancelled.
09/04/20 - Search option not showing near shop
05/09/20 - VERY POOR APP. When asked to put my contact number, it wouldn't let me enter my number. I keep on pressing "Next" but nothing is happening. Uninstalled.
06/27/20 - Used to be pretty good. After the most recent update, it errors out every time and automatically cancels orders! Very disappointing!!!
08/21/20 - There are some streets that cannot be located exactly on the pin. That's why I can't pin my exact location.
07/15/20 - I still haven't received my refunds from cancelled orders. It's been months. Don't use debit or credit cards.
07/18/20 - Frequency of updates which is irritating and sometimes slow or hanging ....
04/26/20 - FoodPanda is offering the most amazing promo but the Application is just so annoying. It shows available for delivery then later on it will be only available for pick up. I had to visit the store instead of waiting at home. The application is not accurate or stable.
06/10/20 - The cancellation process was made by the restaurant without reason and explanation. The refund process is not efficient, takes too long. The app should automatically asking the customer about refund and not waiting for the customer to request for refund, especially when the cancellation was made by the restaurant, and the customer did nothing wrong.
05/10/20 - Why can't I order when my payment option is using my card? Everytime I order, it just say that my payment was failed but in the homepage, my order was placed, however, the restaurant did not receive it. Was is happening with the app? Please fix it immediately!
06/25/20 - 1. The app needs updating every other day 2. The app changes the address/my location randomly - don't know why? 3. The customer service is SO DAMN BAD 4. The company cancels orders abruptly without notification
06/06/20 - Rubbish apps, peak period getting more problems, hang, menu page not showing, address missings, food cancelled last min, discount revoke and etc. Other apps like grab and Dah Makan are much more easier and stable. Such bad experience in my life, the rating should be -5.
06/06/20 - Since the last May update, whenever I want to use the voucher code I keep getting error messages. After that, I restart the app. It just stop showing me the menu. Just because of the discount? Cannot cope with the extra amount people ordering?
09/04/20 - It have charged now before no charged and free i hope it back again free delivery
07/30/20 - Full of bugs. Might as well not create this app
06/12/20 - Restaurants are always closed even though when I contacted their pages they said they are available in FoodPanda. It always says network error or they can't connect to their server. Sometimes they also show restaurants open and I placed the order only to be told 20min later that the restaurant is actually close. Can't even contact their customer support unless you placed an order. Really wish they could fix this.
05/23/20 - Very bad apps, no cancel button if you make mistake. No customer service no. It was hard to find live chat location. Overall troublesome...kindly improve more!
05/27/20 - I am facing huge trouble, it shows no restaurants for me, as it does not work in my area and it used to work before, I had ordered several times but now nothing helps and says try with a different address. Ridiculous!!
06/01/20 - I opened my account with phone number. If i add my phone number after giving mail, it says this phone num is already registered. But there is no option to login using phone number anymore.
05/30/20 - Very bad!! Whenever i add my address, it shows someplace else. When i add an address for gulshan, it takes it all the way to malir cantt. VERY VERY BAD!!!
08/01/20 - Always can not able to chat with FOODPANDA Agent when issue was happened ! Already made a payment! But i have been waiting for 3 hours! My order still on the way! Can not able to cancel my order tho!!!!!! Its ridiculous!!!!!!
04/24/20 - This might be the first & last time I use foodpanda. Offered me a voucher but cannot use the voucher.  I have to request for the OTP twice before my transanction approved. There is no notification whether or not the transaction has been approved.
07/15/20 - Cant add debit card after stupid update
06/20/20 - This app is an absolute nightmare, I cant pick an order for about a minute because it is to laggy, the service is okay but the app is very frustrating. Please fix the app, it is the reason you can make money!
06/22/20 - I won't blame your riders, but fix you damn navigations. It doesn't work. I even put my exact address on the description but riders had a hard time locating my place because the navigation doesn't work.
06/10/20 - Pathetic App. Every time I install it makes my food ordering experience miserable. At last I have to resort to some other option. Now password resetting issue waiting for half an hour still not received any email.
09/21/20 - So my order got cancelled, I already paid for it thru Paymaya but I still haven't been refunded. Where's my money now?! On the Paymaya app, it says that the payment was completed and the amount was already on the merchant. Where's my refund?!!!!
05/07/20 - The app doesn't working from two(2) days I am trying to register in and it keeps showing that unkown error occured please try later but but i cannot register I have tried so many times Please please please fix this registration problem
07/19/20 - It always shows error when ordering food
05/17/20 - Horrible app. Payment with credit card was slow (with panda sign keeps circulating). At the end was informed payment failed. In fact payment was through. So I repeated 3 times and 3 sets of food were delivered to me. Not able to cancel food order or check payment status. Strongly recommend not to use this app.
08/03/20 - Crash app an unknown error occurred
05/09/20 - I tried it, putting my number for verification i was stucked on page place order. After putting numbet Hitting next button it wont go through. Let us know if you have issues with your app so we wont use it
09/16/20 - Can you please make it so that the money on the debit card will be deducted when I already received the order and NOT as soon as I order? There are so many restaurants that cancel orders even though everything on their menu is available. The process of refunding the money and contacting the bank is too much hassle for us customers. There's no absolute reason to take my money even though I haven't got my orders yet. Just take my money as soon as I receive it. That's all.
09/15/20 - Delivery charges is to much🥴🥴🥴🥴
08/16/20 - You only able to write review while they ask otherwise you can't. They should add review option in order history page.
05/20/20 - Latest update cannot do online payment.. Need to use cash or credit card/debit card.. Im not comfortable sharing my card security number.. Online banking have more control.. Suck because this mco cashless method whatsoever but no online payment available..
07/30/20 - Troubling to access location. 😠😡
06/01/20 - there must be a time bound "cancel" option in case of accidental touches and also "special request/ note" to let the seller know what to include/ exclude.
05/08/20 - There is nothing left in this app then clickbait. Everyday I receive notifications that there is 70% off on some restaurant and when I open the app and visit the restaurant menu all I see are regular deals or some 20% 30% discounted deals.
07/15/20 - App crashes...please fix it ASAP
06/04/20 - I get it that you're giving out promo codes to boost your app users but before that can you fix the app first. Interface glitch most of the time, numerous missing orders, not able to key in promo code.
04/28/20 - It's buggy and it took me a long time to delete away duplicate order. Not to mention the invoice isn't complete with payment method done. Please include that. Thank you.
05/10/20 - The app is not proceeding after i entered my phone number on the verification part while placing order. It shows a black pop up on lower screen without actual error message. In short, i could not place my order hahaha... really sweet
05/09/20 - After checkout It cant proceed to the next step when it ask me to put my contact number to verify my account . I keep on trying several times but still it failed.
05/10/20 - Whenever I type my number it doesn't let me continue.. like yeah I can press next but it doesn't take me anywhere.. you need to fix this app.
05/28/20 - This app is problematic as it is currently. Voucher T&C are not stated thoroughly and you can only see the cap of the discount after applying it. Past orders lack analytics for users such as price and time of order. Ordering system lacks cooperation with their partners such that ordering for a later time is not encouraged. Order for later time, your food will be prepared the moment your order is processed but delivered at a later time, all the while sitting cold in kitchen until x-hours later.
07/02/20 - It could have been better if there is option when an order got cancelled. Let's say, you weren't able to receive your order because phone was unreachable the time of delivery,at least send a message for options like we can have the order collected from store instead of just cancelling and say bye to the food you pay for?? My mother called an hour gap from delivery time AND SEEMS impossible to talk with CS. And I ordered outside of PH and used FOODPANDA and NOW not Anymore.
04/23/20 - Put option to give riders' tip via the app. Grab does it. The address picker is troublesome coz Google address only display neighbour house. Everytime rider arrive i need to go n wave at the rider. Very inconvenient!
09/04/20 - Cannot communicate when not receive an order
04/23/20 - set location suggest the wrong address . the daily voucher can't even redeem, always error. the vouchers always show : not valid at time, timeout exceed, character wrong if successful applied the voucher , the amount deducted and then show unknown error appear and the amount back to undiscount amount. better don't give discount vouchers, WASTING MY TIME N EFFORT.
08/19/20 - Payment method is not convenient. Very Buggy. Help section is not helpful.
07/17/20 - just useless app in quetta bcz app not working regarding payment issue and corrupt staff
06/11/20 - Since this new update, nothing works. My screen is just blank whenever I click on a shop. Please fix this.
05/11/20 - Improve the app by assigning a rider to a prepaid order. So, when the actual day arrrives, a delivery scheduled at 10am does not arrive late 'til 2pm, or gets canceled by the customer bcause of a long wait time, or gets cancelled by the system because it cannot really service what has been pre-ordered. When the prepaid errands have been assigned a rider each, the system can also take care of additional orders on COD on that same day.
07/01/20 - It's terrible when you in hungriness then you ordered 4 items but just got 2 items?! and i figured out from help centre that the items didn't available in that particular restaurant. The restaurant should update their availability of items in the app itself because it lead to this kind of stuff. I made it through online payment and i paid for that 4 items but then i rechecked it and it just two items in my last order and now i had to wait for refund. It wasting my time. Service poor😑
06/21/20 - When I search for a restaurant, please show it as first match, even if closed or busy. Horrible search system and search results, everything displayed after a lot of featured places.
07/22/20 - i can't order right now, even last week, always unknown error appear to order. fix this and ill rate it 5 stars
05/06/20 - This is ridiculous 😡 i provided my phone number and waited for the numbers be sent to my phone but i waited for more than a minutes and it didnt show up!!!
06/30/20 - You should also add an option to check the location of the shop and also the location of the delivery boy moreover the option to invite a friend to get voucher is also missing in the new update
05/30/20 - Hello!! The map is not synchronized with the current Google Map. So my Home Address is different from the address in your app!! Thus, riders are lost
05/07/20 - Clongky to navigate through the food ordering process. Up from Logging in, to the menu picking, and to the payment process. Deserves a negative 2 starts until the whole issue is fixed Edit: its horrible
08/17/20 - Some of the restaurants and shops are showing in some phones and not others
07/02/20 - It's not working well. It is saying that unknown error please try later. Please fix that
04/25/20 - Payment method is not good even i didn't fill opt number the payment still process!!!!! That's not good at all!!!! When i fill the voucher will lag cant function anymore!!!!
07/05/20 - This is my first time to use this app and it's giving me an inaccurate results, please fix this problem please.
08/22/20 - cant put actual adress like poslaju, lazada, shopee....
04/21/20 - password reset link does not work, and since I only have 1 phone number, I am unable to create another account. Pathetic app. user interface lacks creativity.
06/18/20 - Not a friendly user apps. Cancel my order without notification. Keep loading & put every restaurant in list even i already set my current location. Some restaurant is closed but still in the list. Some is too far but still appeared in the list.
04/28/20 - Support team and the app just suck and not helping to ur problems at all. Told them so many times i didnt register before with my number yet keep replying useless thing yet not solving the problem.
07/26/20 - system not able to handle 2 order from 2 phone at same location.. My experience second order from second phone not reach restaurant app.. as a result waiting for 1 hours then I decided to call restaurant and they said the order just come..
04/25/20 - 1) Can not use the same voucher code again but didnot pay the bill yet. 2) plus, i didnt use the voucher for the day but it present the error " already is in used ".
09/21/20 - Unable to find my location
07/15/20 - Minimum order to use voucher is too high 😔
05/10/20 - this app is not even working,just waste my time...and effort no matter which method im using,when i entered the number it stop right there...and even help center doesn't work too
04/29/20 - This app is useless, literally! After installing this and detecting my current location, it says "We have moved to our own app..".. "Download it now". Then what is the purpose of this stupid app that I unnecessarily installed?
06/08/20 - It has technical glitches. Confirm the price of RM16 but charge me RM23. Spoke to the service helpdesk and only gave me a RM5 voucher. And the voucher can't be use. Totally disappointed.
05/24/20 - Stuck on the sms verification page for months now, havent heard from the customer service rep that said they were gonna call. Garbage app, and garbage customer service. Never installing again.
08/07/20 - Totally sucks...sucks on payment... Hang during payment ... Causing repeated order is done
08/22/20 - Pretty weird. The restaurant is nearby, open, is delivering but it won't be available on foodpanda.
06/04/20 - every time i open the app ot pick wrong location and not choose my current location then what is the point of asking location permission, if your developer can't fix this problem let me know i will fix this problem
07/02/20 - Keeps on erroring out with "Please enter a correct address" message. So annoying.
05/15/20 - When using credit card to place order, it always load for long time and stuck at the payment page. Even the OTP received but the payment still loading.
08/22/20 - Experience was good unless they put delivery charges 💔
07/15/20 - Why the app is not working?????
05/08/20 - Since the last 2 updates im having issues with deliveries. Riders go to diff location saying that's where my pin loc led them to. It's very inconvenient! Never had such problems before
05/27/20 - Unable to proceed with payment. I have already logged in yet at the payment page it shows that I need to log in & I'm unable to log in because my phone number is already in use.
05/10/20 - Gonna uninstall this app. It's good that delivery is Free. Sometimes orders are marked delivered but not received. I once used my card as payment for my order, but the driver asked me to pay saying it is COD. There was also one time that I accidentally hit place order and Im not done finalizing my order yet. No Cancel option. Tsk!
06/20/20 - This whole morning encountered system unknown errors occurred and unable to place orders. Please do something about your app. Dont update it if you haven't tested it completely!
09/13/20 - It auto translate to English which is very bad
09/19/20 - This app is so stupid and slow. Poor service. Most of resturants have bad quality food. They cancel order on there own sometimes. Voucher can't be used. And rates are high not good deals. And there is no way to contact resturant or rider after placing an order if we wany any change. Useless App.
06/24/20 - I can't log in with my gmail account with it ...every time i try it says incorrect passward but i also changed the password again it shows incorrect 😑😑😑please solve this problem.
05/25/20 - I hope there's a cancellation (button) of orders right before the rider confirm the request. And also there's no option to change the mode of payment once it's confirm.
06/02/20 - For some reason it doesn't show anything, I cannot even search for the fsso I want, keepsa saying this is no available in your location, for real, I'm in Metro Manila and I couldn't even search for the food I wan, that's too inconvenient for someone stuck at home. Even on one kilometer radius it keeps saying it's too far, why should it be few meters? What's the sense of "delivery". Useless
09/12/20 - What is unknown error. Am I a joke to you?
05/03/20 - i can no longer place order using app. i can only do online and track using app. Everytime i press place order vutton, it ask for updat the address (which already correct). when i click save n continue, it says error occur and cannot continue. it is the same even if i change the address.
08/29/20 - Delivery on cash is not open this app why ??
05/04/20 - This app is the single worst food app I have ever used. its features are very basic(no group order, no favorites), it's counter intuitive and buggy. Beside that the customer service is bad and doesn't offer solutions to problems
07/07/20 - Very poor server management, i find so much lagging on bd local server. Ive been trying to order grocery items for a few days, but when the exact time comes to open any shop, it shows temporary closed for much traffic. And most importantly, however i ordered a few, most of them were rejected 🤬🤬
07/17/20 - Cash on delivery option isn't showing in my mob..I have updated and reinstalled it twice thrice but same issue....kindly sort it out
06/30/20 - Latest update is clunky, unresponsive and problematic. Fix it dang it. Reroll to previous version that doesn't has those stupid bugs.
07/21/20 - Cancelled more than 5x. And refunded after weeks
06/15/20 - The app is no longer working? All the restaurants I clicked on shows no menu and I can't even change the location to the one I save now and even the help centre in the app doesn't work.
05/27/20 - The "address" option has bugs. I successfully placed 5 orders with no problem but then the app suddenly does not recognise my address anymore. Now the app simply doesnt work!
05/09/20 - This app is not completely fix. I tried to use it but it will not proceed, it's asking me my phone number I already enter it and when I click next nothing's happen. Tssssk
06/12/20 - Such a horrible experience. I had ordered thru this app for how many times but when I updated it, it became so buggy. I placed my order but the app said couldn't place order this time so I tried again. Then it appears that I have already ordered 7 times my original order. I got so worried about what happened, but all the orders were cancelled, and I didn't know how. Hope you fix this issue.
04/23/20 - what use is the address if the app shows you places from nearby cities and not within your own despite the notice that intercity transactions are not allowed as of the moment. Useless app
04/23/20 - worse app, so many errors. one error solved and another error come again. wonder what is the maintenance team doing.
08/29/20 - Multiple of my orders this year has been cancelled. They said a refund would take 30-45 days but none of it ever happened. I'll quit using this app before i lose any more money.
05/03/20 - Overall best food delivery app but it isn't working for sometime. I even reinstalled it several times but still unknown error. Fix it.
07/20/20 - Worst App once place order can't Cancel It and if order from online payment then uh r stuck. Useless app
08/02/20 - Awful, missing items and robot customer service can't solve. No refund. Order at own risk.
07/21/20 - App doesn't correctly finds the location. Also poorest customer service of customer. I didn't get a refund complaining twice.
06/13/20 - Always have issues. Was shut down the entire day yesterday. Fix the bugs!
04/27/20 - the job gets done but the app itself is full of bugs and crashes all the time. very frustrating. kills the appetite sometimes.
06/06/20 - current version cannot apply promo code, cannot order food, cannot view the menu, delivery place show incorrectly, what a nice apps!!!!!!
06/28/20 - This app is getting slow af. Its hanging nonstop. And don't blame my network connection and phone model. Can you make it simpler? App is super slow. I gave up using it.
07/06/20 - This New update right now suck! I can't order any food! Please fix this!
06/05/20 - BRING BACK THE OLD VERSIONS OF YOUR SITE!! VERY INCONVENIENT WHEN IT COMES TO CUSTOMER SERVICE WE CANT CONTACT YOU BRING BACK THE LIVECHAT WHERE IT'S EASIER FOR US TO CONTACT. WE DONT WANT TO END UP IN FACEBOOK WHERE PEOPLE POSTS ABOUT CANCELING ORDERS!!
06/04/20 - Please do enhance your pin location map. EVEN I PIN MY LOCATION/EXACT ADDRESS still the pin location cut in a different location, then the driver blaming me "why my location is too far to my pin location address". Its not my fault. please improve.
07/13/20 - When I first used this app it's okay and very interesting but when I install again this app it can't work anymore. It's disgusting!
07/30/20 - Too many bugs!
07/04/20 - There's no cancellation once you've place the order. My experience is I've just accidentally placed the order with a wrong food supposed to click back button but my screen have a ghost touch to the place order, I was just about to look the total price.
07/07/20 - Cant pay by online or card! Only allow pay by cash!! It keep loading when i wan to enter otp number. Pls fix
05/10/20 - We haven't yet used my number, but I can't sign in for the mobile number. Kindly please fix this problem because it's annoying 🤦.
07/31/20 - Too many bugs!
05/17/20 - Almost done putting all the stuff on the cart and then cant verify the phone number, need to restart the phone again still no OTP sent. Makes me upset.
05/21/20 - Availing Vouchers doesn't reflect on the riders. He insist paying the full amount even though it says in my app that I clearly avail of a voucher. Much better in grab food. Edit: What's the purpose of map pin if your riders doesn't even know how to follow/go to that direction where we pin?
08/05/20 - Why your app is unknown error appeard?
07/24/20 - I can't order food due to my mail is use with my number although email address is mine and mobile no is mine but I am unable to order food I complained twice on help centre but all in vain kindly fix it and remove the issue so that I can be able to use this app thanks with best regards Amama
06/14/20 - App is glitchy, cant access own account even though keying the correct email and phone verification no. numerous times. Plus tech support team is useless cant even resolve such problem. Dumb app.
07/03/20 - The size of items is too small comparing too the picture and the delivery charges are included in the item cost
05/15/20 - Unintuitive, much to improve Cant find how to comment/rate orders or provide feedback. And this is very frustrating.
08/16/20 - There is no cash payment so it's very hard for us and because of that we cant buy🤷‍♀️
05/08/20 - Its glitching and its annoying aslo my internet is not weak but it always said "no connection" and i hate it fix this app or many people will hate it and get more and more worst
05/25/20 - Try order pickup from app but was unable to add payment method. Try to make same order from website but they preselected a shop that is one mrt station away instead of the one that is in front of my condo ( my fault I didn't check).
05/27/20 - This is the most worst app ever i used. The most important part for a delivery app is user able to add thire delivery address properly. but this force me to pin a location in map which is not belongs to me. Where is the permanently account delete option..? I want to delete my account.
04/24/20 - Can't open the app. It always says no internet connection... I paid like 500 Pesos of food through paypal with order later but it just deducted my paypal and never get the order. I tried to contact them but still no reply. Please fix your issues. I really don't like wasting money. My debit card doesn't even work on this app now. It did work last time. Your current update made it suck... Please..
05/10/20 - Useless app . Ordered 3 times in Jollibee and got cancelled for unknown reason. And Late Notification for Order cancellation . Example : You Order for Tomorrow delivery at 10 am . Then you waited until 10am but no delivery is coming and still you do not know what is going on to your order . Saddest part is they will notify you after 1-2 hrs that your order has been cancelled .
06/07/20 - How many times do i need update your app?????! This is ridiculous, you are taking much of my time just to update this app every time i wanted to order foods. Enough with ur updates, i need to update ur app today, when the last update was a week ago. 4 updates a month...
07/21/20 - It keeps on crashing..
05/21/20 - Good app but having problem with your auto-address location, get rid of it, it keep sending to the wrong location. Let us fill the address manually.
05/07/20 - It is like already TWO days that I unable to proceed an ordering with promo code! The code is fine but it shows error when proceed payment with credit card, paylah, and cash!
08/25/20 - Lagi Problem lah lepas update...nak buat payment...xde dpt message
09/04/20 - Not recommended apps ,bad service,so many time did mistakes and more than 9 months already they never refund my money till now ,many orders I waited for more than 2 hours
06/02/20 - Since i update my foodpanda app last month, this app can't be used anymore. This "unfortunately, the food panda has stopped" will pop out everytime i try to enter. Frustrated.
07/09/20 - Payment gateway has problem. Payment process lag, show error and stated unsuccessful payment. I retried and the same thing happened again! But when i refresh my account there are 2 orders on the way!!!!i want to cancel my order but it says i unable to cancel because already preparing. Hotline contact number cant even be found!! I felt being cheated as customer. Worst experience ever..my experience is grabfood is way better.
05/29/20 - Delivery time changes time to tyime, but instead of decreasing, its increasing. ive waited more than an hour for just 1 meal, but the app just says it only takes 38 mins. Id better uninstall this. Very frustrating.
05/01/20 - Bloated, junk food spamming, stuck screens, forced updates. No support on my Android 6 phone. Driver messaging ignored. Tap on meal doesnt open details but adds to cart. So annoying.
07/18/20 - No problem with this apps. The bad experience I had was that they didn't notified me ahead of time when my order would be canceled.
04/23/20 - 4 out 5 times the food delivered is "refrigerator" cold and I keep on testing my luck everytime with your service. Kindly equip riders with facilities such as containers that keep the food warm
06/13/20 - The app recently crashes and cannot be started on my Samsung Note 9. I'm running on Android 10. Tried to uninstall and reinstall again, but to no avail.
06/06/20 - I wish I know a way to block the rider from knowing our phone number, or the option so that the rider can only contact us through the app, or contact anonymous number ID instead of our own phone number. Is there a way the foodpanda apps does this? Or rate rider or block certain riders, to avoid receiving inappropriate messages after ordering?
05/10/20 - Day 5 and i Still cant create account. the phone number verification takes too long to load. please do something about this.
07/04/20 - All stores are temporarily unavailable. It's been like this for about 2 months.
06/02/20 - Whenever I tried to search some it's always says (unknown error appear try again later) like everytime and it's fed me up.
05/16/20 - What happened to your sending of verification code? I got stuck and can't proceed. Please fix.
05/13/20 - very poor quality, can't even send verification code even after trying many times. so 1 star is enough, if have zero star definitely i will give zero. fix your system
05/19/20 - Why do I need to verify phone on every order? Your text messages are taking forever but still not receiving!!! Making my wife & son furious and making my life miserable... I never had this issue with other apps
09/05/20 - My First order: Cancelled! Great! Waste of time plus I was charged! 🤮
05/13/20 - You should have the restaurant accept/reject the order first before charging the user, especially if they are paying thru CC. Hassle. Now I have to wait for the refund after 5 business days, and it happened to me twice in a single day! If there are unavailable items, you shouldve updated the app!
08/28/20 - After numerous time of using the app, suddenly its not working like unavailable..i dont know what happened..
05/02/20 - App keep saying error and the price on cart item, not same with the menu price for Burger King and KFC. Very disappointing , after the update.
05/09/20 - I can't place my order! I kept entering my phone number and it won't take it! Doesn't even give any kind of error message. What's the problem with this app? Whatever it is, please fix it.
04/23/20 - so much bug after update, can't even do proper calculation keep showing error, all the calculation, address and info blank at the check out page.
05/09/20 - Verification process sucks! Hundred times Ive punched "next" it wont go through! Your losing customers because of your technical issues and glitches.
05/15/20 - It is hard to verify my phone number. I also tried my friend number too and still it didn't work!
06/05/20 - When I make payment and fail, the app said I completed the order and show me the tracking despite I closed and opened the app again. It doesn't make any sense. The help center is also no use.
08/15/20 - always have an update, hassle.
04/23/20 - After update, keep on having message having error. Ask for try later. Try many times also cannot purchase.
05/28/20 - When I'm opening the app it always says ' unknown error occurred. Please try again later'. Always goes like that.
07/13/20 - Error 400 always appear whenever I place an order, then suddenly the order has been placed but will be cancelled after a few minutes.
09/01/20 - Ami gulshan er sultan diens er kachy order korlam bt ami khabar missing pelam bt eta dekhar kew nai.othocho ami regular use kory food panda.
09/19/20 - Price discount is not same when paying Plz fix your apps
08/17/20 - Foodpanda didn't have delivery service to Taman Garing Utama, Rawang. Hopefully the scope of delivery can be enlarge to another place too
07/10/20 - The app doesn't work. When i open it only saw was restart and exit -,-
05/31/20 - They give false ad. Its use to give a good service but its getting worse Everyday. And call service provider gives wrong information..
06/04/20 - Update to the latest ..but everything having error, show driver exception error, and can't use the voucher.. should have not update to the latest version...
06/27/20 - Its very hard to contact you guys once there is a problem with the order or whatsoever. And now there is some error on your page and I cannot open anymore.
07/28/20 - order meal with drink but no received drink. nice service.
07/11/20 - When i open this app it shows an unknown error....its not opening anymore...help me
06/26/20 - Worst app. Nothing show in search results. Even famous restaurants do not show in this app. I have tried it in big city and small as well, same results.
04/26/20 - Your new update apr 15 You have discounted items But on the payment page, the discount is gone and they will force you to pay the original price. November 8, you had a new update... After update. EVERY RESTAURANT IS CLOSE. Even the 24hrs mcdo
07/10/20 - I made an order and paid. Message came "Payment failed. Please try again". So I did. Got same message. I check back & see a message "order accepted. Your food is being prepared". Both payments had not failed. Now I have 2 orders for the same thing coming. 10 minutes later Foodpanda calls me and asks me to confirm that it is a mistake & can they cancel the 2nd order. I said yes. When asked, said can't reverse 2and payment. So they expect to deliver 1 order and keep the payment for 2 orders!
04/23/20 - Garbage app always got issues when using promo code. Useless help centre cannot give any explanation on why the issue is arising
09/05/20 - Useless , bloody late and the agent dare to suggest i go pick up the food instead!
09/07/20 - The add says that it has branches all over Dhaka . But it can't even cover most of the Dhaka . And the Delivery mans are nonsense and doesn't have the thing called manners I hate this app.😡😡😡😡🤬🤬😡🤬😡🤬😡🤬😡😡😡😡😡😡😡😡🤬😡🤬🤬🤬🤬🤬
09/22/20 - Fraudulent app. Lies about promotions that does not apply when you checkout, gives vouchers that do not exist. isnt the first time, hopping over to grabfood.
09/23/20 - Cash on delivery doesn't show I'll try thousands time
05/19/20 - It always indicate, "Something wen wrong. Please try again." whenever I'm trying to go to stores of Foodpanda app.
06/12/20 - It sucks.. I am getting unknown error appeared.. And when i connect using my Facebook account its says 'The access token provided is invalid'?????? What is that???
04/27/20 - Phone number settings after pressing update, "Something Went Wrong! Please try again", how many times i need to try again?
06/06/20 - After update the latest version, its getting sucks. Most of time wasted by log in and out because it got loading all time.
04/30/20 - Keep pop out the advertisement that interrupt the order progress. Annoying. Sometime it duplicate the order because the system went wrong when the first payment made.
06/25/20 - Annoying push notifications used for marketing. Please limit to order-related updates. Another annoying feature, the panda button. Gives me vertigo while browsing. Annoying.
06/04/20 - Nevermind,it just keeps saying unknown error when there are good deals available, absolutely sad,just trying to get you to waste your money.
05/10/20 - you need to fix the bugs.. we cannot order and it takes my patience just to order because i need to verify my number but when I tap " next" .. it doesn't work.. hope you can fix it because it will lose your customer. thanks and Godbless
05/08/20 - After the recent upate. The app doesn't open and a messages shows "Unknown error appeared. Please try again later."
05/06/20 - Unable to delete payment method as I need to change another card. Please fix this ASAP. The remove button does not work as it should.
09/05/20 - there's always an error when i'm using the app
09/24/20 - Please repair your map
06/19/20 - I am user of foodpanda last 6 months. This app is very fantastic till last week but now this app is(my point of view) garbage. Now In shops foodpanda apply 99 rupees chargers. This is why I uninstall this app from my mobile..
07/18/20 - Why this app isn't working in our area😕
07/19/20 - Can not update phone number. Worst feelings.
07/21/20 - Omygad the app always has an error everytime i order! Its a hassle
04/26/20 - Dont use your card when you order. Encountered many transactions that failed and promised a refund but never went back to my account. One transaction 6 months ago and another 3 months ago and many others. NO REFUND reflected in my statement.
07/16/20 - I used my friend's account as I was charging my phone...there was no option to do the rating as the delivery person is very rude and can not follow simple instructions. I would think more than twice before I use foodpanda again.
06/01/20 - Already registered my phone number but still asks for verification. This prevents me from checking out my order, preventing me to eat dinner. If I had a choice to give this worthless app 0 stars, it would've already be done. Updating and fixing the app's UI my a**.
05/29/20 - Very buggy. Doesn't function properly, after every update it's worse than it was before.
04/25/20 - Hello, why i could not use online banking option? I already click my choosen bank, but then there was nothing pop out for me to fill in
08/23/20 - V poor service. Estimate 25min delivery. But 1 hour later not yet sent. App cannot live chat to cancel order.
06/28/20 - It doesn’t load in my phone.It loads in my moms phone easily. We are connected to the same wifi but my phone when i click on the restaurants the manu part is always white nothings on there. I have checked every restaurant same everywhere in my phone. On the other hand my moms and my friends phones works just fine. I have re installed again and again and cleared data so many times it Doesn't work. I'm Using a note 7 pro 6gb. My phone's ok. Please fix this ASAP. It loaded1 time then after that...
06/28/20 - Everytime when I'm trying to do payment, always issues / bugs /payment failed. Even if I did pay, the items arrived always Wrong. Wonderful apps.
06/21/20 - when I make payment the app keep loading and did not show the result are success, then I make the payment second time just success. Finally duplication pay.
06/08/20 - Whenever I tried to place my order it says "payment failed" but the order is on the way and so I wait until "your rider is around the corner" suddenly "your order has been cancelled". I've tried reorder it again and again but the same thing Happened. in other words, I can't place my order at all. this happens after the latest update
08/30/20 - Delivery and customer support are disappointing. App has problems too. Shows free delivery but a fee would appear.
09/11/20 - This app does not show any notification if the order is cancelled. I got my orders cancelled twice in this week. I kept waiting for my food until I realized they are not coming. This is not acceptable.
09/14/20 - No option to cancel the order on the order summary... This is not right. Pls update your app
07/30/20 - Stupid lousy update making the apps totally not usable.
08/20/20 - the worst app ever, not stole my money but doesnt let me remove my card info from payments option
05/09/20 - I can only go as far as entering my mobile number for verification, then it does not proceed any further.
06/18/20 - Errors on loading location .No restoran pages and just direct to maps and Message appears "google play services are updating " i,m using china rom smartphone. but install google play on it.Using K30 5g Phone
07/08/20 - Cannot open the apps "unknown error appeared. Please try again later"
07/03/20 - WORST APP EVER!!! THEY STOP REPLY CUSTOMER'S EMAIL WHEN THEY UNABLE TO SOLVE THE PROBLEM!! OTHER APPS AFTER UPDATED BECOME BETTER, THIS APP AFTER UPDATED LATEST VERSION BECOME WORST!!
07/14/20 - This software work very slow please create this software fast so that it work more fast.add more features so that all things buy will be possible with the help of foodpanda apps
07/18/20 - The Option of cash on delivery is not available
07/12/20 - I place the whole order in 10 minutes after searching in the app When confirm the order, it always gives error within the ID and contact number.
09/03/20 - Delivery time requested is completely useless. Had ordered earlier, but order keep on pushed and time preparing keep on changing and getting longer.
07/13/20 - Worst app when ever I try to order any thing it just says verify no and the 4 digit password send to my no is always same 7596 and it never worked it always says password incorrect
05/29/20 - Missing or unusable vouchers, unstable, and inability to get accurate location of the rider. Grab food'a system is much much better.
06/04/20 - This app have so many bugs that I can't even pay or order anything. It just keep showing me error... Fix those before adding new features.
08/23/20 - VAT additional charges.. the product we are buying has already 12% vat and then you will additional vat on the total order. very bad idea.
05/02/20 - i cant change my contact info it says error please try again. The thing said that it is almost arriving and i have been waiting outside for 30min waiting and all of the sudden it says that they cancel order. The automatic translation into english makes it harder to communicate with those who delivering . Waited for my food for almost 2 hours and it didnt tell me beforehand to cancel my order. FIX THIS APP BUG OR WHATEVER.
05/11/20 - App needs to verify my number. Whenever I put my number it doesn't go through. It's upsetting! I can't proceed to my orders because of it.
06/10/20 - Unable to find the live chat button . Support said needed an active order before able to see the live chat button in the help center but after multiple active order still unable to locate the live chat button
05/04/20 - the apps keep telling me my number is not valid even though i didnt event change it....what is going on actually?..already check and type correct phone number 1000 times..stressful day..ughh
05/28/20 - May 28: still no getting any refund and notification. April 20: Refund process was not reliable and without any notification on the refund has been cancelled. Im waited for 14 days and now need to wait for another 14 days. Feel like na jib:" once your money goes into my pocket you wont able to get it back, wahahaha".
05/14/20 - The worst app.During mco when we need deliveries this app only works for two hours in day and the hours changes without any notification in advance ...Online payment also doesn't work for me and all of my friends...fix your app😡
09/07/20 - App sucks. No cancellation button, no rate service button, no live chat, no credit on-hold service, and no foodpanda. BOYCOTT FOODPANDA!!!
08/18/20 - Worst app ever !!! Even i have TURNED ON MY LOCATION , THIS USELESS APP IS STILL ASKING ME "TURN ON YOUR LOCATION FOR BETTER EXPERIENCE" !!!
09/09/20 - misleading when searching for restaurants
05/10/20 - I cannot verify my mobile number! I tried to uninstall and reinstall but nothing changes!
06/12/20 - Really disappointed with the app. How could the cancellation button directed to the chatroom then waited and waited no one reply. My food came after 2 hours 45 minutes. Delivery takes that long??? I can drive back from KL to Ipoh
08/17/20 - My orders were always cancelled and their update took so long. So disappointing.
06/02/20 - Restaurant listed in your apps keep canceling my order and nothing you can do about it. No improvement. Its boring. Wasting of time. I am uninstalling your app forever. Refund my money faster!
07/12/20 - Card payment failed. It was loading nonstop at that payment page
08/21/20 - Order cancelled without any notice ！Keep it up
05/20/20 - Worst app I think foopanda has stopped improving his services. First of all event if i order ice cream or bryani it says restaurant is preparing your food and it takes more than 20-30 minutes and if the restaurant is 2-3Km away and the distance is about to 10 minutes travel it also takes more than 30 minutes after i receive the message that our ride has picked the order , so it takes me about 50-60 minutes to receive my order its better for me to go at the restaurant and pick the order myself
07/04/20 - I m using English version of app, half of the menus are only in Chinese.. Useless..
07/21/20 - Stop irritating us with bloody advertising while using our devices! 🤬🤬
05/28/20 - Don't waste your time to download, the service was bad. Given an voucher code which is not able to use and the refund you will never receive.
04/27/20 - Very slow, and I cannot save my address. Always saying an unexpected error occurs.
07/08/20 - very lag! my food panda apps is very loading it takes long time before i can order evem my internet connection has no problem. please fix! its very annoying
05/14/20 - I like the app b4 it ask me to update. I stuck during want to make payment. It ask me to login over and over.
04/27/20 - Worset experience it's policy is poor . From last 3 hour's I m trying to Settle my account but only in this app my each nd every information went wrong vvvv bad app. . Ur craving is More important than ur data especially phone number which is always went wrong
07/02/20 - When I place order, it takes long time to load. Credit card payment failed, after close the app and open again, it show my order was completed? I didn't receive otp how come the payment was success? It's stuck at the page, I can't cancel order, customer service was useless, no reply until today. After 20min it's still the same, I got to use another phone to order. The app system was really poor, starting from MCO. You're continuing update the voucher, but system was still broke. Keep ignore us.
09/03/20 - Very disgusting and buggy application I've ever used.
09/05/20 - don't like it..can't proceed with the payment method..please fix it
09/17/20 - Totally pathetic money hogger app the customer support is pathetic never ever going to use it again UNINSTALL
09/19/20 - I have downloaded it twice but it isnt opening. Why?
07/15/20 - The delivery fee went from 0 to 25php quickly. Wow.
06/19/20 - For some reason, i an getting your country is not supported error after a month of not using it. Hope it gets fixed
06/29/20 - I cannot just use my debit card suddenly. Unlike before. I asked my bank but they told me I.dont have any problem with my card.
07/27/20 - Now order wait until almost one hour, and cannot cancel, no custoner support inside app, need to ask for help and complain also cannot, damn app. REALLY WORST！
06/04/20 - After update , the apps cannot use at all, it said "Unknown error appear, please try again later", please help.
08/03/20 - They are trying to fool you in every order. Prices and lucrative offers shown on first screen are all fake, by considering the offer we put the things in basket and at the time of checkout you will find no offer nothing and even sometimes charge you more than normal. Waste of time and big waste of money. If you tally any restaurant price with foodpanda prices you will never find a single match, all prices are 20-30% high of original and also they will charge you for delivery.
04/29/20 - All stopped loading and I now get an error. Support has not responded to email queries. Reinstalled, cleared cache and storage.
05/06/20 - it lacks other payment modes such as jazzCash and easypaisa, not everyone has a bank account!
07/18/20 - If there is a disaster happened. They wouldn't help you on your refunds. Mess! Uninstalled Grab is better.
08/13/20 - Can't order via delivery but if it is pick up all stores are available. Been 3 months since last update that I cannot order via delivery.
07/05/20 - App has a bug, changed the delivery mode automatically from delivery to pick up. Beware.
08/15/20 - Cannot cancel order before confirm. Very irritate
05/09/20 - Cannot Proceed to checkout. Stuck on enter your mobile even though the mobile is already updated. So useless.
06/01/20 - Provide customer service where i can straightly talk to them. Not live chat or whtever. So many issue. I already made my payment but the apps said my payment failed and i make a new payment. Suddenly when i checked in my bank account the apps has already deduct both of the failed payment i made. Edit: i want to delete my payment method but i cant do it. Whyyyyyyyyyyyyyyy
05/31/20 - Been cancelled 3 times after successfully made payment. Very poor cust serv. Your LiveChat was not helpful. We chat with 1 consultant, then the chat stopped. Then when we chat again, it was with a different consultant who have no idea of our issues. I have 3 pending refund from you. 1 refund was from Feb 2019. It's been 1 year. Recently received 2 emails, 1 said my order been cancelled, then received 1 said order been prepared. Called cust serv, asked me to go LiveChat which not helping at all.
05/21/20 - App always crashes despite multiple retries and restarts. Is this app not supposed to work on Globe broadband/Globe LTE connections?
05/23/20 - very terrible app. they give you promo codes,but they cant be used.i had a promo code which expired on 31 May,i ordered on 23 May and they said it was expired. also,cancels orders for no reason very often. grabfood is so much better.
04/28/20 - Very unreliable. I was not able to use the app. Contacted the customer service for help. Its been 2 weeks then.
07/11/20 - Not working on Oppo Reno 3 Pro. Keeps onloading on main page.
05/30/20 - Fix the app. It automatically accepts orders when still browsing items in the cart! This happens twice in a span on one week!
05/18/20 - delivery options is still unavailable. i tried to uninstall and install the app still experiencing the same issue.
09/23/20 - Not user friendly any more.
04/22/20 - Always pickup wrong location, no option to set default address & no immediate order cancellation. There is no way to update order details. At least should offer with in 2 minutes or 3 minutes.
05/05/20 - My first installation of the app and first order for food. 1. I didnt received my food 2. No update from driver or food panda 3. Almost 2 hrs waiting and contact the help center (which not helping). They said cant contact the driver, wait for another 5 mnts. And no update 4. Suddenly got email that my order cancelled and try refund..try? You should refund back. Wasted my time and money
08/07/20 - 3 times i ordered.. And 3 times also the food delivered were wrong... Need to remind myself this every time i saw the ads. If you have the option to by it yourself, it is better.
07/09/20 - thd app is crashing and is giving me an error everytime I place an order the payment is not being accepted though it was supposed to be for cash, the order shows at the bottom of the screen as if it is being processed but there is really no order showing
06/21/20 - Changing my review since getting a refund is FREAKING TEDIOUS if you opt for the "cashless" payment. Foodpanda, please fix your processes!! I should be able to remove my card on the payment options since I DON'T WANT TO GO THRU HELL OVER AND OVER AGAIN FOR YOUR USELESS REFUND PROCESS. FIX THE APP OPTIONS POR FAVOR!!
07/04/20 - After update there were error 'unknown error appear please try again later'
06/04/20 - I can't even pay with my debit card.. it keeps loading at ecode secure page.. and i cant enter my code because of that... 1 star rating for this
05/07/20 - No friendly user, as every time it's will auto make payment.in fact I just need double check the order and payment amount. please fix it
07/30/20 - Pathetic always deliver late difficult to contact every time
07/14/20 - Worst app whenever i tried to place order ur useless app told me about connection lost I think website is much better than this App
08/12/20 - There's delivery fee now back then it was free shipping
07/13/20 - Why I cannot make payment? Even I'm using cash on delivery or debit card. I've been facing this problem since a month. It always said that "payment failed" and suddenly "we got your order" and few minutes after that, "your order had been cancelled"
08/08/20 - Worst app.It takes too much time to make food.
04/23/20 - Worked, until yesterday. Now it says restaurants are unavailable in my area. I contacted on FB, and they read my message; they ignored me completely. Switching to an alternative so I can eat without getting CoVid.
08/14/20 - Can't install the app. There was a error
06/24/20 - bad app service after new update. i ordered food. then its suddenly canceled my order.. i've send a message to claim my money. until now i didn't get back my money. the coupon is very cheap and lower price than the selling foods. plus the expiry date also short and it is not worth.
06/17/20 - Full of bug. No search result found anytime. And thousand of problems. Try to get some efficient developer
06/25/20 - It keeps asking for my number for "verification" but always say my number is already registered. I checked it for so many times but I can't place my order its very annoying.
09/07/20 - Very poor and verse service. Dont install it. Very bad experience
07/13/20 - App is buggy, i didn't press order but somehow the app auto ordered. I had to call the restaurant to apologise and cancelled the order even though its the app fault. Tips for people who uses the app, don't save your credit card on the app to prevent auto order
07/20/20 - Baje apps, service aro valo koren, order dile ekta na ekta jhamela korbei, products na pawa gele janay o na, huddai delivery man choila ashe drlivery chargr nite
07/31/20 - app broken. when im about to place my order it says "street cannot be empty" where theres no option there where you can put your street. im totally pissed off and im so hungry
06/23/20 - It was so fine at first. But drivers keeps getting my order whenever i use my card to pay for it, they'll mark it as delivered but its not. When im using Cash On Delivery, it never happened. Today is the 4th time i didnt receive my order when its already paid :((<
07/30/20 - Can't Cancel If You mistakenly Order Something
05/29/20 - Slow service. Only cover certain area. Waiting time also long. Not much selection during rainy day.
07/03/20 - When I open the Foodpanda App, an unknown error appeared. Please try again. How will this problem be solved?
06/09/20 - After ordered from this app for so long.suddenly ask me key in hp no. After key in say already registered ask me log in but I log out log in again same message appear. Y Cannot order so fastruating
06/20/20 - Why is the card payment is not going thru? Tried so many times even. So troublesome. Please fix.
08/29/20 - update too often.
07/11/20 - Poor Service all the time error on their app there is no help center that we can connect easily
08/14/20 - Why your app can not access location
09/15/20 - Customer tier would be great.
08/15/20 - Otp problem. Every time it says otp code is wrong, so I can't make an order.
08/04/20 - The worst service I have ever tried, they are never coming in time. Even helpline not responding.
06/03/20 - Don't ever used card payment it's been 30 days and they haven't refunded back the payment they took out of my debit card, its been since March 29 and haven't got any refund until now
07/28/20 - the search is sampah sarap.. why this sampah stupid app? sampah sarap tolong sapu
05/06/20 - There is something wrong with the auto-translate of the app. Please see screenshot. Auto-correct mishap
06/06/20 - I used to love their service a lot,but alas! The voucher cannot be added before or after the order is placed. Once I accidentally placed an order and needed to change the order,but they didn’t allow to change anything. Also,the order gets automatically placed sometimes if there's something added to the cart and no changes can be done later on. How rubbish! Make sure that the customers can change or cancel their order sometimes when necessary.
06/24/20 - This app doesn't allow you to create your food panda account .Every time you log in with your email it says unknown error appeared please try again and it happens again and again.plz fic this error as soon as possible
05/19/20 - Very mixed... drivers not giving correct change, food arrives mashed, drives can't follow a map, messages not in English... not the best!
08/04/20 - Can not detect current location
06/29/20 - I waited for more than an hour. I think your application is having some glitch for the past days. This is very upsetting.
04/27/20 - Hi I have a suggestion, kindly input electronic reciept so that if the rider forgets to have the reciept, It is available right away on your app. Also have a timely review and customer service real time. Please.
05/09/20 - Unable to send the SMS verification. Waiting for almost 1 week.
06/18/20 - Ordered trice yesterday, and today to complete the Challenges. For the sake of points. But things doesn't work well, it is not functioning. And sometimes, my order was incomplete but it was credited to the receipt. Hope someone will take action of this. Thanks.
06/17/20 - Absolute letdown. I'd go even lower if I could Didn't place my order at the restaurant. Don't have any working contact no. (Not even of corporate offices) Live chat option is so hidden it took me an hour to find it. Their response team mislead me to believe they had re-placed my order but they cancelled it instead. No honesty at all. Atleast should have bothered to tell me that I wouldn't get my order to my face. Also told me that it's AGAINST THEIR RULES to share any working company numbers.
06/15/20 - When I tried to order but they said my address is not supported for delivery. I even try uninstalling this app many time and also installed it many times but the same problem appears. My address is not supported for delivery. Pls fix this problem
06/04/20 - Too many bugs and not able to understand error on the application. All jargon IT language
07/15/20 - If only I can give this app zero star, the rider was good in deceptions, managed to swipe my change. Tried reaching to tell him that he gave us short on the change. No response, tried to reach customer service no replies. Guys, we know we are hit with COVID-19, but please be wary of this app, they are probably hiring swindlers as delivery people.
09/27/20 - Disgusting App & Service. Just time waste.
07/16/20 - Keep asked me to log in when I do checkout
08/26/20 - Bad experience...countdown time and gps tracker not accurate...i cant estimated well when and where are my order
05/31/20 - Very speechless on payment system!!! Keep showing payment failed and confuse buyer need select placed order again. When food arrived, delivery man inform system had shown paid. Now need to consume double food!!! Pls improve the system better and better!!!
06/08/20 - Most buggiest app nowadays. Everytime when there is an offer this is always a bug. Build by most unprofessional developers. 👎👎
08/11/20 - Mostly food out of order and other out of location
04/24/20 - Should be 0 stars but there was no option. Some delivery guys use a scheme when using cashless transactions. Do not use your credit card when paying for your order. My pre-order never arrived and I did not get a refund. I tried reporting this to their customer service but they said it was cancelled because I made the delivery man wait even though I was already in our lobby waiting.
08/03/20 - I cannot buy any food because of lag in this app
04/25/20 - Facing very bad experience. I'm trying to make payment through my bank card but they refused to accept payment and said me that use visa or master card. Then I specially purchase a visa card then again they refuse to accept payment through my card and said me purchase any other bank visa card. It's totally a waste of time. I really hate to use this app.
05/10/20 - Useless! It keep on asking the number to verify but nothing happen!!!!!
08/06/20 - why my country not supported? I am in Malaysia. there so many foodpanda rider running around. Location search is correct but not supported. Hell what?
05/10/20 - Has a bug upon placing order. You'll be stuck on entering your mobile number. Even if you set your mobile number on your profile.
06/20/20 - I order but it shows me something went wrong. When i again reopened the app after 10 minutes, its shows me that my order placed successfully. But i have already placed my order to another account. What the hell is this? How can be my order placed with something went wrong toast? Please fix this bug?
07/31/20 - Be aware using your card payment they don't return your cash if order is cancelled..
05/06/20 - The app does not open very often times. Just stuck on the food panda logo. It open maybe once a week if I really try
05/25/20 - It used to be good but recently it been awful. They keep cancelling orders last second. Their app rarely works. When they cancel the order the payment stays pending for a minimum of a month. Don't use this app.
09/14/20 - Hoping that this app will upgraded the time of delivery
08/30/20 - Why it says free delivery but then when u checkout its not, annoying
06/28/20 - Every time I launch the app from Shopback, it always throw an Error 400 payment fail error upon placing of orders.
05/18/20 - Always pop a notification "up to 50% off!" But when you open the app... only upto 30% off hahaha... click bait!!! Uninstalling...
06/28/20 - Horrible and effin useless app. 1 year later, still a stupid app. Few choices, grab food is light years better. Severely limited and of the VERY few restos that are listed..most of them decline the order.
07/28/20 - Cannot update my profile. Very lousy system
07/01/20 - These apps have lots of bugs. Registering alone makes it so hard..the pin isnt accurate as well.
04/23/20 - 1. Can't see the name of the rider on the app chat. 2. On the app it says wait for 5 mins., While rider is 15min.s late. Vice versa, not accurate. 3. SHOW all orders, not just 1.. - I have ordered 2 on different location at the same time, but I only saw the last ordered showing on the app.. 4. App is not organized well. 5. You should include CALL category on the app aside from chat. Incase rider can't contact on regular calls.
05/07/20 - Cannot login with facebook access token invalid, cannot login with email empty snackbar show, GPS position not working even manually enter address cannot save the address
08/18/20 - Worst food shop added. Max time food was rubish...... Fully waste of moneys......
07/06/20 - It was good before location restrictions.. worst experience.. fix location restriction problem..
06/06/20 - whenever i start this app nowadays it shows an error appeared..for this i cant order any food for several days...why this is happening?? 🙂
08/05/20 - searching for location too long..
04/30/20 - There's way too much room for improvement for customer support, which is close to nothing. Nowhere to find help - no contact details of the restaurants, no live chat or phone # to foodpanda customer support (the live chat fx doesn't appear for all resto). If you choose pickup, status of food prep will go missing. Same goes to the restaurant, who can't see the order or pickup time.
06/10/20 - Wasted My Mbs nd On This App.... Not showing cash on delivery option.... card requided.... Not showing nearest famous hotels.... Well not going to waste more time 😒
07/29/20 - Unknown error appeared..what's happening
07/10/20 - This app is so disappointing. Had a bad experience with them, just right today. I paid using credit card but the order insisted to be cancelled by the driver, yet they will not refund any amount or at least have their driver deliver again the order. So frustrating.
05/10/20 - Does not allow me to edit my contact number.. Some stupid unknown error when attempting to edit my number to confirm my account.. 😠
09/24/20 - What's up with the top up minimum order thingy?
09/26/20 - Cannot cancel even the delivery takes longer time than estimated. Stupid
07/11/20 - Not great job ....!!! Ever since this Food panda app has been updated, it is absolutely wasteful Previously, the one in which the rider used to see and know where he had reached, how long would it come? Now you do not know when the time is being fulfilled. One of the food pandas is bad and their service is also very bad
09/10/20 - Charges occur even when app glitches while placing orders tapos ANG HIRAP HUMINGI NG REFUND. Not reliable.
06/15/20 - I can't edit my phone number it says "Something went wrong try again" Solve this issue as soon as possible
05/10/20 - Cant use this app, asked for a phone number but whenever i am trying to click next it just wont work!!!!
07/11/20 - App is acting weird lately always having an error when booking an order
06/08/20 - need to be improved...the app should be more easy & don't try to be tricky.
06/21/20 - This is the last time that I am using this app. I understand that sometimes delivery might take longer, but anyone ordering in would want to know the correct estimate before confirming the order. The estimate says 30 minutes, and it starts that way but the time randomly changes to 70 minutes, then to 20, then to 50 over and over again. Again, delivery could take longer depending on a lot of factors, but this something that could be better estimated at the beginning of the order
06/12/20 - Vomit blood apps. Frequent problems, either on promo codes or payment page. Visit their FB and u may hv greater insight from the complaints posted.
08/15/20 - It is great because you can order food by staying at home
05/25/20 - Scam!! This app cancelled my order after collecting payment and after multiple attempts to claim my refund they still won't process it. The chat support team is pretty useless as the app keeps, transfering you to a new agent. DO YOURSELF A FAVOUR DON'T DOWNLOAD THIS APP UNLESS YOU WANT TO GET ROBBED.
09/12/20 - Takes forever to get an order you have to make an email and it takes around an hour to get one meal
09/19/20 - I type sushi in the search engine. All the mamak restaurants come out. Lol
07/31/20 - I'm uninstalling this app, as it takes forever to deliver a mc flurry from mcd which is about 5 minutes driving distance from my house, I ordered my MC flurry at 12.3p and it only reached 1.35pm
06/09/20 - Everytime order a meal, also hang half way. If you cannot provide a smooth running application for consumer to use, better don't create the application for people to use.
05/29/20 - Whenever I try to set the location it shows "YOUR COUNTRY IS NOT SUPPORTED" please fix it !!!!!!!!!!!!!!!!!!!!!!!!!!!!!!!!!
04/27/20 - App says shop was closed. After refreshing suddenly can order. So I put down an order to test and it went through. So I ordered the rest on a second order. Waited an hour before customer service informed they count that as a duplicate and shop won't process. Waited another hour just to have the delivery guy leave with my order. In the end I've wasted my time and drenched in rain. Customer service was unsympathetic by just offering a refund. Rider also went unreacheable. Grab>Foodpanda
09/01/20 - During this Quarantine. I couldn't get anything more from an App
06/24/20 - I don't understand this. Why do big apps do this? Treat your customers like we are not human but robots? Like my problems are not dynamic? Why there is no direct support line feature? Why do I have to jump through 1000 hoops to get to it? What are these UI designer experts doing? Has this "Help Center" been ever helpful after you decided to remove direct communication?? How am I supposed to complain? HOW!?
07/18/20 - My favorite restaurant has not been showing up despite it has been registered with Foodpanda
06/12/20 - After the voucher issue, now the app become buggy, lag and unstable. They want attract user but not user friendly. Hope the team do good work in future.
06/10/20 - I cant order any food because when i tap in to restaurants, its all blank. I love how foodpanda works, but technically, the app needs a bit of work
08/07/20 - Received food late, items were different, copy paste Helpline. Pathetic. Had to wait for 2 hours for ice cream.
05/10/20 - All the the restaurants in this app is "TEMPORARY CLOSED" At first this app was so good that i usually use it twice a day but now it so frustrating.
04/23/20 - Very bad experience with this app. The customer service help line cannot even help to cancel order and there is not even any cancel button seen. Have to go through 2 operators and they still won't help to cancel it. So obvious with delivery order and a pickup order it is the issue and cannot cancel that why need help from them. The operator does not even bother to replay asap. To all who need food delivery you may skip this app. Really disappointed.
05/04/20 - No choice to do online banking already after update. Voucher is complicated to use after the same update. 0 star.
06/29/20 - Very bad experience! This app has a very low quality : when i installed it the payment did not work for several days. The worst aspect is the service: the drivers never deliver at the precise place we need to go out to locate them. Furthermore, their fixing of food items in their box is so poor that i received twice the pizza with all ingredients on one side!
07/24/20 - Please refund my money. Always got missing items when ordering, never refund my money. GRAB is better.
05/28/20 - The app doesn't have a Live Chat or Phone No. to call when the order is closed. This is very bad as there were occasions when the orders were closed but the food wasn't delivered. Their CS staff advise customers to send email to them and to wait for 24 hours to get a response from them. The app and CS support are very very bad.
05/20/20 - well your app is trash because "unknown error appeared please try again next year" and I've been looking for solution in YouTube but there's none.. so yeah its a trash
08/08/20 - Been upset still looking for what food to order then orders were been add on my cart when tried to delete edit the order it says that my order was been place and was being prepared 😡
05/09/20 - Slow and unreliable service in Taiwan. The real delivery time is three time of what was originally suggested by the app.
05/13/20 - Can't use app. Error "your country is not supported" even when selecting the location manually
07/07/20 - Crashing again after update. Looking forward to see other food delivery app.
05/22/20 - you have to update the app as often as it needs to before you can use the service.It is annoying.
05/08/20 - Asking for phone no. to verify account for delivery, several times I entered my phone no. nothing happened. Just stuck on the page. 😐😐😐
05/20/20 - My transactions are always failed from the screen but the orders will be always being processed successfully. Do you got what I mean? Neither myself. 🙄🙄🙄🙄🙄
05/29/20 - Terrible service. I've used this app to order food delivery. They charge my debit card as soon as I place the order. Minutes later, they cancel the order because the restaurant is closed! In the meantime, I've already been charged and have been waiting 2 months for the refund to my bank account. Suggest that they only bill my card once they have the food in hand. As of today, they owe me over 1500 pesos due to cancelled orders.
08/14/20 - Too many glitches
05/12/20 - Number confirmation code won't send. I tried using different numbers still doesn't work.
07/08/20 - Disgusting app, pathetic service... Can't find restaurant even.. So many glitches.
05/20/20 - After the recent update,error keeps appearing in the payment section.I am unable to select or add any payment options.Please fix this.
08/12/20 - He doesn't give exact location to the address worst app I've ever seen
05/28/20 - This app is a total scam. Did not recieved my food and money was deducted from my card. Emailed them 5 times and keep getting a automated email. They promised a refund and its been 2 weeks and i have not recieved a single cent back from them. Do not download, this app is a total scam
06/21/20 - Sana mapansin nyo.,.! Free delivery sila pero mas malaki patong nila sa food just compare it to grab food., I use these app for a year almost., but I go back to grab food app. Kasi halos parehas lang naman.,😅😂😅
06/04/20 - Please update you Map/location selection option for delivery. It doesn't pick up current location and also doesn't allow to save manually entered place.
06/20/20 - What happend??? I just updated the app and Now its All Broken I keep getting unknown error and can't even order. I have been trying for 30 mins. I should have not updated if I know this was going to happen!
06/30/20 - The app doesn't respond to the concern of their customers. Very slow when it comes to help support.
05/11/20 - Please fix your app. I'm on food panda pro but i still have delivery fee. Already sent email to your customer service but no reply for 3 days. Update: thanks for fixing and the rebate. Update 26.04.2020 - i reported another issue where I'm charged of delivery fee again. Was told that they will give me a voucher. Guess what, i still have delivery fee when i order and i didn't get the voucher. Update 11.05.2020 still no reply from customer service so i cancelled my foodpanda pro.
06/12/20 - Restaurant listed as open, when placing order it tells me that is closed. Refreshed the listing, the restaurant is still there and open. Happens more than once.
06/12/20 - I got the SMS confirming my credit card got charged, but in the app I got a message saying payment failed!!! I nearly placed a new order!!
09/14/20 - Too much ads on youtube
07/02/20 - When i setup my home address it show error. After that when i click in the restaurant, it show blank and nothing only the header. Please fix this
05/18/20 - No notification if the payment has been paid online. No two-factor authentication for online payments
07/25/20 - Register cheap resturants .poor quality food .poor helpline system
07/20/20 - The way to rate a restaurant is not friendly at all. I could not find the button or option to rate any restaurant that i had ordered before
08/19/20 - No check and balance. foodpanda needs their commission only. They hv to chk if restaurants are delivering quality and good good. Very poor app.
06/26/20 - Sometimes manually typing the restaurant's name shows the restaurant, sometimes it doesn't show, i think there is a bug in app
06/03/20 - The GPS of the app should be Improved, the GPS shows the wrong current location
05/13/20 - Edit: place order and check cart are also in the same place, so if you hands are wet and you try to order, you might accidentally cliclk twice and instantly place order, in which case you cannot change or cancel your order, or even ask for help 'due to covid 19 outbreak'. I don't know if my accidental order is more embarrassing, or the fact that a professional application can't have an ONLINE help desk to aid customers in a period where their app will be very useful.
08/12/20 - Got Error 400 tried reinstalling 3x did not help, had ask for app support no answer for 2 days, Bad
09/15/20 - Poor update. . . .Vouchers not working Unknwon Error
04/28/20 - Tired of your advertising in YouTube. Plus your app is full of errors of programming and crash constantly
06/29/20 - I really like the app and often use it but the thing hate the most is that first big apple in my area was removed but i still can tolerate it. But now even Mcdonald has been removed from my area?! Seriously though why remove both of these place? So far both of them are great. Now i don't even use the app that much. Such a loss for a good app
05/26/20 - Won't show negative experience ratings in app. Only show five stars or four stars. Quite Clever.
07/14/20 - App always give a problem the vendor already closed but still listed babi korang yg keje jaga app ni
06/03/20 - Really troublesome apps, keep on loaded and can't make any payment.
09/15/20 - Doesn't have an option to put an valid voucher and some of the foods doesn't have picture for example.
08/30/20 - Pathetic services are being provided now a days . I have placed the order waited for Soo long and order canceled . And same happend to me for the fourth time
09/15/20 - Very slow loading
06/27/20 - Hopeless experience There is no kind of cash delivery option when I log in to through email addresse. It's so annoying. M not satisfied with this useless app🤨😡
08/24/20 - Kuttar baccha ra. Amar elakai food panda nai er por o add chudash ken khankir polara.
09/07/20 - Not free home delivery, disappointing app.
07/14/20 - Plz solve my pronlem i am download apps but show this UNKNOWN ERROR APPERRED PLEASE TRY AGAIN LATER.... Plz solve my pronlem i am download apps but show this UNKNOWN ERROR APPERRED PLEASE TRY AGAIN LATER....
06/20/20 - Bad app It was good at first. But the app now keep showing error, unable to log in, unable to place order.
06/06/20 - Buggy. Can't even put in the voucher despite multiple attempts.
05/04/20 - Unable to order cause the app keeps prompting me to update my damn phone number and then says my phone number has already been registered.
05/24/20 - My account is not logging in and my phone number is also not updating ! Worst app ever.
05/12/20 - Turning off your app doesn't turn off my GPS resulting in battery waste. Fix your app
05/05/20 - Installed foodpanda for the first time in a few years. Tried resetting my password dozens of times over days but the email never comes.
06/13/20 - Address and map got issues and no response from support to fix it.
06/01/20 - Very bad experience. Always encountered issues when ordering . The orders always cannot go through yet the apps will not inform you about it / duplicated the orders by charging your account twice.
04/24/20 - Your page shows that the restaurant is opening and i wanted went to the supermarket to bought something, so i in passing to ordered a meal using a voucher that you're rebate for me, but when i likes to paid the payment, yr page shows me that the restaurant is unavailable, so i tried again 3 to 4 times also can't. When i would like to try once again and the voucher is maxed out already!!This made me annoying because i took many time today on your app, hopefully this problem can be improved soon.
06/02/20 - This app is good.. but when i use filter for 'chinese' and 'halal', still come out chinese but non halal.. please improve the filter.. i wanna eat chinese food but halal..(11/04/2019).. Skrg dh (02/06/2020).. masih xde improvement.. hari ni aku bad mood.. pegi mampus..
05/27/20 - very very limited choices in our place as compared against grab/lalafood. waited for 6 months to improve but it didn't. uninstalled
05/23/20 - My pin location is not accurate. Rider always complain of wrong address even if that address appears on my pinned location.
05/20/20 - This new donation addition option is really irritating we come here to order food and their is the list fund raising foundation added. Kindly ads separate tab for these foundation like you people have for shops.
06/27/20 - It always asks for the update so it makes me annoy. BTW, there is no description or picture of the foods to show us realize what the menu is.
05/10/20 - I cant proceed to checkout now, this new update sucks. Their verification process thru txt is impossible, it takes you nowhere. Now I can't order.
06/21/20 - Lousy platform. Can't see credit card in profile. Poor notification for food not availability. Should contact buyer by sms or call, else poor buyer will go hungry without knowing missing food in order. Poor customer support as no live chat.
05/10/20 - the referral link is not working, when entering the mobile number, it does nothing. useless
07/21/20 - The app was not responsive
06/17/20 - You know your customer services are getting more and more rubbish. Empty promises and cut the that off because you want to avoid things happen. Maybe you can run away with no history chat for users but you cant hide with screenshot 🙂
05/26/20 - Please update your map apps in FP 😠 I already pin the location but the rider end up with the wrong location . . I got scold by the rider 😒 Walao ~ Now it turns out that I am the wrong party and the rider is one with the good reason 🤣🤣🤣🤣🤣
05/12/20 - apps latest update's bug!!! made me uninstall the but when i try to install it again i just couldn't!!!
07/19/20 - Don't know what happening with the address option not accept our location..
07/30/20 - Your rider request for cancellation during the weather, but i cant get refund! This is suck! Do kind but this what i get! New type of scam!
05/12/20 - Before the pandemic, I used to order food to some leading fastfood chain like Jollibee, Greenwhich, Mc Donald's and etc using this app but during the lockdown I can't find it anymore in the list to think that the stores are open and it's just 8 mins away from my home. It's a comfort food in times like this... so what happened?
05/14/20 - problem for this app phone no. verification..takes long...i cannot even use the app because they dont send the code for verification.
06/17/20 - Total waste of time. It is impossible to select any other address then your phone location. Utter foolishness!!!
05/31/20 - It was working fine before. But it started giving errors when i order something. Therefore im not able to use this app.
07/26/20 - The worst delivery app ever made, totally unreliable and the Help department could not give an answer, only excuses
04/23/20 - Everything crashed after update. No use updating. Shouldn't update it at all. All order got cancel luckily i didn't made any payment.
05/22/20 - They always say 30 min, but take an hour. The food is always missing something for some reason/smaller than usual. The food gets smashed around and stuck to the packaging, that never happens from the actual restaurant, and they never keep change!
06/05/20 - Update 05.06.2020 Just cancelled mu order wiyhoıt any explanation. Update. Already used this app several times, happy with Panda service. Thank you!
07/15/20 - Very confusing & bad ux, ui.
07/06/20 - why this app is giving me error saying that"unknown error appeared please try again latter " what should i do to resolve this
05/31/20 - Most items no photo for reference. I'm not ready to order anything just based on some badly translated name and price only.
06/06/20 - service gone really down since last year. I get incomplete orders and the food is often cold or stale. the company has removed complaint/feedback option also. Hard to contact for help for incomplete order in app. Also they dont reimburse you if order incomplete.
06/01/20 - To whom it may concern, upon paying for my order, I was able to use my voucher. However, I accidentally swipe up and got myself out of the paying page and back to foodpanda app. When I want to make the payment again, it says that I have max out my voucher. This happen also the day before, I wish the technical team can adjust on it because it is sad, just because of an accidental swipe and now I am not able to use the voucher which also happen to expires today.
05/13/20 - Use Grab instead... Just downloaded this and can't even send sms verification code. Then how am I supposed to use this anyway? Totally waste of time.
05/09/20 - first time to download app but wont proceed after putting number for verification!!! what is wrong?!
06/28/20 - Ive searched Subway and it appeared. I was just going to place my order then it suddenly disappeared. I downloaded ths app cause my frnd suggested ths to me. She says its cheaper and more better than other food delivery app but i think its not. It really lacks on consistency. You should be consistent to your restaurants that u cater. When i was browsing earlier u still cater Subway but a moment later, like its just 5mins passed and theres no result for subway na. How was that? 😒🙄
09/15/20 - Best Hotels of the city are not available on food panda....
07/06/20 - Bad services . Verifacation number always wrong even though it is send from Apps
07/16/20 - Your wasteful app just cost me a lot of time and money. No solution was made but customer service thought they solved the problem. This is a waste of time. I should sue you for this.
07/02/20 - Very disappointing. It isn't working after i install it.
06/12/20 - Not reliable. Always have technical problem. Service availability is so poor
05/24/20 - Service would have been good if not for constant missing or wrong items in many orders.
06/05/20 - Not working well.After completing the cart and about to pay it suddenly crash.Even after reinstalling.
06/23/20 - Very poor user experience compared to HipMenu application they just bought. No possibility to have group orders which should be a basic feature. Also voucher could no be applied even if the restaurant accepts it
06/06/20 - Can't pay using credit cards anymore and stores are all unavailable. Switching to Grabfood.
07/16/20 - After watching the video and reading the news of the guy drink the drink of the customers and then delivering it to him, I am uninstalling this app. In these days of Covid19 how can you trust anyone doing this kind of things.
06/27/20 - Latest version is horrible. I invited 2 referrals... Voucher referral didn't reflect. There's no invitation voucher.
07/18/20 - Reset password link never received despite repeated tries.
09/18/20 - The Best app ...I dnt need anyone to help me....to bring my fvrt food ...Thankyou Food Panda
05/10/20 - The app auto translates my chat with the rider to english language. The translate is very inaccurate!
09/18/20 - Fake free delivery !
07/16/20 - Food Panda Problem Unknown Error Appeared Please retry later Please solve this problem 1*star
06/03/20 - Stupid app, search engine is good but can't change email or mobile number
09/13/20 - The delivery fee are getting more and more expensive and there is a restaurant that say free delivery but still charge you the delivery fees.. its really confusing and the fees are like really expensive and absurd
09/21/20 - Why you remove refer a friend option
06/19/20 - Riders are perfect aside from poor refund process. No process follow up, will tell you to wait and my first refund, supposed would be early june but up till now it did not show up on my card.
05/17/20 - You should change the order placement button sometimes i clicked it mistakenly you should work on it most of the time your order get cancelled due to misplacement or accidentally clicked to button
07/11/20 - The new update is so bad. In many cases I cannot contact the resturant and you also show wrong time estimate. Its even more pathetic there is no way you can talk to any resturant in case your order is late. Poor management
06/16/20 - I think this app is broken because the restaurants I used to order from are showing unavailable even if that are still available and my address is near those restaurants.
06/07/20 - At time when I want to order something when completely hungry, it says "an unknown error occured, please try again later"
06/15/20 - Most worst experience, from the beginning day I registered and still now I can't access this app. Couldn't order any food. Critical function. 😠
09/21/20 - Very rude customer service chat support (not referring to just few, but almost all chat support). Customer service personnel are not helpful to begin with. Pricing is deceptive, it will display the discounted price then it will add VAT during payment, in the Philippines, this is against the law. Terrible menu interface, cannot see full menu item description. Search filter sucks. Hard to find restaurants based on menu item or location.
06/23/20 - There should be a final confirmation to view on the address, type of payment and the method of delivery/pick up prior we confirm the food ordering.
05/20/20 - Unable to login.customer service standard replies to login. Tried several times and unable to place order.always prompted that I should login when I am already logged in.
06/28/20 - Unable to pay with Paypal during peak periods. Map cannot zoom in
06/20/20 - An error now has occurred after updating the app. I can no longer place any orders.
09/04/20 - Waited for an hour for a order from minutes away. The app shouldnt accept orders if there are no available riders for pickup.
09/05/20 - so bad app can't pay cash, discount can't apply
09/11/20 - You guys are not delivering in my place but your annoying advertising are continuing to show on YouTube.
09/20/20 - Over charging from the regular rates
06/24/20 - Always black space appeared . When i use my card. They always need cash either. So sad
07/24/20 - My orders always got cancelled for no reason for more than 10 times！！！！
05/19/20 - Cannot even make order, because it kept saying my mobile number is already registered, please login to your account"....I'm already logged in and asked to login again....waste of time
06/04/20 - Very Disappointed . Order has been placed, prepared. After 10 minutes, order has been canceled for I don't know the reason. My account was already debited. And it's more than 24 hrs, they still didn't manage to reverse the amount. I suggest never use your debit card or even credit card. P
07/26/20 - Everytime wen I wan make order it's not working I have to uninstall and reinstall again 😡
05/05/20 - Please add an option for the ordered food visibility. Add any valid picture of the food ordered with the real feel restaurant banner. So that any1 can order food by read and watch
06/14/20 - Lot of bugs and errors, also a slow app compares to their popularity 🙄
08/14/20 - Bad app not working properly suck new update
08/18/20 - There's no refund..until now i haven't get back my money. Don't waste your time on their customer service.
04/27/20 - I used this app since I had lots of free delivery vouchers from LiveUp. However, they're gone now! I think Foodpanda is no longer a partner of LiveUp. Will use GrabFood as they're partners with LiveUp!
05/13/20 - Food panda is sxck. Food panda app is full of bug and it is like a money game. I'm using this app order McDonald and i paid online (yeah i didn't select to paid cash) and guess what. At first, it seems ordering my food smoothly then after waiting for 30 minutes long, it came out a notification said cannot place order. WTH, my money that already paid cannot refund and i dunno why. Message and call customer service no react no reply. Bad experience.
05/08/20 - Verification code is not sending. There is an error at the bottom but no does not have a message
06/03/20 - Worst apps, lots of bugs, will never use it unless when there is promo... Grab is much better
06/11/20 - Why is it not working at all? Keep telling me error error. What problem with that?
05/19/20 - Everytime i tried to place order it says an error appeared try again later... error failed to proceed payment. Even after i tried cash on delivery This app sucks
08/11/20 - Everytime i wanna make delivery order by any types of payment its canceled but when im using my friend account i was ables to make order... already made a report via email but still no respons...
05/12/20 - Doesn't work at all even after every update. Worst experience.
08/13/20 - BUG WHEN ENTER ADDRESS ALWAYS SAY "STREET CANNOT BE EMPTY"
06/04/20 - Crash, error, bug. The foundation of this great app
07/25/20 - U guys should have an option for contact with delivery person through call. Not with just text.
05/12/20 - Could u please add a section where we could add special orders? I wanted to personalise my order, confirmed with the restaurant and they said I could do that and to just put it down in the comment area in the app, but problem is, there isn't!!! There isn't any space for comments! I proceeded with placing the order thinking that it would be in that section, and yet, STILL, there isn't a place for commentary, and I can't even cancel my order! Please fix this
07/13/20 - Sucks. Your server and programming was very bad. It happens a lot especially when the order got cancelled. Always lagging.
06/20/20 - So difficult to order... once place order then it says the shop is closed but when call the shop its open.. and this app keep giving error messages.. then can't even place order as it gets stuck even before payment processing. How inconvenient.
06/01/20 - Unable to search my location, even i try three different phone cannot. It's the worst app i even download before
07/01/20 - Most of the restaurant's and home chefs are open and available but this ap shows me sometime and sometimes not, Even I personally called my fav restaurant's that are just a KM away and they said they are still open on foodpanda and this foodpanda app bug I was not believing this untill my uncle who is a restaurant owner and he showed me what's actually they are doing with restaurant owners.
05/11/20 - Unable to write remarks for restaurant when there is special requirement needed.
05/31/20 - Poor Customer Service, They gave me a voucher only to found out that this voucher has already been used by somebody else and this is ridiculous!!! The system is great and the delivery guys are very commendable but your Customer Service handling from your Contact Center is worst!!!
05/20/20 - Cannot order anything after the latest update. it keeps showing error 400 when i try to place an order. also i cannot change the payment methods.
06/16/20 - This app sucks! Can't even pay through online banking cause the payment always fails. Already uninstalled.
08/13/20 - My refund they don't want to payback,, already passed 14day and then they being quite like no problem is happening,then update?no refund available questions?no wallet???
06/20/20 - App is very buggy. Always "Unknown error appeared".
07/19/20 - Please add cancel button. Sometimes we accidentally press. 1 stars for panda.
05/22/20 - I can't Acess Nor Open the App!!! It always promted as "unexpected error occured" What a Useless app!!! 😡😡😡
06/10/20 - Please add a feature on the app where you can see the identity of the rider. There are a lot of cases where the rider tagged my orders as delivered even though I haven't receive it yet.
09/21/20 - The refund take's a long time i dont recommend this app
05/09/20 - We cannot proceed with the order unless you fix the error after inserting the mobile number. Nothing happens after verifying the mobile number.
07/20/20 - I cannot order anything. It keeps saying unknown error
07/26/20 - This version is too slow
07/12/20 - Why I can't book my order , before I always Used this apps but now it doesn't work at all. What Happen to this app
05/07/20 - Please dont deduct money from account before you got a rider. Its frustrating to wait for rider and the amount already deducted. I unistalling this app and use GrabFood instead.. Better food delivery app.
05/08/20 - When I try to pay using CIMB click, the page doesn't respond. I tried uninstall & install it back but to no avail. All my orders in the cart goes to cancelled order because the CIMB click payment page doesn't respond.
06/03/20 - Not just the app, it's just bad customer experience. They don't issue e-receipt. Also, they don't respond to emails.
05/03/20 - The Voucher are useless... Can't redeem at all... Tried many times... Always said the voucher valid on certain time... You giving the period but couldn't use... What for you showed up the voucher in apps?
07/09/20 - Will not log in with facebook since i updated! Unusable now!
06/15/20 - So many bugs in the app and constantly have to constant customer service everytime I order food and pay through card. Plus why isn't there a hotline to customer service? Why is the customer service contact so limited? Anyone who wants to order from food panda, pay through cash. Don't bother with credit card as there are always problems with it.
06/10/20 - Very difficult user interface for intechnical and simple user. Searching criteria is very bad
07/26/20 - Food never arrived despite properly placed order. Not what it's supposed to be doing.
08/10/20 - poor apps, order always got issue n no direct channel to reach customer services.
05/02/20 - Every time i places an order, there comes a message," unexpected error occured"
06/05/20 - The food is on its time but the food quality is not good. There's always something missing in the order such as drink and fries and if you try to start conversation with a person to report food quality the person leaves the chat
06/19/20 - I really had enough of the foodpanda app. Its buggy. I cant even access the help chat. Do something about it foodpanda
07/01/20 - unreliable app. posted one order, payment timeout. when finally got through payment order came twice! nothing can do. how can one order be processed twice when payment is already received!!!! staying away from this app...
05/11/20 - Irresponsible. Unresponsive. Unreliable. Uninstalling it.
06/17/20 - Please do something bout ur buggy app. Getting on my bloody nerves as this bloody problem already happend a few time. I ordered at bumble tea yesterday. Pick up address is at my address. Today i ordered BUGER KING and the smae thing bloody happends. Go do something about ur app.
05/18/20 - All fastfood I selected are unavailable but if I use GRAB, they are available! Useless app to me I guess.
07/31/20 - The time stated is not accurate and the order always arrive late. Please improve.
07/20/20 - Very bad service take so much time for preparing and delivery
08/11/20 - You should have at least give 1 min to cancel orders especially for someone who misclicked some menus.
06/27/20 - Today 27/6/2020 i ordered large iced americano at Mcdonals Persiaran Raja Muda, Port Klang. Before i can proceed, foodpanda app asked me tu update the app first. Then click on this drinks, paid via online banking and wait for the delivery. But suddenly it show I'd ordered small premium roast coffee which is the price cheaper than this. But when i checked on my email, it shows large iced latte and when arrived, i received large iced latted instead of large iced americano. What a terrible system!
05/06/20 - I'm not sure but it seems the rider can't view the details in the "notes to rider" and address fields upon delivery. Just tried it earlier and the rider had difficulty in finding the address indicated
06/14/20 - The payment fails and its my first time ordering food via foodpanda (wanted to use the voucher for redemption) But wow after my payment fails & i wanted to switch to COD, it tells me redemption voucher has reached its limited when i didnt even use :) great
05/24/20 - Online payment system is very poor. During an online payment it showed an error. I tried again. And then two orders were places. When I ask for a cancellation, they refused to do so and did not refund my money.
06/02/20 - Sigh, it is the year 2020 and the app can't even get pass the stage of SMS verification? Please do yourself and eveyrone else a favour, shut down.
06/18/20 - Can not search anything from the search option. Everytime it shows result not found. Irritating
05/04/20 - I really fedup with helping center. When ask questions they will quit from chat room... Haha The apps still suck have alot lag..
05/23/20 - The search engines are so bad when i clicks on search engines it disconnect my phone network.
07/25/20 - Keep loading for no reason
07/04/20 - i uninstalled the app 2x and this will be my last. rider has inappropriate attitude, location can't pin correctly. food is always cold.
05/28/20 - I have not been unable to place any orders at all. Payment fails EVERY time. I am using an android HP.
05/13/20 - This is my first time to order using food panda. After installing, I tried to open it but I was confused as I choose in the menu and opened the food i want, , it was all plain white. Only the banner or the image of the food could be seen at the top. I tried on other food menu but its still the same. I tried to make an account using my Facebook but an error pops up ACCESS TOKEN IS INVALID!. Also a black box pops up at bottom. I'm using huawei nova 3i model. So disappointed. Pls fix this.
08/09/20 - Nothing, Just came here to give you 1 star because of your annoying ads in youtube😤
08/30/20 - 12 mins. preparing from 21:00 to 21:12, but when 21:13 it takes 13 mins wowwwwwww amazing
05/12/20 - Minutes consists of 60 seconds not indefinite period that you can alter according to your own will and make fool of your costumes.
07/14/20 - You don't even have other payment option aside from COD.
05/09/20 - Hate this app. I'm about to place an order as COD but whenever I enter my contact number as requirement, it won't proceed. This sucks. Waste of time.
06/23/20 - Been experiencing application error. Can't place order due to "Error 400: payment method cannot be processed"
05/24/20 - I entered the exact address and the search pin to somewhere else .. update your map
07/02/20 - It just says that unknown error appeared and crashes won't work I'll update my review once it works
08/01/20 - I have experienced at least 5-6 times where I indicated that I want cutlery..but I didn't get it. And the rider will look at me sheepishly and say, "oh you must tell them (the F&B seller)." Whats the point of putting the option for cutlery if the vendor doesn't listen to / follow the instructions!!!???
09/09/20 - Cant login using phone number.
06/27/20 - Error on errors no cx service or live chat... i tried to order something and it gave me an error so a tried it again still didnt work so i close the app and re opened it and there were 2 orders which i wasn't able to cancel.. and its already on my past order...
08/10/20 - U should have cancel option if there is no rider..
06/27/20 - Terrible experience with the app. No restaurants are open at all aside from Boozy. And I live in Las Piñas, Metro Manila. Please fix the app!
09/25/20 - I ordered food and paid with my debit card. There were items in my order that went sold out all of a sudden even i paid it already and never received refund.
06/29/20 - Refund process is so unacceptable. The merchant cancel the order when my card was charged already. Its been 2 months and I have not received any response from them. My bank already forwarded this to visa. Nothing change.
08/03/20 - Can't other any restaurants than 5 near soldier Bazar Karachi
06/24/20 - what's going on with this app?!! keep failed my payment and it wrote my order is placed. waited for 1 hr and then it stated cancel? No receipt given when I placed my order with card? No tac code needed? no message from bank for charging?!! so insecure!
08/30/20 - Give review option with photos for restaurant so that oder can decide to order or not. And also give review option for rider...
05/07/20 - The app is very low. They should improve it. Such a big investment and this kind of app and service. I still get some money from my past orders. Even the customer service is bad...not trustworthy...
06/04/20 - Can't verify phone number. Verification code never being send in. Unable to contact Customer service.
08/25/20 - In jollibee there's no option in the super meal for a regular drink we dont want to upgrade the drink but it says required so we cant place the order without having paying more.
06/04/20 - When everytime there is a promo code and i cant fight win, the app ALWAYS CRASH and wont let me order food, even if i decide to not use promo code. Please fix thanks
05/10/20 - Unable to verify my phone number. Resend code not working.
06/05/20 - Too much updates! Everytime when i use this app, it requires update.
[truncated: 7,661,290 more chars]
